# Supplementary material for: Stochastic loss and gain of symmetric divisions in the C. elegans epidermis perturbs robustness of stem cell number
Source: PLoS Biol. 2017 Nov 6;15(11):e2002429. doi: 10.1371/journal.pbio.2002429 (PMC5690688; doi:10.1371/journal.pbio.2002429)
Supplement: S1 Data — (XLSX) [file pbio.2002429.s002.xlsx]

## Sheet: Sig_lin-22(icb38)_padj0.1
S1 Data: Significantly differentially expressed genes in lin-22(icb38), as determined by Deseq, FDR<=0.1
Sequence	Gene name	baseMean	baseMean_JR667	baseMean_lin-22(icb38)	foldChange	log2FoldChange	pval	padj
C32H11.12	dod-24	5877.31	2338.92	9415.69	4.02566	2.00923	2.02e-41	4.84e-37
TURMOIL2		1500.56	577.714	2423.4	4.19482	2.06861	4.08e-35	3.51e-31
W08E12.2		826.833	294.772	1358.89	4.60999	2.20476	4.4e-35	3.51e-31
C07G1.7		178.545	20.4629	336.628	16.4506	4.04007	1.35e-28	8.08e-25
F57G4.5		428.524	127.886	729.163	5.70168	2.51139	2.08e-28	9.94e-25
F15B9.7	fmi-1	2786.82	1489.15	4084.48	2.74282	1.45566	1.64e-22	6.57e-19
R11G11.6		1237.86	519.226	1956.49	3.7681	1.91384	5.35e-22	1.83e-18
F10D2.9	fat-7	1380.09	2243.56	516.611	0.230264	-2.11864	2.08e-21	6.24e-18
T01D3.7		1518.29	805.84	2230.74	2.76821	1.46896	3.68e-20	9.8e-17
F11A6.2	scrm-4	430.515	182.437	678.594	3.71961	1.89515	3.43e-19	8.22e-16
C12C8.3b		6192.39	3666.15	8718.62	2.37814	1.24984	1.23e-18	2.68e-15
K08F4.7	gst-4	4603.38	1734.94	7471.82	4.30668	2.10658	1.02e-17	2.04e-14
C12C8.3a		5821.37	3474.34	8168.4	2.35107	1.23332	3.47e-17	6.39e-14
Y66H1A.6a	hum-8	2453.28	1485.76	3420.8	2.30239	1.20313	2.65e-16	4.53e-13
F37B1.2	gst-12	1356.71	534.247	2179.18	4.07898	2.02821	1.63e-15	2.61e-12
F46F11.2	cey-2	2896.5	4015.71	1777.3	0.442588	-1.17597	2.09e-15	3.13e-12
Y66H1A.6b	hum-8	2082.88	1291.54	2874.23	2.22543	1.15408	6.93e-15	9.76e-12
C03C11.2	fog-3	723.233	1039.58	406.885	0.391394	-1.35331	9.69e-15	1.29e-11
F57G4.6		267.386	92.9715	441.8	4.75199	2.24853	1.46e-14	1.84e-11
C14C10.5		11609.2	15992.9	7225.6	0.451801	-1.14624	3.51e-14	4.2e-11
C16A11.6	fbxc-44	356.52	527.032	186.007	0.352934	-1.50253	4.75e-14	5.42e-11
B0523.3	pgl-2	1366.44	1891.57	841.3	0.444763	-1.16889	9.8e-14	1.02e-10
W09B7.2		177.554	60.926	294.183	4.82852	2.27158	9.58e-14	1.02e-10
F11A1.3b	daf-12	1935.86	1224.65	2647.08	2.1615	1.11203	1.07e-13	1.06e-10
C38D9.2		1373.34	81.5422	2665.14	32.6842	5.03052	1.51e-13	1.45e-10
Y47G6A.17	ccep-290	270.828	129.503	412.153	3.18258	1.67019	2.22e-13	2.05e-10
F11A1.3d	daf-12	1908.05	1222.87	2593.23	2.12062	1.08449	4.92e-13	4.37e-10
Y48E1B.10	gst-20	4201.23	2671.22	5731.25	2.14556	1.10135	6.26e-13	5.2e-10
F42E11.1	pgp-4	1644.33	1037.76	2250.91	2.16901	1.11704	6.3e-13	5.2e-10
T07C12.9	anmt-3	3336.31	4470.78	2201.84	0.492497	-1.02181	1.94e-12	1.55e-09
F32D8.12b		4465.87	6035.31	2896.43	0.479915	-1.05915	2.38e-12	1.84e-09
ZK328.8	tbx-7	237.065	363.899	110.231	0.302916	-1.72301	2.65e-12	1.97e-09
T23G5.5	dat-1	1003.75	622.532	1384.96	2.22472	1.15362	2.71e-12	1.97e-09
F32D8.12c		3494.85	4677.61	2312.09	0.494288	-1.01657	2.9e-12	2.05e-09
ZK1005.1a	tank-1	3644.74	2420.61	4868.87	2.01142	1.00821	3.5e-12	2.4e-09
F11G11.2	gst-7	11000.2	7451.19	14549.1	1.95259	0.965392	5.14e-12	3.42e-09
T16G1.6		3044.48	4077.2	2011.76	0.493417	-1.01912	5.47e-12	3.54e-09
F11A1.3a	daf-12	2428.32	1613.54	3243.09	2.00992	1.00714	7.75e-12	4.89e-09
C18D4.6c		127.47	48.9419	205.998	4.20903	2.07349	9.33e-12	5.45e-09
B0280.5	cpg-2	745.168	1031.67	458.67	0.444592	-1.16945	9.29e-12	5.45e-09
T11B7.4a	alp-1	2940.12	3931.6	1948.65	0.495637	-1.01264	9.04e-12	5.45e-09
C46A5.6		1536.21	2070.32	1002.1	0.48403	-1.04683	9.87e-12	5.63e-09
F35F10.7		276.378	145.094	407.661	2.80964	1.49039	1.02e-11	5.68e-09
T01C4.1	lmd-5	286.512	129.218	443.805	3.43455	1.78012	1.16e-11	6.29e-09
T26H10.1	des-2	1699.01	1113.57	2284.44	2.05146	1.03665	2.18e-11	1.16e-08
F08G2.5		589.116	356.54	821.691	2.30463	1.20453	2.31e-11	1.2e-08
T21B10.4		1554.43	2088.55	1020.31	0.488527	-1.03349	2.51e-11	1.25e-08
ZK1005.1b	tank-1	3638.56	2466.17	4810.94	1.95077	0.964043	2.49e-11	1.25e-08
F44C4.3	cpr-4	26769.4	37322	16216.9	0.434513	-1.20253	3.85e-11	1.88e-08
R09B3.2		5414.05	7116.56	3711.55	0.521537	-0.939158	4.41e-11	2.11e-08
F55G11.2		4687.73	3188.23	6187.23	1.94065	0.956539	5.19e-11	2.44e-08
Y43F8C.12	mrp-7	2191.53	3152.55	1230.5	0.390319	-1.35727	6.45e-11	2.97e-08
T22F3.4	rpl-11.1	27323.4	35592.5	19054.3	0.535345	-0.901459	7.17e-11	3.24e-08
W06D12.3	fat-5	602.96	307.7	898.219	2.91914	1.54554	7.76e-11	3.44e-08
T03D3.1	ugt-53	527.605	814.936	240.274	0.294838	-1.762	7.97e-11	3.47e-08
Y40H7A.10		940.334	1288.1	592.572	0.460037	-1.12018	1.03e-10	4.4e-08
D1086.5		1251.59	1685.3	817.888	0.485307	-1.04303	1.06e-10	4.44e-08
B0432.5b	cat-2	348.203	200.603	495.803	2.47157	1.30542	1.11e-10	4.57e-08
F54D5.2		803.143	1088.58	517.708	0.475583	-1.07223	2.04e-10	8.27e-08
C54D1.2	clec-86	426.044	587.7	264.388	0.449868	-1.15243	2.1e-10	8.37e-08
C18D4.6a		110.325	41.63	179.02	4.30027	2.10443	2.24e-10	8.76e-08
T04H1.9	tbb-6	416.161	251.293	581.03	2.31216	1.20924	2.27e-10	8.76e-08
F45E4.3a	tag-80	1385.43	924.019	1846.85	1.99871	0.99907	2.39e-10	9.07e-08
F59B2.5	rpn-6.2	401.488	597.969	205.006	0.342837	-1.5444	2.77e-10	1.04e-07
Y43E12A.3		260.193	378.237	142.15	0.375823	-1.41188	3.75e-10	1.38e-07
F32D8.12a		6444.58	8614.18	4274.98	0.496273	-1.01079	4.96e-10	1.8e-07
K07A9.2	cmk-1	1252.33	839.477	1665.18	1.9836	0.988119	5.39e-10	1.93e-07
ZK757.4b	dhhc-4	505.837	695.319	316.355	0.454978	-1.13613	6.16e-10	2.17e-07
T28D6.4		1998.58	1382.11	2615.05	1.89208	0.91997	7.02e-10	2.44e-07
C41H7.7	clec-3	219.808	81.0062	358.611	4.42695	2.14631	7.33e-10	2.51e-07
E03H4.10	clec-17	516.891	232.962	800.82	3.43755	1.78138	7.54e-10	2.54e-07
K03B8.9	deg-3	1368.28	905.652	1830.91	2.02165	1.01553	7.98e-10	2.66e-07
W03B1.7	oac-51	76.8961	23.3483	130.444	5.58686	2.48204	9.79e-10	3.21e-07
T20D4.6	arrd-22	1786.58	1234	2339.16	1.89559	0.92265	9.94e-10	3.22e-07
C01G8.6	hpo-32	2296.82	3217.96	1375.67	0.427497	-1.22602	1.06e-09	3.36e-07
K10C2.3	asp-14	10669.3	7583.15	13755.5	1.81395	0.859136	1.07e-09	3.36e-07
W03G11.4		2696.86	1883.87	3509.84	1.8631	0.897705	1.17e-09	3.63e-07
C08F11.7		57.0111	17.7862	96.2361	5.41073	2.43582	1.2e-09	3.68e-07
M05D6.7	gbh-2	3078.2	3980.74	2175.66	0.546547	-0.871583	1.59e-09	4.82e-07
H01A20.1	nhr-3	1952.77	999.975	2905.56	2.90563	1.53885	1.66e-09	4.92e-07
E03A3.6	unc-79	1821.3	1259.23	2383.38	1.89273	0.920471	1.66e-09	4.92e-07
C17C3.12c		739.715	1028.59	450.843	0.438313	-1.18997	1.71e-09	5e-07
Y42G9A.3b		1073.73	727.218	1420.24	1.95298	0.965678	1.99e-09	5.61e-07
C24G7.2	acd-1	432.96	591.116	274.804	0.46489	-1.10504	1.98e-09	5.61e-07
T02C5.5a	unc-2	911.788	606.627	1216.95	2.00609	1.00439	1.94e-09	5.61e-07
W05B10.1	his-74	1245.16	1638.66	851.666	0.519734	-0.944156	2.33e-09	6.49e-07
C17C3.12b	acdh-2	817.04	1168.3	465.785	0.398688	-1.32667	2.41e-09	6.57e-07
Y42G9A.3a		1764.87	1198.68	2331.07	1.9447	0.959545	2.41e-09	6.57e-07
C50F7.5		1133.4	777.128	1489.67	1.91689	0.938766	2.46e-09	6.61e-07
C27H5.4b		1283.32	1689.27	877.363	0.519374	-0.945153	2.66e-09	7.07e-07
T19H12.2		2853	3688.54	2017.45	0.546951	-0.870516	2.9e-09	7.62e-07
K07A1.17		562.87	759.853	365.887	0.481524	-1.05432	2.98e-09	7.75e-07
R11G11.7	pqn-60	894.146	552.247	1236.05	2.23821	1.16235	3.25e-09	8.2e-07
C27H5.4a		1064.01	1406.32	721.696	0.513178	-0.962468	3.25e-09	8.2e-07
K09F5.6		1456.57	1002.25	1910.88	1.9066	0.931	3.2e-09	8.2e-07
F18A1.8	pid-1	493.038	670.463	315.614	0.47074	-1.087	3.35e-09	8.35e-07
F59F3.6		764.907	506.528	1023.29	2.0202	1.0145	3.45e-09	8.53e-07
C09G5.8	mks-5	272.072	154.265	389.88	2.52734	1.33762	3.99e-09	9.74e-07
Y55F3C.6		56.1231	18.4194	93.8268	5.09391	2.34877	4.29e-09	1.04e-06
K02B7.2		96.9818	40.1057	153.858	3.83631	1.93972	4.66e-09	1.12e-06
F52F12.6	ztf-11	494.183	314.689	673.677	2.14077	1.09813	4.92e-09	1.17e-06
K01D12.13a	cdr-7	458.714	633.675	283.754	0.447791	-1.1591	5.67e-09	1.32e-06
F45E4.3b	tag-80	873.457	588.144	1158.77	1.97021	0.978353	5.63e-09	1.32e-06
R53.3a	egl-43	944.816	636.203	1253.43	1.97017	0.97832	5.76e-09	1.33e-06
F13E9.14		33.3393	4.73877	61.9399	13.0709	3.70828	6.1e-09	1.39e-06
C35E7.8		408.064	573.538	242.59	0.422971	-1.24137	6.38e-09	1.44e-06
ZC190.4		6288.61	4586.47	7990.75	1.74224	0.800947	7.13e-09	1.59e-06
T11B7.4e	alp-1	4344.8	5573.14	3116.46	0.559194	-0.838579	7.17e-09	1.59e-06
C29A12.4b	nrx-1	1478.99	1034.88	1923.1	1.85827	0.893962	8.08e-09	1.78e-06
F19C7.7	col-110	856.768	1619.09	94.4434	0.0583311	-4.09959	8.56e-09	1.86e-06
C27H6.1	unc-41	3274.9	2354.88	4194.93	1.78137	0.83299	8.77e-09	1.89e-06
F45E10.1a	unc-53	1442.89	981.33	1904.44	1.94068	0.95656	9.61e-09	2.04e-06
F11A1.3c	daf-12	535.817	350.406	721.227	2.05826	1.04142	9.57e-09	2.04e-06
ZK742.4		993.596	677.662	1309.53	1.93242	0.95041	1.02e-08	2.14e-06
Y53C12B.5b	mab-3	95.4896	161.593	29.3859	0.181851	-2.45917	1.08e-08	2.24e-06
T11B7.4b	alp-1	6664.82	8486.89	4842.75	0.570616	-0.809409	1.1e-08	2.27e-06
F57G4.9		113.49	42.1404	184.839	4.38628	2.133	1.15e-08	2.35e-06
Y37E11AL.5		448.665	285.43	611.899	2.14378	1.10016	1.2e-08	2.43e-06
T02C5.5e	unc-2	1609.45	1134.13	2084.78	1.83822	0.878311	1.41e-08	2.79e-06
T10A3.1b	unc-10	1150.8	801.335	1500.27	1.87221	0.904743	1.41e-08	2.79e-06
C48B4.10		988.279	1314.94	661.618	0.503154	-0.990927	1.4e-08	2.79e-06
F45E10.1b	unc-53	1342	939.525	1744.48	1.85677	0.892794	1.48e-08	2.91e-06
C40H1.2		61.3362	103.54	19.1323	0.184782	-2.43611	1.53e-08	2.99e-06
T01B11.4	ant-1.4	79.786	157.86	1.71213	0.0108459	-6.52671	1.64e-08	3.17e-06
T02C5.5c	unc-2	1383.97	970.677	1797.27	1.85156	0.888742	1.7e-08	3.25e-06
C03G6.13	tag-293	32.6502	3.82264	61.4778	16.0826	4.00743	1.71e-08	3.25e-06
F13D11.2a	hbl-1	891.343	615.838	1166.85	1.89473	0.921994	1.75e-08	3.27e-06
Y82E9BR.2		503.973	689.071	318.875	0.462761	-1.11166	1.75e-08	3.27e-06
F40E10.4	slt-1	3545.32	2574.16	4516.49	1.75455	0.811104	1.83e-08	3.39e-06
F37B1.5	gst-16	226.296	92.7835	359.808	3.87793	1.95529	1.99e-08	3.66e-06
F59A7.1	clec-206	1858.81	2613.67	1103.95	0.422377	-1.2434	2.02e-08	3.69e-06
F25C8.3a	unc-80	2985.27	2165.77	3804.76	1.75677	0.812923	2.12e-08	3.84e-06
T13A10.11b		28.2005	54.6296	1.77151	0.0324278	-4.94663	2.14e-08	3.86e-06
T05G5.10	iff-1	13337.5	17524.3	9150.72	0.522175	-0.937396	2.41e-08	4.31e-06
F25C8.3b	unc-80	2871.43	2086.21	3656.64	1.75277	0.809633	2.55e-08	4.52e-06
F10C2.3		947.461	1244.31	650.608	0.522864	-0.935492	2.58e-08	4.54e-06
K11H3.4		583.542	777.963	389.121	0.500179	-0.999484	2.75e-08	4.81e-06
Y37H2A.12		194.392	275.699	113.085	0.410176	-1.28569	2.92e-08	5.06e-06
F07C3.9		353.411	484.926	221.897	0.457589	-1.12788	3.03e-08	5.22e-06
K02E7.3		51.4578	16.9612	85.9543	5.0677	2.34133	3.2e-08	5.47e-06
T08G11.3		220.733	128.945	312.52	2.42367	1.27719	3.23e-08	5.48e-06
F37B1.3	gst-14	582.796	293.5	872.092	2.97136	1.57112	3.27e-08	5.51e-06
F41H10.10	htp-1	926.596	1383.1	470.097	0.339887	-1.55687	3.32e-08	5.56e-06
ZK896.1		315.223	444.841	185.606	0.41724	-1.26105	3.63e-08	6.04e-06
F55A12.10		252.122	354.706	149.539	0.421585	-1.2461	3.83e-08	6.32e-06
F13D11.2b	hbl-1	791.322	547.34	1035.3	1.89152	0.919544	3.88e-08	6.37e-06
C26G2.1	syg-2	2405.85	1757.59	3054.11	1.73767	0.797157	4.23e-08	6.9e-06
W03G1.4		59.1322	21.8312	96.4332	4.41722	2.14314	4.27e-08	6.92e-06
ZK757.4a	dhhc-4	583.921	775.502	392.34	0.505917	-0.983026	4.63e-08	7.44e-06
F40D4.13		76.0234	23.7529	128.294	5.40119	2.43328	4.94e-08	7.89e-06
F26B1.4	col-58	8480.09	11556.2	5404.04	0.467633	-1.09655	4.98e-08	7.9e-06
F45E10.1e	unc-53	971.4	671.842	1270.96	1.89175	0.919721	5.13e-08	8.09e-06
C32F10.5	hmg-3	3474.38	4573.08	2375.68	0.519491	-0.944829	5.44e-08	8.52e-06
T26C5.1	gst-13	7782.27	5788.37	9776.16	1.68893	0.756112	6.55e-08	1.02e-05
T22D1.5		413.915	581.557	246.273	0.423472	-1.23966	6.65e-08	1.03e-05
R05A10.8		30.2535	58.1358	2.3713	0.0407889	-4.61568	7.31e-08	1.12e-05
C37H5.1	nex-4	601.437	403.486	799.387	1.9812	0.986375	7.54e-08	1.15e-05
EGAP4.1		196.617	70.4028	322.832	4.5855	2.19708	7.72e-08	1.17e-05
Y54G11A.3		1350.34	1787.79	912.891	0.510624	-0.969666	8e-08	1.2e-05
ZK757.4c	dhhc-4	613.407	807.948	418.867	0.518432	-0.947772	8.5e-08	1.27e-05
K08C9.2		25.129	48.4845	1.77345	0.0365777	-4.77289	8.62e-08	1.28e-05
W03B1.6		184.922	52.7564	317.087	6.0104	2.58746	9.43e-08	1.4e-05
C08C3.4a	cyk-7	643.507	848.232	438.781	0.517289	-0.950959	9.52e-08	1.4e-05
R09G11.2a		1497.03	1084.05	1910.01	1.76193	0.817154	9.69e-08	1.41e-05
F09F7.4b		12453.7	15585.4	9321.99	0.598123	-0.741487	9.92e-08	1.44e-05
F58A4.2		409.299	554.217	264.38	0.477033	-1.06784	1.01e-07	1.45e-05
F26D2.2	syp-1	1107.33	1576.36	638.301	0.404921	-1.30429	1.05e-07	1.5e-05
F56A4.2		18081.8	27173.4	8990.11	0.330842	-1.59578	1.05e-07	1.5e-05
Y19D10A.9	clec-209	18107.2	27014.5	9199.84	0.340551	-1.55406	1.1e-07	1.56e-05
F26H9.1	prom-1	384.907	605.551	164.262	0.27126	-1.88225	1.19e-07	1.68e-05
K08D9.4		476.243	641.762	310.724	0.484174	-1.0464	1.32e-07	1.85e-05
ZK757.3b	alg-4	23.9032	46.4248	1.38158	0.0297596	-5.0705	1.33e-07	1.85e-05
Y57A10A.2		405.262	541.182	269.343	0.497694	-1.00667	1.35e-07	1.87e-05
T07G12.10	zim-2	601.068	788.096	414.04	0.525368	-0.928601	1.36e-07	1.87e-05
R09E12.6		51.2165	18.5037	83.9292	4.5358	2.18136	1.38e-07	1.88e-05
F15D4.5		643.591	131.457	1155.72	8.79168	3.13614	1.44e-07	1.96e-05
C16C8.16		744.588	971.652	517.525	0.532624	-0.908812	1.45e-07	1.96e-05
F57C12.4	mrp-2	4239.21	3167.87	5310.55	1.67638	0.745349	1.53e-07	2.05e-05
Y71A12B.4	trp-4	403.755	262.379	545.131	2.07765	1.05495	1.56e-07	2.09e-05
C01B7.6	rpm-1	3813.91	2844.64	4783.19	1.68148	0.74973	1.64e-07	2.17e-05
C14B1.9		697.476	920.977	473.975	0.514643	-0.958355	1.64e-07	2.17e-05
K09A11.3	cyp-14A2	459.889	665.276	254.502	0.382551	-1.38628	1.65e-07	2.17e-05
R144.10		592.555	774.473	410.638	0.530215	-0.915349	1.74e-07	2.27e-05
C14C6.5		4185.08	3145.29	5224.87	1.66117	0.732204	1.84e-07	2.37e-05
K01D12.13b	cdr-7	332.304	456.999	207.609	0.454288	-1.13832	1.85e-07	2.37e-05
ZK507.4	dos-1	433.835	619.391	248.279	0.400843	-1.31889	1.85e-07	2.37e-05
B0432.5a	cat-2	302.685	172.091	433.28	2.51773	1.33212	1.82e-07	2.37e-05
T01G9.3	dma-1	710.228	494.257	926.2	1.87392	0.906062	1.88e-07	2.4e-05
Y45F10B.10	qui-1	1145.56	825.644	1465.47	1.77495	0.827774	1.97e-07	2.49e-05
Y73B6BL.2	htp-2	419.456	621.174	217.739	0.350529	-1.5124	2.05e-07	2.58e-05
F27C8.6	trcs-1	387.727	545.018	230.436	0.422805	-1.24194	2.08e-07	2.59e-05
ZK616.5		267.852	367.908	167.795	0.456077	-1.13265	2.07e-07	2.59e-05
F13D12.5		1645.04	2090.89	1199.2	0.573533	-0.802051	2.22e-07	2.71e-05
F45E1.3		1325.47	1690.73	960.211	0.567928	-0.816221	2.22e-07	2.71e-05
Y73B6BL.23		408.21	553.555	262.866	0.474869	-1.0744	2.2e-07	2.71e-05
E03A3.6b	unc-79	487.832	328.962	646.702	1.96589	0.97518	2.21e-07	2.71e-05
F58B3.1	lys-4	15491.5	19279.3	11703.7	0.60706	-0.72009	2.32e-07	2.82e-05
C17C3.12a		1905.44	2677.81	1133.07	0.423132	-1.24082	2.53e-07	3.05e-05
F42G4.2		20.9453	39.5232	2.36742	0.0598995	-4.06131	2.53e-07	3.05e-05
F01G10.5		52.0366	97.8915	6.18162	0.0631476	-3.98513	2.61e-07	3.12e-05
W03B1.3		72.6975	25.6077	119.787	4.67778	2.22583	2.62e-07	3.12e-05
F35D2.5a	syd-1	468.546	314.869	622.223	1.97613	0.98268	2.68e-07	3.17e-05
PAR2.3a	aak-1	906.905	1202.69	611.119	0.508126	-0.976742	2.78e-07	3.28e-05
T10A3.1a	unc-10	1376.56	1004.6	1748.53	1.74052	0.799521	2.79e-07	3.28e-05
C56A3.2	ttr-44	4495.31	5591.69	3398.94	0.607856	-0.718199	2.85e-07	3.33e-05
Y69A2AR.32a		257.927	407.656	108.198	0.265416	-1.91367	3.09e-07	3.57e-05
C08C3.4b	cyk-7	636.283	831.225	441.342	0.530954	-0.913341	3.08e-07	3.57e-05
F58H7.1		559.627	382.533	736.721	1.9259	0.945535	3.19e-07	3.67e-05
T24C2.1	ram-5	345.753	223.43	468.076	2.09496	1.06692	3.39e-07	3.89e-05
F37A4.7d	rbf-1	498.502	341.314	655.69	1.92107	0.941914	3.42e-07	3.9e-05
Y17G9B.9		208.158	290.234	126.082	0.434414	-1.20286	3.43e-07	3.9e-05
T23G4.3	nyn-1	709.971	919.487	500.455	0.544276	-0.877589	3.47e-07	3.92e-05
D1086.4	him-5	384.278	520.907	247.649	0.475419	-1.07273	3.49e-07	3.92e-05
F54D7.4	zig-7	3017.78	3777.88	2257.67	0.597602	-0.742743	3.57e-07	4e-05
C06H5.1	fbxa-156	754.097	972.534	535.66	0.550788	-0.860431	3.77e-07	4.2e-05
F20A1.9	tofu-2	1757.44	2215.9	1298.98	0.586209	-0.770513	3.9e-07	4.32e-05
Y56A3A.12a		1389.68	1754.62	1024.74	0.584027	-0.775892	4.08e-07	4.5e-05
T02C5.5b	unc-2	1639.71	1177.58	2101.85	1.78489	0.835833	4.11e-07	4.51e-05
R12G8.1		160.642	48.9464	272.338	5.564	2.47612	4.12e-07	4.51e-05
K02B7.1		42.7888	14.7579	70.8196	4.79877	2.26267	4.25e-07	4.62e-05
F52C6.11	bath-2	284.717	387.191	182.242	0.470678	-1.08719	4.89e-07	5.3e-05
K07A1.1		751.379	970.191	532.568	0.548931	-0.865303	5e-07	5.39e-05
F57B7.3	col-156	10759.6	13714.4	7804.68	0.569085	-0.813283	5.44e-07	5.84e-05
F28E10.1a		1274.57	936.108	1613.03	1.72313	0.785031	5.62e-07	5.97e-05
F56D5.3		1407.41	1014.71	1800.12	1.77402	0.827019	5.63e-07	5.97e-05
F37A4.5		95.7964	190.542	1.05103	0.00551602	-7.50216	5.61e-07	5.97e-05
C11D2.6d	unc-77	523.548	362.308	684.789	1.89007	0.918443	5.71e-07	6.03e-05
C29A12.4	nrx-1	976.81	709.78	1243.84	1.75243	0.809355	5.79e-07	6.06e-05
ZK622.5		169.972	242.315	97.6287	0.402899	-1.31151	5.79e-07	6.06e-05
F56B3.10	gst-40	338.165	221.287	455.043	2.05635	1.04008	6.01e-07	6.23e-05
F45E10.1c	unc-53	1353.15	975.842	1730.45	1.77329	0.82643	6e-07	6.23e-05
C15A11.4		130.67	35.8768	225.463	6.28437	2.65177	6.1e-07	6.3e-05
R11G1.1		647.15	433.461	860.84	1.98597	0.989845	6.21e-07	6.38e-05
C42C1.8		704.949	913.511	496.388	0.543385	-0.879955	6.24e-07	6.39e-05
C30G12.6a		763.397	1020.67	506.123	0.495873	-1.01196	6.32e-07	6.44e-05
K08F4.3		468.46	622.001	314.92	0.506302	-0.981931	6.38e-07	6.48e-05
M01E11.5	cey-3	2815.03	3519	2111.05	0.5999	-0.737207	6.63e-07	6.67e-05
T24F1.6a	tag-180	730.001	519.601	940.4	1.80985	0.85587	6.61e-07	6.67e-05
K09D9.2	cyp-35A3	12941.7	15919.7	9963.63	0.625867	-0.676071	6.7e-07	6.72e-05
F01G10.9		2139.29	2691.01	1587.58	0.589957	-0.761318	6.76e-07	6.75e-05
F56C11.2	ptr-11	7047.63	5373.7	8721.55	1.62301	0.698671	7.15e-07	7.11e-05
F55G11.5	dod-22	771.878	1031.82	511.933	0.496144	-1.01117	7.22e-07	7.14e-05
R09G11.2c		1651.23	1230.4	2072.06	1.68405	0.751937	7.38e-07	7.28e-05
ZK970.7		1116.76	764.085	1469.44	1.92314	0.943463	7.47e-07	7.33e-05
F55A8.1	egl-18	1260.49	929.283	1591.69	1.71282	0.776373	7.56e-07	7.39e-05
C01G6.1a		6781.98	4998.15	8565.81	1.7138	0.777196	7.73e-07	7.52e-05
F07B7.12		1360.93	1007.24	1714.63	1.7023	0.767487	7.76e-07	7.53e-05
C28A5.4	ceh-43	632.727	440.737	824.716	1.87122	0.903977	7.83e-07	7.56e-05
F59H6.11	bath-5	511.809	666.11	357.508	0.53671	-0.897785	8.14e-07	7.83e-05
C41G11.3	rgs-6	1222.46	900.717	1544.21	1.71442	0.777719	8.23e-07	7.85e-05
Y48G1BM.5		259.478	152.778	366.177	2.39679	1.2611	8.23e-07	7.85e-05
F58D5.7		21.604	40.9813	2.22664	0.0543331	-4.20202	8.28e-07	7.87e-05
ZK757.3a		32.1228	62.864	1.38158	0.0219773	-5.50784	8.47e-07	8e-05
F52H3.4		204.235	288.836	119.634	0.414193	-1.27162	8.48e-07	8e-05
F58G11.3a		1116.75	1532.73	700.766	0.457201	-1.1291	8.79e-07	8.26e-05
K08E3.10	mlc-7	95.4834	161.183	29.7834	0.18478	-2.43612	9.02e-07	8.44e-05
T12A7.6		905.955	1184.72	627.193	0.529403	-0.917563	9.07e-07	8.45e-05
M60.4b		2455.54	1681.84	3229.25	1.92007	0.941159	9.41e-07	8.7e-05
W06H3.1	immt-2	2318.82	2941.38	1696.27	0.576692	-0.794128	9.38e-07	8.7e-05
F21A3.5	prde-1	912.471	1205.63	619.314	0.513686	-0.961042	9.68e-07	8.88e-05
T03F1.10	clec-53	750.745	953.678	547.812	0.57442	-0.799822	9.66e-07	8.88e-05
F57C2.1	btb-20	441.838	581.053	302.622	0.520817	-0.941153	9.88e-07	9.03e-05
F14F8.8		69.391	11.3283	127.454	11.2509	3.49197	1.04e-06	9.46e-05
F53B6.2a	madd-4	2545.6	1921.74	3169.45	1.64926	0.72182	1.05e-06	9.56e-05
T05G5.6	ech-6	62829.3	77191.8	48466.8	0.627875	-0.671451	1.12e-06	0.000100996
F09F7.4a		15503.9	19053.6	11954.1	0.627394	-0.672556	1.13e-06	0.000102151
F35E2.5		22.167	40.9097	3.42427	0.0837031	-3.57857	1.14e-06	0.000102178
C27H6.3	tofu-1	1745.21	2198.03	1292.39	0.587976	-0.766172	1.15e-06	0.000102718
MIRAGE1		195.431	101.523	289.339	2.84998	1.51095	1.21e-06	0.000107515
T02E9.3	dop-5	709.945	511.146	908.745	1.77786	0.83014	1.24e-06	0.000109587
Y111B2A.2		1051.64	1330.67	772.612	0.580619	-0.784337	1.25e-06	0.000110635
F55G1.6		489.205	635.444	342.966	0.539727	-0.889699	1.33e-06	0.000116841
F14D2.14		103.728	154.328	53.1277	0.344252	-1.53846	1.34e-06	0.00011794
Y38C1AA.7		19.9602	38.8694	1.05103	0.0270401	-5.20876	1.36e-06	0.000119216
K02B12.8	zhp-3	479.425	638.072	320.778	0.502731	-0.992143	1.39e-06	0.000120996
C01G6.1b		6381.15	4749.34	8012.96	1.68717	0.754609	1.42e-06	0.000122807
C17B7.13		50.6886	20.0473	81.33	4.05691	2.02038	1.43e-06	0.000123921
T26A5.3	nduf-2.2	2591.58	3323.96	1859.2	0.559332	-0.838222	1.47e-06	0.000126235
F35G12.10	asb-1	6232.6	7687.54	4777.67	0.621481	-0.686217	1.5e-06	0.000128558
C18H9.5		274.907	375.595	174.22	0.463852	-1.10826	1.6e-06	0.000136929
R04B5.9	ugt-47	3767.3	5063.81	2470.79	0.487931	-1.03525	1.66e-06	0.000141523
C36F7.2	swah-1	212.574	288.424	136.725	0.474041	-1.07692	1.68e-06	0.000142154
Y47G6A.25		516.892	668.428	365.356	0.546589	-0.87147	1.68e-06	0.000142154
T07D3.9a		1057.26	1347.88	766.651	0.568784	-0.814046	1.69e-06	0.000142534
Y59A8B.12		171.649	239.713	103.584	0.432118	-1.2105	1.72e-06	0.00014473
Y102A5C.2		101.365	150.798	51.9326	0.344385	-1.53791	1.73e-06	0.0001453
T01D3.3b		913.655	611.602	1215.71	1.98775	0.991133	1.74e-06	0.000145324
R09E12.5		55.3435	22.9031	87.7839	3.83284	1.93841	1.75e-06	0.000145324
M60.4a		3714.49	2516.43	4912.55	1.95219	0.965092	1.77e-06	0.000146289
C34B4.1b	max-1	1314.02	981.357	1646.68	1.67796	0.746707	1.82e-06	0.000150042
ZK666.7	clec-61	73.5768	105.519	41.6346	0.39457	-1.34165	1.83e-06	0.000150989
Y59A8B.11	fbxa-106	206.761	284.672	128.849	0.452623	-1.14362	1.86e-06	0.000152913
F15H10.3	apc-10	382.752	504.659	260.844	0.516871	-0.952123	1.89e-06	0.000154247
F56E10.2	daam-1	1055.57	741.803	1369.34	1.84596	0.884371	1.91e-06	0.000154738
C04F12.7		132.811	190.339	75.2839	0.395526	-1.33816	1.9e-06	0.000154738
F57B10.12	mei-2	228.154	312.496	143.812	0.460203	-1.11966	2.08e-06	0.000167474
F49E8.2		1004.07	1264.26	743.889	0.588399	-0.765132	2.07e-06	0.000167474
C30F12.4		215.36	293.389	137.33	0.468084	-1.09516	2.17e-06	0.000174662
C01F4.2a	rga-6	472.704	314.175	631.233	2.00918	1.00661	2.21e-06	0.000177198
Y51A2D.19a	slo-1	937.939	691.888	1183.99	1.71124	0.775046	2.25e-06	0.000178883
K12B6.8		60.3882	112.81	7.96671	0.0706207	-3.82376	2.24e-06	0.000178883
T09D3.8		220.376	308.647	132.105	0.428014	-1.22427	2.32e-06	0.000184113
Y54G2A.22	fbxc-45	357.221	477.764	236.678	0.495386	-1.01338	2.4e-06	0.000189936
ZK897.1	unc-31	1937.03	1468.16	2405.9	1.63871	0.712565	2.47e-06	0.000194446
F23D12.1		366.733	513.124	220.341	0.42941	-1.21957	2.48e-06	0.000194726
W06H8.2		222.576	127.93	317.221	2.47964	1.31013	2.55e-06	0.000199342
Y53C12B.5a	mab-3	141.026	229.106	52.9452	0.231095	-2.11344	2.64e-06	0.000206109
H05G16.1	frm-3	2779.74	2134.86	3424.62	1.60414	0.6818	2.67e-06	0.000207586
F54D5.9		1814.56	2428.44	1200.68	0.494422	-1.01618	2.75e-06	0.000213447
K04B12.1	plx-2	2363.09	1806.61	2919.57	1.61605	0.69247	2.78e-06	0.000214965
C24F3.6	col-124	155.921	232.411	79.4307	0.341768	-1.54891	2.84e-06	0.000217618
W02B3.2	grk-2	1498.55	1135.43	1861.67	1.63962	0.713362	2.83e-06	0.000217618
K10D11.1	dod-17	3778.66	2898.03	4659.29	1.60774	0.685036	2.84e-06	0.000217618
T12F5.4	lin-59	8135.43	6327.59	9943.27	1.57141	0.652063	2.9e-06	0.000221031
Chapaev-2_CE		291.692	181.643	401.742	2.21171	1.14516	2.92e-06	0.000222045
T10H9.2	scd-2	1267.94	947.034	1588.85	1.67771	0.746493	2.95e-06	0.000223911
F35G2.4	phy-2	12283	14996	9569.95	0.638167	-0.647994	2.98e-06	0.000225367
D2030.7		847.953	1087.85	608.055	0.558949	-0.83921	3.12e-06	0.000234987
R05D8.8	dhs-14	1772.7	2194.8	1350.6	0.615363	-0.700489	3.16e-06	0.000237338
C09E10.2a	dgk-1	648.447	467.904	828.99	1.77171	0.82514	3.18e-06	0.000238086
W03G1.3		68.2433	32.5833	103.903	3.18885	1.67304	3.22e-06	0.000240218
T12C9.3	twk-2	1323.49	992.123	1654.86	1.668	0.738119	3.39e-06	0.000251903
Y73F8A.5		717.99	493.705	942.275	1.90858	0.932499	3.4e-06	0.000251903
C14C6.4	nhr-155	126.212	52.0886	200.334	3.84603	1.94337	3.47e-06	0.000256165
C34B4.1a	max-1	1094.03	819.159	1368.91	1.67111	0.740807	3.49e-06	0.000257049
W01B11.6a		2873.3	3541.27	2205.33	0.622753	-0.683269	3.5e-06	0.000257049
F54D8.1	dpy-17	430.749	576.492	285.007	0.494382	-1.0163	3.56e-06	0.00026081
F26H11.4		563.709	764.336	363.082	0.475029	-1.07391	3.63e-06	0.00026511
F08A8.7	fbxa-101	801.588	1014.9	588.277	0.579641	-0.786769	3.66e-06	0.000266568
K10B2.3a	clec-88	105.623	153.295	57.9509	0.378036	-1.4034	3.68e-06	0.000267035
ZK930.2		227.163	376.561	77.7643	0.206512	-2.2757	3.69e-06	0.000267213
C09G5.3	col-79	895.866	1391.38	400.354	0.287739	-1.79717	3.74e-06	0.000269074
T02G5.12	mct-5	1443.24	1941.16	945.315	0.486984	-1.03805	3.74e-06	0.000269074
F35D2.5b	syd-1	386.684	267.449	505.92	1.89165	0.919643	3.87e-06	0.000277629
C40H1.1	cpb-1	424.822	741.912	107.732	0.145209	-2.78379	3.97e-06	0.000283551
Y105C5B.15		1468.89	1127.28	1810.5	1.60607	0.683533	4.02e-06	0.000286695
C11D2.6c	unc-77	456.653	322.329	590.978	1.83346	0.874571	4.09e-06	0.000290908
F07B7.2		163.054	63.8622	262.246	4.10643	2.03789	4.28e-06	0.00030363
ZK770.1	asic-1	501.155	330.492	671.818	2.03278	1.02346	4.38e-06	0.000309553
ZK1058.6	nit-1	1282.97	955.464	1610.48	1.68554	0.753215	4.45e-06	0.000313213
PAR2.3b	aak-1	416.966	541.461	292.471	0.540152	-0.888563	4.46e-06	0.000313213
R173.3		449.935	317.925	581.944	1.83044	0.872192	4.64e-06	0.000323893
K07G5.3	mks-6	197.494	123.12	271.868	2.20815	1.14284	4.64e-06	0.000323893
T05H10.4		484.502	672.749	296.256	0.440367	-1.18322	4.67e-06	0.000324866
Y110A7A.15a		1084.73	1360.22	809.241	0.594934	-0.749198	4.69e-06	0.000325881
F53B6.2b	madd-4	1816.79	1387.94	2245.64	1.61796	0.694177	4.74e-06	0.00032818
F46A9.4	skr-2	2252.41	2772.04	1732.79	0.625095	-0.677853	4.77e-06	0.000329447
Y68A4A.13		31.6617	13.9022	49.4212	3.55491	1.82981	4.88e-06	0.00033605
F45E10.1d	unc-53	1200.2	844.139	1556.26	1.8436	0.882526	5e-06	0.000343422
F20B10.1	nlr-1	2194.81	1695.92	2693.69	1.58833	0.667513	5.16e-06	0.000352881
B0213.4	nlp-29	5006.13	3730.25	6282.01	1.68407	0.751955	5.21e-06	0.000355427
Y70C5C.5		16.4675	31.884	1.05103	0.0329643	-4.92295	5.29e-06	0.00036027
C35C5.1	sdc-2	2564.73	1986.8	3142.65	1.58176	0.661532	5.33e-06	0.000361723
F09F3.9	cpt-5	3045.53	3736.83	2354.23	0.630007	-0.666559	5.52e-06	0.00037377
Y54F10BM.3		94.126	161.019	27.2327	0.169127	-2.56382	5.56e-06	0.000375404
C30G12.7	puf-8	1884.63	2425.5	1343.76	0.554015	-0.852003	5.71e-06	0.000384466
C24G6.1	syp-2	408.832	581.566	236.098	0.405971	-1.30055	5.84e-06	0.000391785
F08F3.9a	snpc-1.3	221.684	295.885	147.482	0.498445	-1.00449	5.88e-06	0.000393255
C27A7.4	che-11	454.471	324.363	584.578	1.80223	0.849784	5.99e-06	0.000399386
C18D1.1	die-1	3028.73	2316.84	3740.62	1.61454	0.691123	6.04e-06	0.000401922
C06H5.2	fbxa-157	641.884	818.592	465.177	0.568265	-0.815364	6.09e-06	0.000404336
K03D10.1	kal-1	976.782	728.984	1224.58	1.67984	0.748327	6.19e-06	0.000407552
F22B5.4		454.15	675.067	233.233	0.345496	-1.53326	6.2e-06	0.000407552
F48B9.3		25.3104	44.8311	5.78974	0.129146	-2.95293	6.21e-06	0.000407552
T13A10.11a		39.3962	74.731	4.06142	0.0543471	-4.20165	6.18e-06	0.000407552
ZK337.2	klu-1	1346.53	1024.16	1668.89	1.62953	0.704452	6.29e-06	0.000410661
F15A2.6a	sad-1	1195.93	904.668	1487.19	1.64391	0.717128	6.29e-06	0.000410661
F15A2.6b	sad-1	1027.69	769.316	1286.07	1.6717	0.741318	6.32e-06	0.000411074
Y4C6B.6	gba-4	3676.77	4740.56	2612.98	0.551196	-0.859363	6.43e-06	0.000417554
B0222.3	pitr-3	603.49	411.705	795.275	1.93166	0.949842	6.49e-06	0.000420234
Y56A3A.12b	faah-4	1352.81	1671.28	1034.34	0.618891	-0.692243	6.55e-06	0.000422894
F55A11.8		211.201	291.002	131.399	0.451538	-1.14708	6.6e-06	0.000424163
T21E3.1	egg-4	347.435	453.586	241.285	0.53195	-0.910638	6.61e-06	0.000424163
Y69A2AR.5	daao-1	841.834	1055.24	628.423	0.595524	-0.747769	6.9e-06	0.000442082
C54G7.4	ifta-1	477.716	339.824	615.608	1.81155	0.857222	7.02e-06	0.000443624
Y9C9A.1		129.551	76.4736	182.629	2.38813	1.25588	6.98e-06	0.000443624
T01D3.1		746.771	552.561	940.982	1.70295	0.768033	6.99e-06	0.000443624
C27B7.5		1635.38	2015.94	1254.82	0.622448	-0.683974	6.95e-06	0.000443624
F28E10.1b		697.456	516.046	878.867	1.70308	0.768146	7.01e-06	0.000443624
Y116F11B.1	daf-28	375.37	259.048	491.691	1.89807	0.924533	7.07e-06	0.000445893
C09E10.2b	dgk-1	654.994	480.06	829.928	1.7288	0.78977	7.11e-06	0.00044723
T22F7.4		1415.71	948.587	1882.82	1.98487	0.989046	7.27e-06	0.000455882
Y47D3A.6b	tra-1	697.249	513.508	880.99	1.71563	0.778738	7.38e-06	0.00046135
F15G9.1a		694.973	511.169	878.778	1.71915	0.781699	7.57e-06	0.000472166
Y54G2A.3b		88.4699	164.379	12.5608	0.0764135	-3.71003	7.66e-06	0.000476751
F14D2.12	bath-30	296.834	390.343	203.325	0.520886	-0.940959	7.69e-06	0.000477158
E04F6.9		1404.89	1739.25	1070.53	0.61551	-0.700146	8.14e-06	0.000503565
C40H1.8		1647.9	2028.16	1267.65	0.625025	-0.678013	8.17e-06	0.000504458
W08E12.3		1985.05	1419.53	2550.57	1.79677	0.845409	8.28e-06	0.000508503
T07F12.4		1266.31	1608.2	924.425	0.574819	-0.79882	8.26e-06	0.000508503
F37B1.1	gst-24	1511.51	1089.14	1933.87	1.77559	0.828301	8.33e-06	0.000510211
C35D10.14	clec-5	3474.58	4718.04	2231.12	0.472891	-1.08042	8.65e-06	0.00052605
C48B4.11		738.282	931.278	545.287	0.585526	-0.772195	8.63e-06	0.00052605
T09B9.1		476.324	630.295	322.353	0.511431	-0.967387	8.63e-06	0.00052605
C16C8.11		183.212	261.879	104.544	0.399208	-1.32479	8.76e-06	0.000529974
Y55F3C.3a	kvs-5	3152.37	2460.59	3844.15	1.56229	0.643661	8.76e-06	0.000529974
F46C5.6		1635.04	1261	2009.08	1.59324	0.671963	8.83e-06	0.000532995
ZK418.8	tofu-7	654.583	851.829	457.338	0.53689	-0.897302	8.91e-06	0.00053619
ZK783.4	baz-2	2712.98	2114.5	3311.47	1.56607	0.647153	9.05e-06	0.000542187
F40F8.8	arrd-6	457.069	323.471	590.667	1.82603	0.86871	9.05e-06	0.000542187
ZC404.8	spn-4	910.763	1148.19	673.338	0.586435	-0.769957	9.27e-06	0.000553576
F45E4.4		1967.71	1244.95	2690.46	2.1611	1.11176	9.33e-06	0.000555759
T16G1.7		3186.1	4126.77	2245.43	0.544113	-0.878021	9.7e-06	0.000576372
C23G10.6		3950.03	5250.47	2649.58	0.504638	-0.986681	9.78e-06	0.000579749
F56C9.3		530.797	706.95	354.644	0.501653	-0.995238	9.86e-06	0.000582613
R186.5	shw-3	439.813	315.455	564.17	1.78843	0.838697	9.88e-06	0.000582613
F35F10.11	arrd-18	1637.75	1264.4	2011.1	1.59055	0.669526	9.95e-06	0.000585665
K01A6.4		69.0232	21.7702	116.276	5.34109	2.41713	9.99e-06	0.000586529
Y95B8A.11	him-19	506.855	644.653	369.058	0.57249	-0.804677	1.01e-05	0.00059268
B0414.6	glh-3	776.02	970.187	581.853	0.599734	-0.737607	1.02e-05	0.000593183
C44E4.3	got-2.1	2736.27	3345.46	2127.08	0.63581	-0.653333	1.02e-05	0.00059593
Y64G10A.6		2286.52	1776.65	2796.39	1.57397	0.654407	1.04e-05	0.000598636
T08H4.3	ast-1	643.066	467.386	818.747	1.75176	0.808802	1.03e-05	0.000598636
K01H12.2	ant-1.3	67.8162	132.277	3.35519	0.0253648	-5.30103	1.03e-05	0.000598636
W06H12.1	ztf-6	3550.23	2794	4306.46	1.54132	0.624168	1.04e-05	0.000598636
R09G11.2d		593.189	435.538	750.84	1.72394	0.785708	1.04e-05	0.000600601
T22F7.1		954.84	726.264	1183.42	1.62946	0.704393	1.06e-05	0.000606073
F17H10.1		5735.66	6945.38	4525.93	0.651647	-0.617838	1.11e-05	0.000636846
R03D7.6	gst-5	10713.9	8487.25	12940.5	1.52469	0.608521	1.12e-05	0.000640138
F52E1.1	pos-1	186.627	253.029	120.225	0.475143	-1.07357	1.15e-05	0.00065785
M02D8.5		178.358	239.848	116.868	0.487258	-1.03724	1.19e-05	0.000676969
ZK673.9	clec-143	208.738	133.008	284.467	2.13871	1.09674	1.22e-05	0.000690678
F08G5.6		14363.4	17347.3	11379.5	0.655984	-0.608268	1.23e-05	0.000696872
F25F2.2	cdh-4	5643.98	4109.72	7178.25	1.74665	0.804591	1.23e-05	0.000696872
C02A12.4	lys-7	3557.9	2442.23	4673.57	1.91365	0.936326	1.24e-05	0.000697614
Y37E11AL.6		363.994	216.679	511.309	2.35976	1.23864	1.27e-05	0.000712255
H16D19.1	clec-13	69.8196	27.3878	112.251	4.09859	2.03513	1.27e-05	0.000712255
Y105C5B.23		15.4855	2.52275	28.4483	11.2767	3.49527	1.27e-05	0.000713098
F21H12.5	fbf-2	1344.99	1678.98	1010.99	0.602144	-0.73182	1.28e-05	0.000713098
R13A1.4	unc-8	436.273	312.386	560.16	1.79317	0.84251	1.28e-05	0.00071361
C11E4.6		2562.08	2014.32	3109.83	1.54386	0.626539	1.29e-05	0.000719062
F45G2.2a	myo-6	2543.93	1986.64	3101.22	1.56104	0.642504	1.3e-05	0.00072156
B0507.3b		182.62	118.858	246.383	2.07293	1.05167	1.3e-05	0.00072156
Y71H2AM.10		1230.55	949.503	1511.59	1.59198	0.67082	1.31e-05	0.000725004
F55A11.7		1121.94	1388.01	855.873	0.61662	-0.697547	1.38e-05	0.000757495
ZC328.2	klu-2	1355.22	1040.56	1669.89	1.60479	0.682389	1.38e-05	0.000757495
F35D2.5c	syd-1	292.34	196.31	388.37	1.97835	0.984295	1.4e-05	0.000767545
F08A8.2	acox-2	17394.4	13872	20916.7	1.50784	0.592479	1.41e-05	0.000770621
Y51A2D.19c	slo-1	992.436	755.564	1229.31	1.62701	0.702219	1.42e-05	0.000770908
Y43F8A.2		18.3957	35.0792	1.71213	0.0488077	-4.35675	1.42e-05	0.000770908
F42A10.4b	efk-1	3482.9	4225.66	2740.13	0.64845	-0.624933	1.42e-05	0.000770908
H25K10.1		74.5806	109.299	39.8619	0.364704	-1.4552	1.44e-05	0.000780929
ZK105.3		41.3961	74.0631	8.72911	0.11786	-3.08485	1.51e-05	0.000816984
K12H4.1	pros-1	1073.97	791.255	1356.68	1.71459	0.777865	1.54e-05	0.00083179
F15A4.6		2128.09	1621.22	2634.95	1.62529	0.700698	1.55e-05	0.000835407
B0285.7	mnp-1	1711.38	1332.1	2090.65	1.56944	0.650247	1.56e-05	0.000839307
ZC84.3	cls-3	1544.05	1197.76	1890.33	1.57822	0.658294	1.57e-05	0.00083958
F57B9.1		2484.59	3021.65	1947.53	0.644525	-0.633691	1.6e-05	0.000855466
F19C7.2		1002.69	1294.99	710.385	0.548563	-0.866271	1.61e-05	0.000856316
T24F1.6b	tag-180	730.171	546.27	914.071	1.6733	0.742693	1.61e-05	0.000856316
T07G12.11	zim-3	1005.5	1268.89	742.108	0.584846	-0.773871	1.62e-05	0.000859626
K06A5.8b		355.354	251.223	459.485	1.829	0.871052	1.62e-05	0.000859626
C10H11.10	kca-1	359.106	491.504	226.709	0.461254	-1.11637	1.63e-05	0.000859937
Y105E8A.26b	zoo-1	2834.57	2224.77	3444.37	1.54819	0.630584	1.64e-05	0.000866676
T07D3.9b		575.928	728.931	422.925	0.580199	-0.785381	1.65e-05	0.000867254
F43C1.1		257.16	161.003	353.317	2.19448	1.13388	1.65e-05	0.000867443
B0240.2	spe-42	50.1084	81.4324	18.7843	0.230673	-2.11608	1.67e-05	0.00087372
C23H5.8b		2068.68	2527.78	1609.58	0.636757	-0.651186	1.67e-05	0.000874515
Y53G8B.2		856.208	1081.38	631.033	0.583542	-0.777092	1.69e-05	0.00088105
F09G8.8	clec-160	2659.59	3237.26	2081.92	0.643111	-0.636859	1.7e-05	0.000884287
F14D2.8		116.09	163.62	68.56	0.419021	-1.25491	1.7e-05	0.000884287
F13E6.2		404.159	288.718	519.6	1.79968	0.847741	1.72e-05	0.000893356
F57F5.2	gcy-33	187.318	119.44	255.195	2.13659	1.09531	1.75e-05	0.000903337
Y51A2D.19b	slo-1	997.957	764.542	1231.37	1.6106	0.687598	1.81e-05	0.000934413
F57C2.3	pot-2	197.971	267.178	128.763	0.481939	-1.05308	1.83e-05	0.00094378
Y71H2AM.3		2271.39	2765.67	1777.11	0.642558	-0.638102	1.85e-05	0.000953201
T13H2.4b	pqn-65	548.852	402.243	695.461	1.72896	0.789903	1.87e-05	0.000956884
Y113G7A.11	ssu-1	46.5051	20.9902	72.0199	3.43111	1.77868	1.87e-05	0.000958153
ZK377.2a	sax-3	2580.59	2028.55	3132.63	1.54427	0.626927	1.89e-05	0.000966371
C10A4.9		50.1291	83.5029	16.7554	0.200656	-2.3172	1.9e-05	0.000967553
C50C3.1		519.523	656.947	382.098	0.581627	-0.781834	1.94e-05	0.000986119
F17B5.1a		1329.98	1832.87	827.088	0.451254	-1.14799	1.95e-05	0.000989375
F54D5.12		21952.8	26330	17575.7	0.667514	-0.583129	1.98e-05	0.00100142
C18G1.5	hil-4	3057.96	3813.43	2302.5	0.603787	-0.727889	2.03e-05	0.00102547
T04B2.3a		975.45	752.02	1198.88	1.59421	0.672845	2.09e-05	0.0010524
C35E7.10a		36.8193	71.5959	2.04268	0.0285308	-5.13134	2.2e-05	0.00110749
F01D4.6b		116.801	69.0383	164.563	2.38365	1.25317	2.22e-05	0.00110861
E02H4.3a	madd-3	3188.98	2494.58	3883.38	1.55673	0.638517	2.22e-05	0.00110861
Y54E10A.12		822.236	1079.8	564.672	0.522941	-0.93528	2.21e-05	0.00110861
K08A8.3	coh-1	1245.23	964.41	1526.05	1.58237	0.662086	2.24e-05	0.00111672
F13E6.6	rhgf-1	1970.9	1543.07	2398.72	1.55451	0.636464	2.24e-05	0.00111672
C09G1.4		861.538	657.302	1065.77	1.62144	0.697274	2.26e-05	0.00112048
C01G10.17		88.642	44.1033	133.181	3.01974	1.59443	2.26e-05	0.00112048
B0391.5	fbxa-153	145.508	88.0117	203.005	2.30657	1.20575	2.26e-05	0.00112048
H06H21.8a		1252.78	1531.38	974.186	0.636151	-0.652559	2.27e-05	0.00112203
T28D9.4b		226.005	299.186	152.823	0.510797	-0.969177	2.3e-05	0.00112665
C54F6.3		165.333	109.713	220.952	2.01391	1.01	2.29e-05	0.00112665
ZK524.2a	unc-13	2216.61	1738.78	2694.44	1.54961	0.631907	2.29e-05	0.00112665
T11B7.4c	alp-1	3639.4	4405.86	2872.94	0.652073	-0.616895	2.34e-05	0.00114172
Y48G1BM.6		70.2867	34.642	105.931	3.05788	1.61253	2.33e-05	0.00114172
F54G2.1a		1857.84	1450.8	2264.87	1.56111	0.642573	2.37e-05	0.0011545
F42A10.4a	efk-1	3749.93	4522.08	2977.79	0.658501	-0.602742	2.41e-05	0.00117525
M05B5.5a	hlh-2	594.496	442.282	746.709	1.68831	0.755581	2.44e-05	0.00118467
F18C12.1	che-3	1271.63	856.388	1686.88	1.96976	0.978018	2.45e-05	0.00118575
R06C7.9a	ztf-15	310.261	401.235	219.287	0.546531	-0.871626	2.46e-05	0.00119102
T10H9.5b	pmp-5	7025.13	8456.2	5594.07	0.661535	-0.596111	2.47e-05	0.00119515
ZK682.2	slc-17.7	1331.64	835.015	1828.26	2.18949	1.1306	2.5e-05	0.00120359
T25D10.5	btb-2	23.3767	41.4188	5.33461	0.128797	-2.95683	2.51e-05	0.00120667
F40G12.10		37.8881	74.7253	1.05103	0.0140653	-6.15172	2.55e-05	0.00122215
K04D7.4	ptp-4	739.494	559.284	919.704	1.64443	0.71759	2.57e-05	0.0012312
F08B1.2	gcy-12	2974.71	2120.49	3828.92	1.80568	0.852539	2.6e-05	0.00124194
C02E7.7		7007.74	5063.09	8952.38	1.76817	0.822253	2.62e-05	0.00125106
C48B4.7		295.656	381.368	209.944	0.550504	-0.861175	2.65e-05	0.00126136
Y73B6BL.24	acp-6	12932.3	16642.8	9221.77	0.554098	-0.851786	2.75e-05	0.00130342
Y55F3AM.7	egrh-2	193.39	258.409	128.372	0.496778	-1.00933	2.75e-05	0.00130342
C16A11.3		499.943	632.95	366.936	0.579723	-0.786563	2.76e-05	0.00130364
T05F1.2		556.699	698.635	414.764	0.593677	-0.752249	2.76e-05	0.00130364
C37A5.7		530.261	390.668	669.853	1.71463	0.7779	2.77e-05	0.00130364
W03D8.8		1462.75	1783.84	1141.65	0.639998	-0.643861	2.77e-05	0.00130364
K11H12.9		590.496	435.827	745.165	1.70978	0.773807	2.78e-05	0.0013055
F49C12.7c		574.191	718.995	429.388	0.597207	-0.743698	2.79e-05	0.0013055
T07A5.1		367.199	504.34	230.058	0.456156	-1.1324	2.79e-05	0.0013055
C32H11.4		2360.06	1109.99	3610.13	3.2524	1.7015	2.81e-05	0.00131418
F21F3.4		242.803	320.05	165.556	0.517282	-0.950977	2.82e-05	0.00131424
T01B11.3	syx-4	307.854	404.951	210.756	0.520448	-0.942175	2.9e-05	0.00134806
C08B11.4	nrf-6	5850.9	7048.7	4653.09	0.660135	-0.599168	2.9e-05	0.00134806
ZK652.5	ceh-23	226.184	151.909	300.459	1.97788	0.983956	2.99e-05	0.0013831
T10H9.5a	pmp-5	9523.59	11427.9	7619.31	0.66673	-0.584826	3.04e-05	0.00140771
F45H7.1		781.576	593.244	969.907	1.63492	0.70922	3.11e-05	0.00143607
E04F6.7	dhs-7	372.106	523.497	220.716	0.421619	-1.24599	3.2e-05	0.00147406
F33E2.2c	dlk-1	1472.09	1147.55	1796.64	1.56562	0.646738	3.23e-05	0.00148319
C03G5.12	nspc-5	751.05	964.11	537.99	0.558018	-0.841617	3.41e-05	0.00156659
C30G12.2		3572.55	4596.58	2548.52	0.554438	-0.850902	3.43e-05	0.00157095
Y110A7A.12	spe-5	257.628	336.169	179.087	0.532728	-0.90853	3.45e-05	0.00157486
MTCE.3	nduo-6	2024.28	1448.38	2600.18	1.79523	0.844172	3.45e-05	0.00157544
W01B6.2		23.2617	42.648	3.87552	0.0908723	-3.46002	3.53e-05	0.00160407
Y45G12C.16		683.162	859.183	507.14	0.590259	-0.76058	3.53e-05	0.00160407
Y71D11A.5	lgc-46	597.087	445.688	748.487	1.67939	0.747941	3.56e-05	0.0016152
H06H21.8b		2169.6	2616.49	1722.72	0.65841	-0.602941	3.57e-05	0.00161618
R09E10.3	acs-18	14.9113	28.7716	1.05103	0.0365302	-4.77477	3.58e-05	0.00161769
Y43E12A.1	cyb-2.1	150.839	206.179	95.499	0.463185	-1.11034	3.6e-05	0.00162303
C03G5.13	nspc-6	951.869	1180.58	723.155	0.61254	-0.707124	3.63e-05	0.00163291
ZK381.1	him-3	789.186	1168.37	410.001	0.350917	-1.5108	3.63e-05	0.00163302
H31G24.4	cyb-2.2	169.757	227.853	111.661	0.490059	-1.02897	3.67e-05	0.00164429
Y37A1B.11	egl-23	1199.8	929.914	1469.69	1.58046	0.66034	3.69e-05	0.00164822
K07H8.8		142.074	92.4141	191.735	2.07473	1.05293	3.68e-05	0.00164822
T10H9.5c	pmp-5	8644.54	10353	6936.09	0.669961	-0.577851	3.7e-05	0.0016509
F08B1.3		1195.76	880.882	1510.64	1.71492	0.778144	3.74e-05	0.00166667
C03G6.8	nhr-147	116.209	73.2624	159.155	2.1724	1.11929	3.79e-05	0.00168466
F44E7.5a		579.061	428.539	729.582	1.70249	0.767645	3.8e-05	0.00168764
C55C3.3		44.4559	66.4179	22.494	0.338674	-1.56203	3.86e-05	0.00170707
K02E7.2		54.1104	25.3415	82.8793	3.2705	1.70951	3.9e-05	0.00172285
T10B5.10		689.262	523.904	854.621	1.63126	0.705984	3.99e-05	0.0017609
F34H10.4		166.381	231.783	100.978	0.435659	-1.19873	4.06e-05	0.00178808
C31H1.8		461.388	590.753	332.023	0.562033	-0.831273	4.11e-05	0.00180091
C30G12.6b		749.146	1022.67	475.621	0.465077	-1.10446	4.11e-05	0.00180091
C55B7.11		643.424	814.023	472.824	0.580848	-0.783767	4.1e-05	0.00180091
C08G9.2		1501.09	1125.61	1876.57	1.66716	0.737396	4.14e-05	0.00180798
B0273.3	snpc-3.1	483.996	616.829	351.163	0.569304	-0.81273	4.21e-05	0.001839
K04C2.3a		690.839	861.09	520.587	0.604567	-0.726027	4.28e-05	0.00186353
Y71H2AM.15a		2826.58	2250.99	3402.17	1.51141	0.595896	4.29e-05	0.00186456
F31D5.5	mth-1	2265.71	1799.93	2731.49	1.51755	0.601741	4.34e-05	0.00188177
T20H4.2		52.6158	94.8516	10.3799	0.109433	-3.19188	4.39e-05	0.00190344
F54G2.1c		1632.01	1279.17	1984.86	1.55168	0.633831	4.47e-05	0.00193401
F07A11.6b	din-1	2422.35	1929.09	2915.61	1.51139	0.595878	4.49e-05	0.00193714
M01H9.3c		1137.55	1419.42	855.691	0.602846	-0.730138	4.54e-05	0.00195542
F52B11.4	col-133	11490	18673.4	4306.52	0.230623	-2.11639	4.55e-05	0.00195796
C13B7.6		1069.67	1320.42	818.919	0.620194	-0.689208	4.58e-05	0.00196356
M01G12.12	rrf-2	846.01	649.623	1042.4	1.60462	0.68223	4.58e-05	0.00196356
F28B3.1		6901.58	5470.55	8332.61	1.52317	0.607082	4.64e-05	0.00198435
Y54G2A.3a		197.927	351.159	44.6962	0.127282	-2.9739	4.66e-05	0.00198977
F18A1.7		261.947	340.678	183.216	0.537796	-0.894868	4.69e-05	0.00199697
F49C12.7a		659.558	860.011	459.106	0.533837	-0.905529	4.71e-05	0.00199821
Y55B1AR.4		14.0903	26.7377	1.4429	0.0539652	-4.21183	4.71e-05	0.00199821
C16C8.14		137.404	187.339	87.4702	0.466909	-1.09879	4.7e-05	0.00199821
T24D1.5	har-2	507.93	635.145	380.715	0.599414	-0.738376	4.73e-05	0.0020006
R12E2.10	egg-5	362.586	469.763	255.409	0.543698	-0.879121	4.8e-05	0.00202576
C54D1.3	ist-1	1616.88	1272.82	1960.94	1.54063	0.62352	4.81e-05	0.00202772
T13F2.6		1011.99	1265.11	758.862	0.599838	-0.737355	4.93e-05	0.00207425
F21C10.9		7889.17	9955.56	5822.79	0.584878	-0.773792	5.02e-05	0.00210983
K12H6.1	nhr-119	649.028	493.788	804.268	1.62877	0.703784	5.15e-05	0.00216192
C03H5.1	clec-10	1906.52	2438.27	1374.78	0.563833	-0.826659	5.17e-05	0.00216192
F42A10.3	anmt-2	5050.43	6043.8	4057.07	0.671277	-0.57502	5.17e-05	0.00216192
ZK938.7	rnh-1.2	251.757	339.603	163.911	0.482655	-1.05094	5.2e-05	0.00216628
C50B6.7		3589.63	4534.63	2644.63	0.583206	-0.777921	5.19e-05	0.00216628
C55B7.3		1238.87	1510.21	967.537	0.640663	-0.642362	5.22e-05	0.00216926
F42G2.5		118.55	163.255	73.8458	0.452335	-1.14454	5.25e-05	0.00217866
F01D4.6a	mec-3	138.185	88.2023	188.167	2.13336	1.09312	5.3e-05	0.00219707
C06A8.4	skr-17	457.45	576.359	338.542	0.587379	-0.767635	5.32e-05	0.00219772
C06A5.9	rnf-1	512.43	638.027	386.833	0.606295	-0.721909	5.32e-05	0.00219772
Y54G2A.21		341.055	243.74	438.37	1.79852	0.846807	5.37e-05	0.00220809
Y47G6A.1	inx-21	735.066	910.189	559.944	0.615195	-0.700884	5.36e-05	0.00220809
C40A11.8		55.6127	21.0984	90.1269	4.27174	2.09482	5.37e-05	0.00220809
C17B7.7		47.0779	15.3538	78.8019	5.13239	2.35963	5.44e-05	0.00223135
T22E5.3	igdb-3	457.56	578.612	336.508	0.581578	-0.781956	5.51e-05	0.00225271
Y45F10C.3	fbxa-215	351.345	446.95	255.74	0.57219	-0.805433	5.51e-05	0.00225271
T25C12.1a	lin-14	2201.37	1760.1	2642.64	1.50142	0.586325	5.54e-05	0.0022595
F57B10.4		1414.74	1848.28	981.196	0.53087	-0.913568	5.57e-05	0.00226779
Y110A2AR.1		282.848	369.601	196.095	0.530559	-0.914414	5.63e-05	0.00228925
K06A5.8a		274.063	192.996	355.131	1.8401	0.879781	5.69e-05	0.00230445
C03H5.6		785.158	608.891	961.426	1.57898	0.658992	5.68e-05	0.00230445
F35C11.6		429.156	538.007	320.306	0.595357	-0.748173	5.76e-05	0.00233195
H12I13.4	fbf-1	1305.85	1660.43	951.264	0.572901	-0.803643	5.84e-05	0.0023582
K10H10.2	cysl-2	7603.96	5948.72	9259.2	1.5565	0.638309	5.9e-05	0.00238005
Y45F10A.2	puf-3	211.155	278.979	143.331	0.513769	-0.960808	5.96e-05	0.00239772
T24E12.5		1875.59	1145.93	2605.25	2.27349	1.18491	5.97e-05	0.00239772
T28A8.6		993.097	1211.49	774.704	0.639463	-0.645067	6.04e-05	0.00242537
Y54G9A.5		208.863	275.805	141.922	0.514575	-0.958547	6.21e-05	0.00248914
K07D4.7a	ephx-1	1531.3	1189.53	1873.07	1.57463	0.655011	6.23e-05	0.00248934
F59G1.8b		262.782	339.497	186.067	0.548067	-0.867575	6.31e-05	0.00251852
M01E11.3		739.873	997.825	481.921	0.482972	-1.04999	6.45e-05	0.00257
Y67D8C.9a		743.818	571.452	916.184	1.60326	0.681006	6.46e-05	0.00257
C15H11.6	nxf-2	633.08	786.71	479.451	0.609438	-0.714448	6.62e-05	0.0026306
F32E10.9		202.133	265.19	139.076	0.52444	-0.931149	6.82e-05	0.00270627
B0238.12		341.212	234.744	447.679	1.90709	0.931374	6.84e-05	0.00270682
F15C11.1	sem-4	4179.38	3375.28	4983.49	1.47647	0.56215	6.85e-05	0.00270809
H23N18.2	ugt-14	339.935	447.327	232.543	0.51985	-0.943833	6.87e-05	0.00270966
C03G5.9	nspc-2	945.644	1161.09	730.201	0.628894	-0.669112	6.9e-05	0.00271651
Y48G8AR.1	grh-1	3703.89	2985.86	4421.92	1.48095	0.566527	6.94e-05	0.00272999
T01C3.4	fil-1	503.707	366.427	640.988	1.74929	0.806774	6.97e-05	0.00273638
C08C3.2	bath-15	274.284	352.424	196.143	0.556553	-0.845408	7.09e-05	0.00277786
F37A4.7c	rbf-1	465.613	346.65	584.576	1.68636	0.75391	7.11e-05	0.0027828
W02A2.7	mex-5	567.221	757.276	377.167	0.498058	-1.00562	7.14e-05	0.00279007
T23B3.6		148.453	94.8575	202.049	2.13003	1.09087	7.19e-05	0.0028003
F59H6.9	bath-1	195.61	258.822	132.397	0.511535	-0.967095	7.18e-05	0.0028003
C07F11.1	tol-1	4217.79	3268	5167.58	1.58127	0.661082	7.2e-05	0.0028003
C09E10.2e	dgk-1	530.189	399.226	661.151	1.65608	0.727775	7.22e-05	0.00280368
M01D1.2a	math-34	31.0507	7.93401	54.1673	6.82724	2.7713	7.28e-05	0.00282315
Y46C8AL.8	clec-74	14.3109	2.51009	26.1118	10.4027	3.37889	7.35e-05	0.00283086
W06A11.1		319.961	229.582	410.34	1.78734	0.837812	7.33e-05	0.00283086
F52E1.10	vha-18	565.587	724.833	406.341	0.560599	-0.834958	7.35e-05	0.00283086
Y39B6A.42		176.507	235.913	117.101	0.496374	-1.0105	7.35e-05	0.00283086
H27M09.3	syp-4	1322.89	1833.88	811.902	0.442722	-1.17553	7.37e-05	0.00283507
B0304.2		323.649	413.436	233.862	0.565655	-0.822007	7.4e-05	0.00283876
ZK524.2e	unc-13	2202.58	1758.68	2646.48	1.50481	0.58958	7.41e-05	0.00283876
D1086.10c		102.177	203.303	1.05103	0.00516978	-7.59568	7.66e-05	0.00292157
C46G7.5		64.5785	94.2081	34.9489	0.370976	-1.4306	7.65e-05	0.00292157
C55B7.4b		41764.4	49537.7	33991.2	0.686168	-0.543367	7.66e-05	0.00292157
C23H5.8a		3597.2	4299.79	2894.6	0.673196	-0.570902	7.8e-05	0.002968
F09E10.7b		97.2975	55.2736	139.321	2.52058	1.33376	7.82e-05	0.002968
C04G2.9		28.2944	55.5379	1.05103	0.0189246	-5.72359	7.82e-05	0.002968
C35D10.2	gipc-1	101.382	186.534	16.2297	0.0870066	-3.52273	7.91e-05	0.00299634
F56F11.3	klf-1	1462.34	1158.29	1766.39	1.525	0.608808	7.95e-05	0.00300966
Y38C1AA.4	tcl-2	590.596	447.305	733.887	1.64069	0.714299	8.05e-05	0.0030398
C48B4.6		389.901	493.439	286.363	0.580341	-0.785027	8.11e-05	0.00305794
F15D4.6		18.8438	2.18993	35.4976	16.2095	4.01877	8.12e-05	0.00305927
F44G3.2		321.652	464.395	178.909	0.385253	-1.37612	8.22e-05	0.00309055
C29E4.10		97.396	137.194	57.5984	0.419833	-1.25211	8.23e-05	0.00309152
C49C3.9		3033.98	3630.87	2437.09	0.671216	-0.575152	8.25e-05	0.00309391
C09E10.2d	dgk-1	477.791	358.333	597.249	1.66674	0.737033	8.31e-05	0.00310969
F21D12.3		4950.91	6089.86	3811.96	0.625953	-0.675875	8.41e-05	0.00313544
T27A3.4	spch-3	21.7391	42.4271	1.05103	0.0247727	-5.33511	8.41e-05	0.00313544
T27D1.1	cyn-9	749.212	938.635	559.789	0.596387	-0.745679	8.42e-05	0.00313544
F36D3.2	nhr-54	180.359	121.597	239.121	1.96651	0.975634	8.47e-05	0.00314872
C48B4.9		353.809	449.266	258.353	0.575055	-0.798228	8.49e-05	0.00315259
F55G1.5		529.298	659.438	399.157	0.605299	-0.72428	8.59e-05	0.00318663
ZC8.4a	lfi-1	8388.17	6390.6	10385.7	1.62516	0.70058	8.73e-05	0.00323248
F35F10.12	arrd-19	1169.29	924.06	1414.52	1.53076	0.614253	8.75e-05	0.00323344
C29A12.1		345.505	440.32	250.69	0.569336	-0.812648	8.78e-05	0.00323869
F09E10.7a		657.249	427.86	886.638	2.07226	1.0512	8.83e-05	0.0032528
K10D2.6	emb-8	20054.8	23618.4	16491.3	0.698239	-0.518208	8.91e-05	0.00327738
F58B3.2	lys-5	122.933	163.745	82.1209	0.501516	-0.995632	8.95e-05	0.00328656
M03A1.8		293.001	210.991	375.011	1.77738	0.82975	9.42e-05	0.00345647
B0524.7		733.311	563.45	903.171	1.60293	0.680713	9.57e-05	0.00350408
C10C5.4		338.844	546.828	130.86	0.239308	-2.06306	9.61e-05	0.00351548
F22E12.4c	egl-9	740.79	912.668	568.912	0.62335	-0.681885	9.68e-05	0.00353415
F13A7.14		444.458	557.364	331.552	0.594858	-0.749382	9.77e-05	0.00356324
C06G1.6		2775.05	2217.45	3332.65	1.50292	0.587771	9.83e-05	0.00357235
F37A4.7a	rbf-1	459.602	344.79	574.415	1.66598	0.736374	9.81e-05	0.00357235
F54G2.1b		1186.8	932.193	1441.41	1.54626	0.62878	9.96e-05	0.00361369
F38G1.1	che-2	221.846	152.191	291.5	1.91535	0.937609	0.000100035	0.00362503
T10G3.1		1447.61	1926.01	969.206	0.503219	-0.990742	0.000100723	0.00364442
M02H5.8		1349.32	1634.68	1063.95	0.650863	-0.619575	0.000102375	0.00369323
VT23B5.2		2314.58	1860.97	2768.19	1.48749	0.572882	0.00010238	0.00369323
K10B2.3b	clec-88	78.4801	113.801	43.1595	0.379255	-1.39876	0.000103708	0.0037299
C06A8.6		36.7816	59.8146	13.7487	0.229855	-2.1212	0.000103602	0.0037299
ZK617.2	lips-6	2407.82	3582.18	1233.45	0.34433	-1.53814	0.000104541	0.00375422
T25C12.1b	lin-14	2139.45	1722.17	2556.74	1.48461	0.570082	0.000104775	0.00375701
D1044.2c	dex-1	990.104	778.489	1201.72	1.54366	0.62635	0.000105059	0.00376155
W08D2.4	fat-3	18782	22298.7	15265.3	0.684583	-0.546703	0.000105995	0.00378941
C50F2.8	magu-3	574.506	434.273	714.738	1.64583	0.718813	0.000106488	0.00379843
Y39A3CL.2	rimb-1	2505.48	1957.37	3053.59	1.56005	0.641589	0.000106565	0.00379843
F28F9.1	zag-1	1013.61	755.533	1271.69	1.68316	0.751176	0.000107232	0.00381653
ZK678.3		265.947	341.603	190.291	0.557053	-0.844114	0.000107799	0.00383102
F26A3.5		16.1694	30.3019	2.03687	0.067219	-3.89499	0.000108707	0.00385755
T26A5.2a		455.32	569.076	341.563	0.600207	-0.736467	0.00010951	0.00388033
Y66D12A.19		332.685	445.134	220.235	0.494762	-1.01519	0.00010973	0.00388047
T10B5.7		2530.99	3024.62	2037.35	0.673591	-0.570055	0.000109977	0.00388047
F52B5.5a		933.138	1137.28	728.992	0.640995	-0.641616	0.00011	0.00388047
C37H5.14		127.821	190.867	64.7747	0.33937	-1.55907	0.000110334	0.00388652
ZK1320.3		6785.01	8114.76	5455.25	0.672262	-0.572904	0.000111446	0.00391993
C33A11.4	tag-97	1288.91	1026.07	1551.75	1.51233	0.596771	0.000114267	0.00401325
K02H8.1	mbl-1	2142.11	1728.1	2556.12	1.47915	0.564766	0.000114502	0.0040156
K09H11.7		2664.69	3355.09	1974.28	0.588444	-0.765024	0.000115235	0.00403501
F02A9.3	far-2	138620	173033	104207	0.602238	-0.731595	0.000115435	0.00403501
C55B7.4a	acdh-1	158260	186976	129544	0.692838	-0.52941	0.00011556	0.00403501
T27B1.1	osm-1	983.98	759.226	1208.73	1.59206	0.670896	0.000116775	0.0040715
ZK455.4	asm-2	2540.72	3035.68	2045.76	0.673904	-0.569384	0.000118009	0.00410854
F33E2.2b	dlk-1	2765.9	2232.31	3299.49	1.47806	0.563708	0.000118382	0.00411553
R11H6.4		31.2354	53.5176	8.95322	0.167295	-2.57954	0.000118827	0.00412501
F42G4.6		122.662	171.243	74.0814	0.432611	-1.20886	0.000119445	0.00413449
ZK524.2d	unc-13	2210.98	1775.74	2646.23	1.49021	0.57552	0.000119428	0.00413449
F56C9.8		913.699	1107.89	719.505	0.649436	-0.622742	0.000120424	0.00416236
F25B5.3d		4224.08	4997.09	3451.08	0.690618	-0.53404	0.00012128	0.0041859
B0238.9		440.314	568.57	312.058	0.548847	-0.865523	0.00012184	0.00419918
Y50D4C.1a	unc-34	1776.4	1404.28	2148.51	1.52997	0.613505	0.000122636	0.00422054
W02C12.3g		764.496	596.895	932.097	1.56158	0.643003	0.000125568	0.00431524
Y73F8A.30	acr-24	470.394	354.37	586.419	1.65482	0.726677	0.000126067	0.0043226
F36A2.14		30.8	53.069	8.5309	0.160751	-2.6371	0.000126143	0.0043226
T08H4.1	rhgf-2	1603.11	1279.49	1926.73	1.50586	0.590584	0.000127129	0.00435019
C34G6.5	cdc-7	470.402	586.688	354.115	0.603583	-0.728377	0.000129244	0.00441622
F16B3.1	egl-2	1074.65	845.349	1303.96	1.54251	0.625281	0.000129494	0.00441849
F32H2.5	fasn-1	77910.4	57847.5	97973.4	1.69365	0.760135	0.000132183	0.00450215
E02H4.1	del-1	424.501	317.852	531.15	1.67106	0.740765	0.000132322	0.00450215
R148.4		186.923	250.279	123.566	0.493715	-1.01825	0.000132788	0.00450519
F47G4.4		1409.98	1121.29	1698.67	1.51493	0.599251	0.000132607	0.00450519
F33H12.7		960.847	532.731	1388.96	2.60725	1.38253	0.000133459	0.00452157
Y73C8C.2	clec-210	168.742	215.753	121.731	0.564215	-0.825684	0.000134553	0.00454108
F28E10.1d		557.433	425.71	689.157	1.61884	0.694963	0.000134383	0.00454108
EEED8.15		25.4221	2.80441	48.0399	17.1301	4.09847	0.000134604	0.00454108
Y47D3A.6a	tra-1	3550.56	2776.63	4324.49	1.55746	0.639195	0.000135388	0.0045611
B0350.2d	unc-44	3060.76	2482.05	3639.47	1.46632	0.552199	0.000136121	0.00457935
C01F4.2b	rga-6	172.187	110.7	233.674	2.11087	1.07784	0.00013662	0.00458969
R07B1.10	lec-8	4374.97	5315.55	3434.39	0.646103	-0.630164	0.000137572	0.00461522
R53.3b	egl-43	374.525	275.976	473.074	1.71418	0.777521	0.00013878	0.00464921
F23F12.12		1055.99	1430.2	681.77	0.476694	-1.06886	0.000139728	0.00467444
F35E12.10		3320.01	4066.15	2573.86	0.632998	-0.659727	0.000140576	0.00469625
Y59E9AR.7		65.0495	110.109	19.9897	0.181544	-2.46161	0.000145559	0.00485597
C38D9.5		70.8908	28.0928	113.689	4.04691	2.01682	0.000146208	0.00487082
F56C9.6b		471.788	584.589	358.988	0.614086	-0.703487	0.000147069	0.00488932
B0272.1	tbb-4	1038.93	813.514	1264.35	1.55418	0.636154	0.000147172	0.00488932
F59B1.9	acr-23	168.998	119.256	218.739	1.83419	0.875147	0.000147758	0.00490201
Y65B4BL.5	acs-13	8854.75	7186.3	10523.2	1.46434	0.550252	0.000149052	0.00492523
B0350.2b	unc-44	3462.98	2735.11	4190.85	1.53224	0.615644	0.000149075	0.00492523
F09G8.6	col-91	7302.98	9915.05	4690.91	0.47311	-1.07975	0.0001489	0.00492523
C25A6.1		80.0743	114.289	45.8594	0.401257	-1.3174	0.000150348	0.00496044
D1044.2a	dex-1	841.973	657.483	1026.46	1.5612	0.642655	0.000151717	0.00499871
F28E10.1c		763.96	599.358	928.563	1.54926	0.631583	0.000154769	0.00509227
R06C7.9b	ztf-15	266.013	339.707	192.319	0.566132	-0.82079	0.000155601	0.00511265
C48A7.1b	egl-19	5018.07	4103.82	5932.33	1.44556	0.531632	0.000156652	0.00514013
R155.3		26.7546	51.4723	2.03687	0.039572	-4.65937	0.000157757	0.00516223
T22C8.5	sptf-2	182.734	240.641	124.827	0.518727	-0.946951	0.000157576	0.00516223
CD4.8		595.895	754.931	436.859	0.578675	-0.789176	0.000159313	0.00520603
ZK792.2	inx-8	286.561	448.352	124.771	0.278287	-1.84535	0.000159619	0.00520893
CER3-I_CE		67.5235	35.5622	99.4847	2.79748	1.48413	0.000162529	0.00529669
K11H3.7	twk-48	735.794	566.659	904.929	1.59696	0.675324	0.000164941	0.00536799
C44B7.12		1088.25	1315.86	860.64	0.65405	-0.612527	0.000166085	0.0053786
F58E6.13		618.273	864.274	372.271	0.430733	-1.21514	0.000165543	0.0053786
K03H1.7		133.954	180.53	87.3791	0.484014	-1.04688	0.000166027	0.0053786
T01A4.1c	gcy-28	5735.12	4727.61	6742.64	1.42623	0.512203	0.000166165	0.0053786
C55A6.5	sdz-8	894.692	542.2	1247.18	2.30023	1.20178	0.000167873	0.00542652
Y71H2AM.15b		2335.73	1886.26	2785.2	1.47657	0.562254	0.000169712	0.0054752
W05G11.2		232.97	300.432	165.509	0.550903	-0.860129	0.000169836	0.0054752
K06H6.2		22.0945	3.77755	40.4114	10.6978	3.41924	0.000170583	0.00549191
Y38H6C.14		206.98	138.902	275.058	1.98024	0.985675	0.000170948	0.00549627
Y54G2A.25a	lad-2	1074.31	847.236	1301.38	1.53603	0.619205	0.000172668	0.00554411
T04D3.3	pde-1	1230.02	978.276	1481.76	1.51466	0.598998	0.000174981	0.00561088
ZK287.1		1265.88	918.001	1613.77	1.75791	0.813864	0.000175831	0.00563058
W05F2.6		940.295	1193.97	686.618	0.57507	-0.79819	0.000176603	0.00564775
K07D4.7b	ephx-1	704.648	526.268	883.028	1.6779	0.74666	0.000177074	0.00565526
T07C12.12		649.245	795.708	502.782	0.631867	-0.662308	0.000178863	0.00567997
ZC506.4b	mgl-1	198.084	135.315	260.852	1.92773	0.946906	0.000179033	0.00567997
Y119C1B.5		3751.45	4439.42	3063.49	0.690066	-0.535193	0.000178935	0.00567997
F29F11.2	ugt-34	88.3031	39.9147	136.691	3.42459	1.77593	0.000178358	0.00567997
F33E2.2a	dlk-1	2973.11	2416.67	3529.54	1.4605	0.546458	0.000178137	0.00567997
Y119D3B.9	fbxa-21	127.182	175.478	78.8861	0.44955	-1.15345	0.000180028	0.00570399
F11C1.4		182.338	121.995	242.68	1.98926	0.992231	0.000180526	0.00571221
F37A4.7b	rbf-1	477.391	364.238	590.545	1.62131	0.697164	0.000182566	0.00576914
F52B5.5b	cep-1	156.283	208.132	104.434	0.501767	-0.994911	0.000184534	0.00582365
Y113G7C.1		94.2158	187.052	1.37964	0.00737572	-7.083	0.000184934	0.00582859
ZK896.8	gcy-18	744.101	579.663	908.538	1.56736	0.648333	0.000185993	0.00585426
ZK938.4	arrd-5	43.2541	20.9817	65.5265	3.12304	1.64295	0.000186594	0.00586547
T27C4.2	hpo-36	1664.41	1339.99	1988.82	1.4842	0.569688	0.000189365	0.00594478
T14G10.8		66.1527	97.5407	34.7648	0.356413	-1.48838	0.000189635	0.00594547
F54D1.5	gtl-2	968.685	767.483	1169.89	1.52432	0.608162	0.000192468	0.00602638
F13H6.3		15410.7	18046.5	12775	0.707891	-0.4984	0.00019353	0.00605172
Y47G6A.33		1105.23	1675.39	535.072	0.319372	-1.64669	0.000194278	0.00606719
C03A3.1a		482.658	366.928	598.388	1.6308	0.705584	0.000194978	0.00608113
F53F4.5	fmo-4	17508.9	13798.4	21219.4	1.53782	0.620885	0.000196765	0.00612889
Y38F1A.6		46280.2	54977.4	37583	0.683607	-0.54876	0.00020213	0.00628783
Y9D1A.1		658.126	469.051	847.202	1.80621	0.852962	0.000202458	0.00628985
F38A5.5	nspb-3	58.867	104.884	12.8501	0.122517	-3.02895	0.000203929	0.00631917
F45D3.2		3589.32	2888.37	4290.28	1.48536	0.570813	0.000203787	0.00631917
F52E4.4	twk-16	134.904	90.6071	179.201	1.97778	0.983884	0.000204222	0.00632007
K02E2.2	grd-11	211.975	112.958	310.993	2.75318	1.4611	0.000204761	0.00632856
ZK177.9		14.8791	1.25504	28.5031	22.7109	4.50531	0.000205105	0.00632962
F22E12.4a		1234.69	1485.09	984.284	0.662779	-0.5934	0.000205588	0.00632962
T07A5.3	vglu-3	509.284	392.829	625.738	1.5929	0.671657	0.000205585	0.00632962
K08E7.5d		684.051	515.768	852.334	1.65255	0.724696	0.000206747	0.00635713
Y65B4BL.4		250.485	322.115	178.855	0.555252	-0.848784	0.000207986	0.00638704
F07A5.5	sue-1	1431.46	1148.28	1714.64	1.49323	0.578434	0.000208447	0.006393
F11D11.3		80.099	39.7447	120.453	3.03068	1.59964	0.000209577	0.00641945
K04G11.2	sel-7	881.13	694.798	1067.46	1.53636	0.619519	0.000212152	0.00649
C42C1.9		16.2752	27.8116	4.73871	0.170386	-2.55312	0.000212963	0.00650652
F40B1.1	bath-13	162.628	108.03	217.226	2.0108	1.00777	0.000214191	0.0065357
C50F4.8		2538.88	3220.34	1857.42	0.57678	-0.793908	0.000215097	0.00655498
ZC513.12	sth-1	40.0332	76.8481	3.2183	0.0418787	-4.57764	0.000215758	0.00656678
W06B4.1		186.862	250.888	122.835	0.489602	-1.03032	0.000220284	0.00669601
Y77E11A.16		52.6637	25.6761	79.6513	3.10216	1.63327	0.000223209	0.00676382
ZK524.2c	unc-13	1708.46	1379.37	2037.56	1.47717	0.562835	0.000223324	0.00676382
C25H3.10a		509.956	639.921	379.99	0.593809	-0.75193	0.000223644	0.00676382
F27E11.1	slc-28.1	202.967	263.351	142.583	0.541419	-0.885182	0.000223493	0.00676382
R04B5.3	nhr-205	295.445	378.88	212.009	0.559568	-0.837614	0.000226063	0.00682835
F52C6.10	bath-7	251.596	319.595	183.598	0.574471	-0.799695	0.000226532	0.00683392
C56E10.4c	nhr-137	318.003	401.564	234.443	0.583826	-0.776389	0.000227078	0.00684175
R07H5.4	sdz-27	181.337	239.322	123.352	0.515424	-0.956167	0.000228267	0.00686896
F10G2.3	clec-7	348.841	445.932	251.749	0.564547	-0.824835	0.000230223	0.00691912
H09G03.2b	frm-8	795.476	628.557	962.394	1.53112	0.614584	0.000230746	0.00692615
C08E3.13		407.122	290.519	523.724	1.80272	0.850175	0.00023233	0.00696497
ZK377.2b	sax-3	2431.16	1977.61	2884.71	1.45868	0.544668	0.000234067	0.00700826
F35D11.11c	che-10	1192.47	912.593	1472.35	1.61337	0.69008	0.000235308	0.00703517
C27F2.2	nca-2	1124.12	896.238	1352.01	1.50854	0.59315	0.000235847	0.00703517
F07A11.6a	din-1	2312.42	1869.25	2755.6	1.47417	0.559905	0.000235683	0.00703517
Y2H9A.3	col-162	12915.1	17748.9	8081.42	0.455321	-1.13504	0.000236942	0.00705905
Y47G6A.15		3192.72	6302.49	82.9401	0.0131599	-6.24771	0.000242297	0.00720962
C30B5.6		71.151	106.389	35.9127	0.33756	-1.56679	0.000243045	0.00722291
F49E10.5	ctbp-1	1094.68	874.801	1314.57	1.5027	0.587562	0.000244404	0.0072543
T22B11.3		305.976	223.354	388.597	1.73982	0.798942	0.000245828	0.00728753
C18H9.6		5417.01	4305.2	6528.83	1.5165	0.600743	0.000246665	0.00730329
F54B11.9		265.027	186.68	343.374	1.83937	0.879215	0.000248318	0.00732507
B0350.2e		6546.19	5335.36	7757.01	1.45389	0.539915	0.000248113	0.00732507
Y48A6B.8		176.48	121.639	231.321	1.9017	0.927287	0.000247902	0.00732507
F10B5.3		789.197	1362.92	215.47	0.158094	-2.66115	0.000249071	0.00733825
C09D8.1b	ptp-3	2154.53	1750.81	2558.25	1.46118	0.547133	0.000249813	0.00735107
F55C7.7b	unc-73	1194.09	912.398	1475.79	1.61748	0.693747	0.000250738	0.00736925
C14B1.3		2149.81	2548.38	1751.24	0.687198	-0.541203	0.000251898	0.00739426
T08G5.10	mtl-2	1777.44	2121.65	1433.23	0.675527	-0.565914	0.000253671	0.0074296
D1081.9		192.328	261.326	123.329	0.471937	-1.08333	0.000253723	0.0074296
F09E10.3	dhs-25	9274.77	11315.7	7233.81	0.63927	-0.645502	0.000256263	0.00747656
F13C5.2		2308.85	1880.22	2737.48	1.45593	0.541941	0.000256132	0.00747656
C09E10.2c	dgk-1	445.609	340.326	550.893	1.61872	0.694855	0.000256257	0.00747656
ZK643.3a	seb-2	111.177	74.0985	148.256	2.0008	1.00058	0.000257265	0.00749667
T26A5.2b		327.797	409.507	246.087	0.600933	-0.734723	0.000257812	0.00750349
T07E3.4b		1352.29	1608.04	1096.54	0.681912	-0.552342	0.000260931	0.00758504
F35G12.1a	mlcd-1	1443.6	1722.28	1164.92	0.676383	-0.564088	0.000262122	0.00761043
F41G3.1		736.763	582.476	891.05	1.52976	0.613309	0.000262482	0.00761166
F15A2.1	col-184	133.054	193.699	72.409	0.373822	-1.41958	0.000264233	0.00763797
W06D4.6	rad-54	981.409	1220.58	742.241	0.608106	-0.717604	0.000264346	0.00763797
F47F6.3	oac-30	416.222	322.597	509.848	1.58045	0.660336	0.000263869	0.00763797
T28D6.5a		1328.19	1069.02	1587.36	1.48488	0.570346	0.000266252	0.00768377
F36H12.7	msp-19	18.1506	35.2502	1.05103	0.0298164	-5.06775	0.000266899	0.00769317
C29H12.5	cec-9	719.284	874.491	564.076	0.645033	-0.632554	0.000267657	0.0076965
ZK455.2	gcy-9	142.483	95.6714	189.296	1.9786	0.984481	0.000267462	0.0076965
F55G1.8	plk-3	1150.22	1515.58	784.86	0.517861	-0.949362	0.000271251	0.00779051
F17C8.1	acy-1	3237.6	2666.65	3808.56	1.42822	0.514215	0.000271984	0.00779892
T20D4.10		2451.58	1760.68	3142.49	1.78482	0.835777	0.000272195	0.00779892
T07E3.4a		2246.78	2650.98	1842.58	0.695055	-0.5248	0.000274682	0.00786077
B0261.7		1649.46	1975.98	1322.94	0.669513	-0.578816	0.000275185	0.00786576
Y60A3A.12	chk-2	289.962	364.435	215.49	0.591298	-0.758042	0.000276418	0.00788874
C53C11.3	ptr-5	1676.25	1358.11	1994.39	1.46851	0.554351	0.000276648	0.00788874
AH10.1	acs-10	29.3832	56.7238	2.04268	0.0360111	-4.79542	0.000279365	0.00794731
F35D11.11a	che-10	1155.38	857.737	1453.02	1.69401	0.760445	0.000279299	0.00794731
C06B8.2b		469.737	575.678	363.797	0.631946	-0.662127	0.000281718	0.00800475
D1086.10a		130.643	259.905	1.38158	0.00531573	-7.55552	0.000285177	0.00808563
F42G10.1		2557.01	3111.71	2002.31	0.643476	-0.636043	0.00028524	0.00808563
F28B3.4	dip-2	1210.31	901.27	1519.34	1.68578	0.753415	0.000286863	0.00812201
Y104H12A.1	nhr-41	3011.86	2416.25	3607.47	1.493	0.578217	0.000287978	0.00813919
F15G9.1b		513.456	394.48	632.433	1.6032	0.680959	0.000288149	0.00813919
DH11.2		5220.87	6332	4109.75	0.649045	-0.62361	0.000292749	0.00825937
T13F3.6		2499.21	4086.93	911.483	0.223024	-2.16473	0.000293386	0.00826762
B0213.14	cyp-34A8	1262.01	1511.5	1012.53	0.669884	-0.578016	0.000295298	0.00830312
K02F6.1		81.4526	114.028	48.8775	0.428646	-1.22214	0.000295339	0.00830312
Y38F2AR.12a		2836.39	2162.04	3510.74	1.62381	0.699383	0.000296072	0.00831397
D1081.7a		883.765	1091.67	675.859	0.619106	-0.691742	0.000296811	0.00832496
W06A7.4		565.914	691.121	440.707	0.63767	-0.649119	0.000297643	0.00833852
Y48B6A.8	ace-3	989.674	789.297	1190.05	1.50774	0.592384	0.000300237	0.00840137
C34F6.9		2532.28	2079.24	2985.32	1.43578	0.52183	0.000300752	0.00840596
Y48E1B.1	ddl-2	746.458	589.72	903.195	1.53157	0.615008	0.000301963	0.00842997
F59F3.2	col-177	431.502	324.172	538.831	1.66217	0.733072	0.000304737	0.00849751
Y20F4.8		115.347	67.3197	163.375	2.42685	1.27909	0.000306014	0.00852319
B0350.2c		6746.27	5487.66	8004.88	1.45871	0.544689	0.000307004	0.00854083
F37B4.7	folt-2	25103.3	31878.5	18328.2	0.57494	-0.798515	0.000307366	0.00854098
F57A8.1		2027.96	1652.67	2403.25	1.45416	0.540184	0.000308092	0.00855125
Y37H2A.7		186.615	243.366	129.865	0.533618	-0.90612	0.000310468	0.00860722
C49G7.7		140.842	78.8772	202.807	2.57118	1.36243	0.000312771	0.00866106
T21B6.3		10878.1	8948.89	12807.2	1.43115	0.517178	0.00031404	0.00868122
C15C7.6		156.863	233.138	80.587	0.345662	-1.53256	0.000314224	0.00868122
F08F3.9b	snpc-1.3	281.195	353.311	209.08	0.591773	-0.756885	0.000320035	0.00883156
F15E11.10	srbc-15	766.081	951.726	580.436	0.609877	-0.713409	0.000325793	0.00896978
Y75B8A.26	mrp-8	998.734	798.793	1198.67	1.50061	0.585545	0.000325473	0.00896978
C18F3.2a	sax-7	4373.87	3618.55	5129.19	1.41747	0.503318	0.000326388	0.00897585
AC3.2	ugt-49	3615.34	4248.98	2981.69	0.701743	-0.510986	0.000327538	0.00899716
F11G11.11	col-20	49.2224	79.6314	18.8134	0.236256	-2.08158	0.000328696	0.00901861
C32D5.6		1313.9	1589.03	1038.78	0.653718	-0.61326	0.000331407	0.00908259
Y53F4B.11		16.3041	31.2285	1.37964	0.044179	-4.5005	0.000333045	0.00911706
F31B12.1c	plc-1	784.228	624.461	943.994	1.51169	0.596165	0.000333914	0.00913042
C01C7.1	ark-1	3142.65	2565.7	3719.61	1.44975	0.535802	0.000334505	0.00913613
F36H12.14		11.3005	21.5501	1.05103	0.0487717	-4.35781	0.000337863	0.00920743
T08A9.12	spp-2	2244.49	2663.78	1825.2	0.685193	-0.545417	0.000337884	0.00920743
T01D3.3a		919.085	678.545	1159.62	1.70899	0.773142	0.000338648	0.00921775
F25B5.3b		5486.51	6414.79	4558.24	0.710584	-0.492923	0.000344235	0.00935922
F36F12.8	ztf-28	129.967	175.53	84.4029	0.480845	-1.05636	0.000344762	0.00936291
F47G6.4	spe-15	1055.74	850.624	1260.85	1.48227	0.567806	0.000350375	0.00949382
E04F6.15		469.208	578.447	359.97	0.622303	-0.68431	0.000350251	0.00949382
ZK354.5	msp-51	20.3477	35.9548	4.74065	0.13185	-2.92303	0.000352485	0.00954019
Y41G9A.1	osm-5	444.58	338.952	550.208	1.62326	0.698897	0.000353107	0.00954625
E01F3.1b	pde-3	917.08	728.705	1105.45	1.51701	0.601234	0.000353572	0.00954804
D1044.2b	dex-1	341.872	259.183	424.56	1.63807	0.711996	0.000358723	0.00967623
C18D4.2b	fbxa-136	59.9739	32.0531	87.8947	2.74215	1.45531	0.000359418	0.00968407
F25B5.3a		4209.13	4923.69	3494.57	0.709746	-0.494624	0.00036026	0.00969584
E03A3.4	his-70	13.9442	26.8375	1.05103	0.0391629	-4.67437	0.000361367	0.0097069
Y74C9A.5	sesn-1	2335.53	1926.81	2744.26	1.42425	0.510201	0.000361481	0.0097069
F56C9.6a		443.908	574.159	313.657	0.546289	-0.872264	0.000363391	0.00973636
ZK354.4	msp-113	15.9297	29.4919	2.36742	0.0802735	-3.63893	0.000363383	0.00973636
C31H1.1		25.2324	48.2381	2.22664	0.0461595	-4.43723	0.000364464	0.00975419
F59C12.2a	ser-1	252.342	183.815	320.869	1.7456	0.803727	0.000365672	0.0097756
ZC477.9c	deb-1	12599.3	10261.8	14936.8	1.45558	0.541593	0.00036936	0.00986318
F27C8.5		23.1289	41.5707	4.68709	0.11275	-3.1488	0.000372609	0.00993886
C33F10.5b	rig-6	2368.32	1944.2	2792.44	1.43629	0.522348	0.000375651	0.0100064
M04G7.3a		273.545	202.42	344.669	1.70274	0.767859	0.000375978	0.0100064
C34B2.7	sdha-2	3313.55	3981.79	2645.32	0.664354	-0.589976	0.00037822	0.0100549
Y39H10A.1		28.8295	8.84989	48.8091	5.51522	2.46342	0.000382871	0.0101673
F46F11.8		560.891	683.362	438.42	0.641564	-0.640336	0.000384483	0.0101928
R05G9R.1		352.041	246.558	457.525	1.85565	0.891922	0.000384682	0.0101928
ZK131.9	his-15	197.568	257.849	137.287	0.532431	-0.909334	0.000386287	0.010224
T02G5.13b		3106.63	3659.94	2553.32	0.697639	-0.519447	0.000386975	0.0102309
Y1A5A.1		14.7639	28.4768	1.05103	0.0369084	-4.75991	0.000390205	0.010305
W01C8.6a	cat-1	327.193	244.821	409.566	1.67292	0.742366	0.000392714	0.0103598
R10E11.1c	cbp-1	5037.51	4108.43	5966.59	1.45228	0.538318	0.000394646	0.0103879
F36A4.8	ttr-20	441.708	335.174	548.243	1.6357	0.709905	0.000394398	0.0103879
F25B5.2	nop-1	1570.05	1862.15	1277.95	0.68628	-0.543132	0.000396481	0.0104247
T10H4.12	cpr-3	2880.16	3447.91	2312.41	0.670671	-0.576322	0.000397065	0.0104286
Y113G7B.4	ftr-1	285.553	357.932	213.175	0.595573	-0.74765	0.000397619	0.0104317
R13H8.1b		1755.63	1440.32	2070.94	1.43783	0.523896	0.000399296	0.0104643
Y54G2A.48		9.14707	17.2431	1.05103	0.0609538	-4.03614	0.000403519	0.0105634
T06D8.3		2067.68	1684.15	2451.21	1.45546	0.541471	0.000404572	0.0105794
T09A5.1a	cex-2	975.926	1200.47	751.379	0.625903	-0.67599	0.000405655	0.0105961
F12B6.1	abt-2	3809.35	3061.89	4556.81	1.48823	0.5736	0.000408562	0.0106604
R06B10.5	tbc-10	932.038	745.191	1118.89	1.50148	0.586381	0.000409254	0.0106669
C28F5.2	glb-9	303.715	226.242	381.187	1.68486	0.752629	0.000414504	0.010792
T12F5.2		320.802	425.506	216.098	0.507861	-0.977494	0.000417572	0.0108501
D1014.7		162.08	294.163	29.9978	0.101977	-3.29369	0.000417644	0.0108501
F26B1.1		18.258	33.4913	3.02464	0.0903111	-3.46895	0.000420301	0.0109073
Y57G11C.32		292.727	220.959	364.494	1.6496	0.722113	0.000423066	0.0109672
F40E12.2		12.6189	23.8562	1.38158	0.0579129	-4.10997	0.000424833	0.0109911
D2005.4		1974.4	2457.01	1491.8	0.607163	-0.719845	0.000424904	0.0109911
F54F2.2a		5115.16	4248.27	5982.06	1.40812	0.493767	0.000432697	0.0111806
R07D5.1	unc-7	1596.02	1296.99	1895.04	1.4611	0.547058	0.000435148	0.0112318
Y39G8B.7		143.778	93.8329	193.723	2.06456	1.04583	0.000436689	0.0112594
Y48E1B.8		6099.32	4537.71	7660.92	1.68828	0.755552	0.000442975	0.011398
F07H5.10		305.674	384.816	226.532	0.588675	-0.764456	0.000443015	0.011398
C47C12.6	deg-1	583.726	454.35	713.102	1.5695	0.650304	0.000446342	0.0114345
F18A12.8a	nep-11	1420.33	1154.46	1686.21	1.46061	0.546575	0.000445405	0.0114345
K07C5.5	ceeh-2	1618.58	1919.54	1317.62	0.686423	-0.542831	0.000446242	0.0114345
Y57A10B.3	btb-14	1227.9	1464.58	991.224	0.676798	-0.563203	0.000446219	0.0114345
C11D2.6a	unc-77	317.513	237.031	397.994	1.67908	0.747667	0.0004478	0.0114473
F56B3.12	skr-18	1636.49	1935.51	1337.46	0.691009	-0.533224	0.000447726	0.0114473
R10E11.1b	cbp-1	5271.82	4324.38	6219.26	1.43818	0.524248	0.000448524	0.0114536
C03G6.3	srj-14	221.095	281.303	160.886	0.571932	-0.806085	0.000452235	0.0115238
ZK131.3	his-9	276.66	351.746	201.574	0.573066	-0.803226	0.000451833	0.0115238
ZC482.1	gab-1	389.801	296.419	483.184	1.63007	0.704936	0.000454609	0.011572
C46F2.1		1209.75	1438.83	980.672	0.681578	-0.55305	0.000457026	0.0116089
T07C12.8	mam-5	336.486	223.342	449.63	2.01319	1.00949	0.000456563	0.0116089
Y111B2A.1		466.237	571.474	361	0.6317	-0.662689	0.000458266	0.0116157
M70.1		10.985	20.5883	1.38158	0.0671052	-3.89743	0.000457857	0.0116157
T19B4.7	unc-40	6815.19	5619.06	8011.32	1.42574	0.511711	0.000461529	0.0116861
K02B2.3	mcu-1	2772.56	3252.57	2292.56	0.704846	-0.504619	0.000462444	0.0116969
C17H12.4		2211.88	2604.43	1819.33	0.698551	-0.517563	0.000463217	0.011704
F57G12.1		2634.27	2164.58	3103.95	1.43397	0.520018	0.000464533	0.0117249
Y55F3C.11		60.651	31.2388	90.0632	2.88305	1.5276	0.000466183	0.0117542
T28D6.5b		1745.34	1427.47	2063.21	1.44537	0.531438	0.000467818	0.011783
F33E11.2		206.124	278.54	133.708	0.48003	-1.0588	0.00047217	0.0118801
M01E11.7a	tag-163	3233.73	2678.94	3788.52	1.41419	0.499974	0.000473124	0.0118916
F20C5.2b	klp-11	1544.03	1260.38	1827.67	1.45009	0.536143	0.000476069	0.0119531
C27A7.6		182.815	236.751	128.879	0.544365	-0.877354	0.000476674	0.0119558
C27A2.8		102.655	45.7436	159.567	3.48829	1.80252	0.000478883	0.0119986
Y65A5A.2		301.938	393.013	210.863	0.53653	-0.898268	0.000479405	0.0119991
C17B7.3		75.4456	39.9377	110.954	2.77816	1.47413	0.000485195	0.0121314
F35C12.3a		975.541	1169.44	781.637	0.668383	-0.581253	0.000488407	0.012199
C01G8.9b	let-526	2840.38	2351.06	3329.71	1.41626	0.502087	0.000489269	0.0122078
M01H9.3d		997.487	1239.71	755.265	0.609228	-0.714946	0.000490656	0.0122296
F22E12.4e		1032.56	1234.37	830.749	0.673015	-0.57129	0.000491261	0.012232
K11C4.3a	unc-70	22742.5	18335.4	27149.6	1.48072	0.566301	0.000492733	0.0122559
H21P03.2		994.557	1185.74	803.372	0.677527	-0.561649	0.000494444	0.0122857
C25E10.10		298.108	371.801	224.415	0.603588	-0.728364	0.000499609	0.0124012
F56C9.6c		372.961	464.048	281.873	0.607422	-0.719229	0.000503824	0.0124929
F13B10.1c	tir-1	944.614	765.081	1124.15	1.46932	0.555146	0.000504873	0.012493
R10E11.1a	cbp-1	4983.75	4068.57	5898.92	1.44988	0.535929	0.000504415	0.012493
W05H12.1		3289.79	2718.02	3861.56	1.42073	0.506628	0.000506193	0.0125127
Y19D10A.16		770.752	951.992	589.512	0.619241	-0.691427	0.000509587	0.0125836
C30B5.3	cpb-2	32.6548	61.5768	3.73281	0.0606204	-4.04405	0.000510966	0.0126047
C04A11.2		85.2374	51.6103	118.864	2.30311	1.20358	0.000512116	0.0126071
K05C4.9		260.54	194.158	326.921	1.68379	0.751715	0.000511597	0.0126071
F15G9.1c		546.438	428.189	664.687	1.55232	0.634426	0.000513653	0.012632
F26F4.8		363.356	450.589	276.124	0.612807	-0.706496	0.00051981	0.0127441
T15B7.1		2618.1	3079.93	2156.26	0.700098	-0.51437	0.00051918	0.0127441
R13H8.1c		1326.82	1089.11	1564.53	1.43652	0.522577	0.000519641	0.0127441
C49C3.7		896.2	1069.88	722.519	0.675326	-0.566343	0.000520971	0.0127528
C28C12.4		1850	1326.39	2373.61	1.78953	0.839582	0.000521231	0.0127528
F55C7.7a	unc-73	2408.52	1987.31	2829.73	1.4239	0.509849	0.000522051	0.0127599
Y69A2AR.25		32.9572	53.8327	12.0817	0.22443	-2.15566	0.000524346	0.0128029
C04D8.1	pac-1	7987.28	6677.22	9297.34	1.3924	0.477572	0.000527182	0.0128591
C01B4.6		769.839	937.54	602.138	0.642253	-0.638787	0.000531015	0.0129394
Y57G11C.41		166.35	118.141	214.559	1.81614	0.860874	0.000533951	0.0129968
F59C6.6	nlp-4	353.024	473.47	232.578	0.49122	-1.02556	0.000534455	0.0129968
B0034.3a	casy-1	10544.1	8786.37	12301.8	1.40011	0.485535	0.000535527	0.0130096
T27E9.9	acc-4	572.106	449.045	695.167	1.5481	0.630499	0.000538649	0.0130722
K08E7.5b		545.335	419.56	671.11	1.59956	0.677672	0.000546833	0.0132574
ZC477.9a	deb-1	13630.8	11122.9	16138.6	1.45094	0.536986	0.000552539	0.0133822
C09G4.1	hyl-1	3791.9	4429.43	3154.36	0.712137	-0.489774	0.000556056	0.0134538
M01A10.1		636.343	780.524	492.162	0.630554	-0.665309	0.000556665	0.0134549
T22C1.8		23.8361	45.115	2.55719	0.0566817	-4.14097	0.000558975	0.0134927
T13H2.5b	spat-3	1107.52	899.906	1315.13	1.46141	0.54736	0.000559836	0.0134927
M01A8.2b	clip-1	2731.1	2258.45	3203.76	1.41857	0.504433	0.000559921	0.0134927
ZC8.4b	lfi-1	6544.6	5036.63	8052.56	1.5988	0.676988	0.000561139	0.0135085
H09G03.2c	frm-8	564.562	443.952	685.172	1.54335	0.626063	0.000563991	0.0135363
Y51H4A.9	col-137	12.9156	22.7988	3.0324	0.133007	-2.91042	0.0005637	0.0135363
ZK131.5	his-11	193.894	251.201	136.587	0.543735	-0.879024	0.00056301	0.0135363
ZK662.4	lin-15B	2408.07	1985.86	2830.28	1.42521	0.511179	0.000566877	0.013592
F35E8.8	gst-38	2752.18	1699.4	3804.96	2.239	1.16285	0.000574035	0.0137498
C53A3.2		5927.56	7535.67	4319.46	0.573202	-0.802884	0.000575587	0.0137733
F25B5.3c		3587.61	4176.87	2998.34	0.717844	-0.478258	0.000582078	0.0139147
B0218.6	clec-51	3381.31	3951.81	2810.81	0.711271	-0.491528	0.000583897	0.0139304
F39H2.4	syp-3	347.582	430.449	264.716	0.614976	-0.701398	0.000583454	0.0139304
Y41G9A.4b	gbb-1	1293.67	1055.84	1531.49	1.45049	0.536538	0.000589398	0.0140431
F58A4.11	gei-13	7826.12	6544.94	9107.31	1.3915	0.476645	0.000589793	0.0140431
R05D8.7		266.207	152.726	379.688	2.48607	1.31387	0.000594805	0.0141483
T22G5.2	lbp-7	3476.81	4053.43	2900.19	0.715491	-0.482995	0.000595636	0.014154
F55H2.6	clu-1	28975.3	24311.3	33639.4	1.3837	0.468527	0.000599836	0.0142397
C07A9.8	best-5	231.846	298.244	165.448	0.55474	-0.850115	0.000604243	0.0143301
Y54E10A.4b	fog-1	810.746	1023.98	597.509	0.583514	-0.77716	0.000608418	0.0144006
B0350.2f		24555.7	19110.1	30001.2	1.56991	0.650686	0.000608028	0.0144006
C46E1.3		470.057	365.625	574.489	1.57125	0.651915	0.000613516	0.0145005
T24C12.2	gap-1	1085.99	881.915	1290.07	1.46281	0.548738	0.000613849	0.0145005
Y5H2A.3	abu-4	69.7608	102.485	37.0366	0.361385	-1.46839	0.000616949	0.0145448
Y37H2A.5	fbxa-210	732.1	885.415	578.785	0.653688	-0.613326	0.000617459	0.0145448
C17H12.9	ceh-48	584.426	452.838	716.013	1.58117	0.660991	0.000617543	0.0145448
Y69A2AR.31		2205.83	1813.01	2598.65	1.43334	0.519379	0.000618628	0.014556
C50B6.4	col-161	17780.5	23631.5	11929.6	0.504816	-0.986171	0.000623083	0.0146464
F56A6.2	hum-7	3383.35	2671.9	4094.8	1.53254	0.615926	0.000623798	0.0146488
C49A9.2		1993.12	2346.85	1639.39	0.69855	-0.517566	0.000625197	0.0146673
Y110A2AL.9		110.007	145.987	74.0257	0.507069	-0.979745	0.000627945	0.0147174
C03G6.15	cyp-35A2	19177.1	22366.9	15987.3	0.714775	-0.48444	0.000631266	0.0147808
F25E2.2		1792.86	2182.28	1403.44	0.643106	-0.636871	0.00063295	0.0147852
T05B4.11	phat-5	169.858	62.5497	277.166	4.43112	2.14767	0.000634541	0.0147852
C04B4.1		20.2716	37.1782	3.36489	0.090507	-3.46583	0.000633517	0.0147852
C04E12.7	scrm-3	228.997	153.636	304.358	1.98103	0.986249	0.000634221	0.0147852
ZK507.1		11.1507	20.9217	1.37964	0.0659433	-3.92263	0.0006325	0.0147852
C18G1.4b	pgl-3	788.658	1050.26	527.061	0.50184	-0.994699	0.000636983	0.0148277
F11C1.6b		884.016	716.686	1051.35	1.46695	0.552823	0.000639278	0.0148666
C52A11.4c	mpz-1	1099.83	892.533	1307.13	1.46451	0.550422	0.000645109	0.0149766
Y66D12A.18		518.799	694.962	342.635	0.493027	-1.02026	0.000645257	0.0149766
M01E11.7c	tag-163	3187.04	2652.43	3721.65	1.40311	0.488628	0.00064744	0.0149982
F55C7.7f		2173.59	1783.35	2563.83	1.43765	0.523712	0.0006471	0.0149982
F57C2.2	btb-19	108.366	145.959	70.773	0.484883	-1.04429	0.000649764	0.0150375
F17C11.6		561.044	699.484	422.603	0.604164	-0.726988	0.000651596	0.0150649
B0495.4	nhx-2	9720.66	11311	8130.29	0.718793	-0.476352	0.000652346	0.0150649
F07H5.9a	pho-13	2577.6	3029.68	2125.53	0.701568	-0.511345	0.000652837	0.0150649
W03A5.1		104.649	163.354	45.9446	0.281259	-1.83003	0.000654563	0.0150902
C10H11.3	ugt-25	6573.23	7973.86	5172.6	0.648695	-0.624388	0.000655361	0.0150941
ZC404.1		72.9313	45.1856	100.677	2.22808	1.1558	0.000658542	0.0151528
F14D2.4b	bath-29	72.5028	101.783	43.2223	0.424651	-1.23565	0.000663942	0.0152624
T10B9.1	cyp-13A4	49.4581	75.1679	23.7482	0.315936	-1.6623	0.000664813	0.0152639
Y39G10AR.18b		1439.15	1140.64	1737.65	1.52341	0.607302	0.000665282	0.0152639
F46B6.8	lipl-2	760.805	903.58	618.03	0.683979	-0.547975	0.000668558	0.0153244
ZC116.2	cyc-2.2	31.2491	61.0553	1.4429	0.0236327	-5.40307	0.000672053	0.0153676
C08B6.1b	ugt-17	1392.65	1648.07	1137.23	0.690039	-0.53525	0.000672367	0.0153676
B0350.2g		3045.06	2432.01	3658.1	1.50414	0.588944	0.000672135	0.0153676
M04G7.3b		201.469	147.303	255.636	1.73545	0.795307	0.000675611	0.015427
F38A5.10	nspb-4	173.971	246.709	101.232	0.410331	-1.28514	0.000681741	0.0155373
F22B3.4	gfat-2	364.043	447.05	281.036	0.628645	-0.669682	0.000681387	0.0155373
F59C12.2b	ser-1	192.829	139.197	246.461	1.77059	0.824226	0.000682387	0.0155373
W02C12.3d	hlh-30	912.29	738.172	1086.41	1.47175	0.557536	0.000683602	0.0155502
Y55B1AR.1	lec-6	23752.8	27523.4	19982.2	0.726006	-0.461947	0.000686113	0.0155925
Y17G7B.21		2264.51	1880.94	2648.09	1.40786	0.493503	0.000691535	0.0157
F16B4.12b	nhr-117	326.462	407.964	244.96	0.600445	-0.735897	0.000693467	0.0157
Y45G5AM.7		885.421	1056.23	714.617	0.676576	-0.563676	0.000692798	0.0157
Y48G9A.11		277.82	346.996	208.643	0.601285	-0.733878	0.000693234	0.0157
C49C3.15		428.75	527.95	329.55	0.624207	-0.679904	0.000698156	0.0157912
T26H5.9		318.894	227.238	410.55	1.8067	0.853358	0.000701607	0.0158543
F08F3.7	cyp-14A5	5156	4306.56	6005.44	1.39449	0.479733	0.000704978	0.0158886
K11C4.3b	unc-70	22481.4	18098.2	26864.7	1.48438	0.569865	0.000704392	0.0158886
W02D7.2	clec-218	921.564	1217.09	626.038	0.514372	-0.959115	0.000705113	0.0158886
C03A3.1b		296.611	222.602	370.621	1.66495	0.735481	0.000707442	0.0159261
Y46G5A.30	snf-5	22.3284	40.5754	4.08149	0.10059	-3.31344	0.000711416	0.0160005
C18G1.4a	pgl-3	1057.69	1426.26	689.127	0.483172	-1.04939	0.000712344	0.0160064
Y66D12A.14		207.083	148.063	266.102	1.79723	0.845774	0.000718728	0.016132
F16H6.1	clec-42	607.55	377.027	838.073	2.22284	1.15241	0.000719283	0.016132
F14D2.1	bath-27	159.511	207.067	111.956	0.540675	-0.887167	0.000720851	0.016152
K08D10.10		481.171	615.951	346.392	0.562369	-0.830411	0.000724555	0.0162199
F55C12.4		735.094	589.541	880.648	1.49379	0.578974	0.000726052	0.0162382
ZK783.3		10.5033	19.9556	1.05103	0.0526685	-4.24691	0.000729118	0.0162764
C05E7.2		3017.56	3771.21	2263.91	0.600315	-0.736209	0.000728752	0.0162764
F36H12.9		11.7419	22.4328	1.05103	0.0468526	-4.41573	0.000730801	0.0162836
C18F3.2d	sax-7	4018.7	3363.33	4674.07	1.38972	0.474789	0.000730777	0.0162836
R05F9.12	aagr-2	23381	27111.7	19650.2	0.724787	-0.464371	0.00073692	0.0164047
C13C12.1	cal-1	1622.37	1903.63	1341.11	0.704499	-0.50533	0.00073856	0.0164259
W02C12.3b	hlh-30	1084.41	875.38	1293.44	1.47758	0.563234	0.000743239	0.016485
T09A12.4c	nhr-66	947.807	770.65	1124.97	1.45976	0.545734	0.000742464	0.016485
Y55F3C.3b	kvs-5	1670.9	1374.13	1967.67	1.43195	0.517976	0.000743283	0.016485
C45E5.1		1528.85	1807.9	1249.81	0.691304	-0.532608	0.000746264	0.0165359
F19C7.8a		348.993	268.777	429.209	1.5969	0.675272	0.00074836	0.016567
F41E6.5a		344.531	425.075	263.986	0.621035	-0.687253	0.00075283	0.0166505
T01A4.1a	gcy-28	4741.35	3991.53	5491.17	1.37571	0.460172	0.00075407	0.0166626
ZK867.1d	syd-9	641.699	510.561	772.838	1.51371	0.598085	0.000755657	0.0166823
C48A7.1a	egl-19	4281.25	3581.88	4980.61	1.3905	0.475604	0.000757767	0.0167134
F59F5.6	syd-2	4039.66	3379.38	4699.94	1.39077	0.475882	0.000764137	0.0168229
T28A8.4		885.503	1055.37	715.632	0.678084	-0.560464	0.000763444	0.0168229
F09C8.2		3215.64	2647.37	3783.91	1.42931	0.515319	0.00076595	0.0168474
K12F2.2a	vab-8	2677.07	2234.74	3119.39	1.39586	0.481152	0.000769077	0.0169006
Y53F4B.30	gst-27	3728.88	4335.41	3122.36	0.720199	-0.473533	0.000781239	0.0171522
F45E1.4		320.763	400.919	240.608	0.600142	-0.736624	0.00078335	0.0171828
F31E9.6		51.4793	27.0978	75.8608	2.79952	1.48518	0.000786693	0.0172403
F47D12.9b		1763.03	2062.4	1463.66	0.709689	-0.494741	0.000791091	0.0173208
M7.2	klc-1	1209.92	1429.42	990.427	0.692887	-0.529308	0.000792649	0.0173382
F47D12.9a		3207	3777.9	2636.11	0.697772	-0.519171	0.000793458	0.0173382
T16H12.11	hal-2	397.897	487.988	307.807	0.630767	-0.664821	0.000794294	0.0173382
F37B1.4	gst-15	235.675	131.188	340.162	2.59293	1.37458	0.00079478	0.0173382
F54G8.2	dgk-3	223.684	159.584	287.784	1.80334	0.850672	0.000800567	0.0174486
M162.8	fbxa-118	72.3227	38.2921	106.353	2.77742	1.47375	0.00080334	0.0174931
Y69H2.3b		1590.02	1313.93	1866.1	1.42024	0.506137	0.000807686	0.0175608
F08G2.1	his-44	194.94	250.873	139.007	0.554094	-0.851797	0.000807914	0.0175608
T05E11.4	spo-11	374.794	456.873	292.715	0.640692	-0.642296	0.000808989	0.0175682
B0414.5	cpb-3	1497.48	1990.58	1004.38	0.504569	-0.986876	0.00081053	0.0175698
B0410.3		1736.08	2039.05	1433.11	0.702833	-0.508746	0.000810094	0.0175698
Y32F6A.1	set-22	375.141	479.04	271.243	0.566223	-0.820558	0.000813923	0.0176274
B0464.8	tag-342	1080.31	1279.33	881.299	0.688876	-0.537683	0.000816459	0.0176663
ZK686.5		20.0286	38.0146	2.04268	0.0537342	-4.21801	0.00082322	0.0177966
F22B3.9		47.3367	25.1108	69.5626	2.77023	1.47001	0.000825921	0.0178228
B0365.6	clec-41	12577.6	10577.9	14577.4	1.3781	0.462682	0.000825713	0.0178228
F19C7.8b		246.446	184.533	308.36	1.67104	0.740743	0.000826706	0.0178237
Y53G8AL.1		220.055	160.841	279.269	1.7363	0.79602	0.00083555	0.0179622
C25B8.1b	kqt-1	278.401	209.276	347.527	1.66062	0.73172	0.000834813	0.0179622
C07E3.4		31.3133	58.6936	3.93296	0.0670083	-3.89952	0.000836133	0.0179622
F32B6.6	msp-77	11.7744	22.4979	1.05103	0.046717	-4.41991	0.000834872	0.0179622
T11F9.10		49.604	26.4038	72.8042	2.75733	1.46327	0.000838871	0.0180049
Y67A10A.6	ssu-2	573.509	439.615	707.404	1.60915	0.686295	0.000841774	0.018051
T19C4.5a		782.618	935.612	629.624	0.672955	-0.571418	0.000843913	0.0180807
F09G2.5	lgc-39	1300.81	1066.13	1535.5	1.44025	0.526322	0.000849475	0.0181836
C52E12.6	lst-5	86.0286	117.953	54.1046	0.458698	-1.12438	0.000852538	0.0182329
F21E9.3	ttr-37	633.617	778.976	488.257	0.626793	-0.673938	0.000853665	0.0182407
C32H11.13	dct-19	21.0195	9.73919	32.2999	3.31648	1.72965	0.000855659	0.0182508
F46C5.10		678.404	818.1	538.709	0.658488	-0.602771	0.000855209	0.0182508
Y106G6G.2		595.886	475.334	716.438	1.50723	0.591899	0.000861082	0.0183501
T04A6.1a		801.718	959.304	644.132	0.671458	-0.574632	0.000867504	0.0184705
Y113G7B.5a	fog-2	134.096	175.652	92.5396	0.526835	-0.924576	0.000874009	0.0185821
F57C9.5	htp-3	1686.38	2237.26	1135.5	0.507539	-0.978409	0.000874298	0.0185821
T05B9.1		1627.64	1915.95	1339.33	0.699045	-0.516544	0.000882165	0.0187327
C11G6.1	taf-3	689.517	532.941	846.093	1.58759	0.666842	0.000884187	0.018759
Y57G7A.6		26.956	49.91	4.00204	0.080185	-3.64052	0.000891828	0.0189044
C09D8.1c	ptp-3	1643.88	1355.37	1932.4	1.42574	0.511708	0.00089628	0.0189484
F58G1.4	dct-18	38522.6	44568.1	32477.1	0.728708	-0.456588	0.000895432	0.0189484
Y105E8A.5	bbs-1	175.122	125.491	224.753	1.79099	0.840759	0.000895616	0.0189484
W02C12.3f	hlh-30	636.79	508.224	765.355	1.50594	0.590663	0.000897128	0.0189496
ZC513.3		55.6412	80.4551	30.8274	0.383162	-1.38397	0.0009089	0.0191648
F30F8.1		1118.24	1374.29	862.181	0.627364	-0.672625	0.000908912	0.0191648
C02C6.1b	dyn-1	3552.8	2956.94	4148.66	1.40303	0.488541	0.000911985	0.0191964
C10F3.1	cpg-4	618.779	742.886	494.671	0.665877	-0.586672	0.000912014	0.0191964
F54C1.1		857.653	1034.18	681.126	0.658613	-0.602496	0.000914796	0.019238
F25H8.6	bed-3	3652.21	2956.21	4348.21	1.47087	0.556673	0.000934176	0.0196284
Y66D12A.16a		108.608	144.935	72.28	0.498705	-1.00374	0.000937562	0.0196822
F53B6.4		27.9068	48.3098	7.50382	0.155327	-2.68662	0.000942942	0.0197545
Y54G2A.25b	lad-2	223.234	163.68	282.787	1.72768	0.788835	0.000943218	0.0197545
C16A11.5		499.581	651.749	347.413	0.533047	-0.907664	0.00094348	0.0197545
T02E1.7		16.7356	32.4202	1.05103	0.0324191	-4.94701	0.000944523	0.0197591
ZK328.7b		101.06	65.0721	137.048	2.10609	1.07457	0.000946348	0.01978
R119.5		1101.33	904.052	1298.61	1.43643	0.522493	0.000951522	0.019853
Y37E11AL.1		93.3612	60.6079	126.114	2.08082	1.05716	0.000952663	0.019853
Y39A1B.2	ptr-19	1507.51	1210.28	1804.73	1.49117	0.576441	0.000953157	0.019853
T02E1.3a	gla-3	509.229	616.075	402.382	0.653137	-0.614541	0.000951704	0.019853
ZK550.5		20.4548	39.8585	1.05103	0.0263691	-5.24501	0.00095439	0.0198614
R07B5.9	lsy-12	1756.91	1462.84	2050.98	1.40205	0.48754	0.000965821	0.0200645
F22D3.2a	flcn-1	1129.7	922.804	1336.59	1.4484	0.534458	0.00096578	0.0200645
W02C12.3a		747.826	604.078	891.573	1.47593	0.56162	0.000972299	0.0201815
F38A1.14	clec-169	550.518	689.341	411.695	0.597229	-0.743643	0.000977867	0.0202795
F59E12.12	bli-2	2110.7	4085.13	136.277	0.0333592	-4.90577	0.000982919	0.0203315
M01E11.4c	pqn-52	5367.66	6239.82	4495.5	0.720454	-0.473021	0.000982091	0.0203315
Y25C1A.1	clec-123	25.5873	49.793	1.38158	0.0277465	-5.17155	0.000981391	0.0203315
F49C12.7b		693.534	878.7	508.368	0.578545	-0.789498	0.000987031	0.020385
R09B5.3	cnc-2	104.405	70.7683	138.041	1.95061	0.963924	0.000987211	0.020385
C02H7.3a	aex-3	1233.93	1011.82	1456.04	1.43903	0.525096	0.000990552	0.0204364
F56F11.4a		211.64	265.724	157.556	0.592931	-0.754065	0.000994119	0.0204747
Y65B4BL.3		162.207	209.257	115.157	0.550316	-0.861667	0.000993883	0.0204747
T04A8.7b		3427.73	2866.68	3988.77	1.39142	0.476561	0.000997737	0.0205316
T07G12.6	zim-1	914.275	1136.6	691.954	0.608795	-0.715971	0.000999751	0.0205554
T11A5.6		518.098	411.611	624.586	1.51742	0.601619	0.00100213	0.0205858
C49G7.8	cyp-35A4	2527.81	2948	2107.63	0.714935	-0.484115	0.00100295	0.0205858
Y54F10AL.2a	smg-6	3474.73	2909.86	4039.6	1.38824	0.473261	0.00101065	0.0207262
Y37A1B.5		8106.65	10219.2	5994.1	0.586553	-0.769666	0.00101176	0.0207312
F38A1.1	clec-170	2416.59	2822.07	2011.1	0.712632	-0.488771	0.00101727	0.0208261
F07A11.6c	din-1	2440.69	1963.45	2917.93	1.48613	0.571558	0.00102853	0.0210029
W03F11.4		62.7271	121.111	4.34296	0.0358593	-4.80151	0.00102761	0.0210029
M01E11.4b	pqn-52	2313.18	2702.52	1923.85	0.711873	-0.490308	0.00102835	0.0210029
C43F9.6	nkb-2	12.813	23.3993	2.22664	0.0951585	-3.39352	0.00103101	0.0210355
ZC168.2		28.2852	13.1249	43.4454	3.31015	1.7269	0.00103368	0.0210541
Y7A5A.1		6234.23	7220.68	5247.79	0.726772	-0.460425	0.00103349	0.0210541
Y54F10BM.9		743.128	601.976	884.28	1.46896	0.554797	0.00103596	0.0210827
F20C5.2a	klp-11	538.954	429.372	648.536	1.51043	0.594957	0.00103732	0.0210926
F38E11.13		101.695	63.546	139.844	2.20067	1.13794	0.00104283	0.0211865
T07C12.7	ttr-46	7317.73	8465.99	6169.47	0.728735	-0.456533	0.00104519	0.0212048
C18C4.3	ugt-48	5198.96	4393.1	6004.81	1.36687	0.450878	0.0010455	0.0212048
C14F11.5a	hsp-43	2160.06	1737.71	2582.4	1.48609	0.57152	0.00104902	0.0212583
Y105E8A.26a	zoo-1	3381.24	2727.48	4034.99	1.47938	0.564992	0.00105033	0.0212668
Y116A8C.16c	rom-4	1127.32	926.795	1327.84	1.43273	0.518764	0.00105676	0.0213677
C32H11.3		82.7621	51.9542	113.57	2.18596	1.12827	0.0010571	0.0213677
Y111B2A.11	epc-1	8317.4	7025.84	9608.96	1.36766	0.451709	0.00106011	0.0214105
T21C12.2	hpd-1	24099.5	27734.5	20464.5	0.73787	-0.438561	0.00106278	0.0214464
C10H11.4	ugt-28	2445.13	2900.46	1989.8	0.686027	-0.543662	0.00106518	0.0214585
K09D9.1		502.813	371.408	634.217	1.7076	0.771974	0.00106446	0.0214585
F36H5.2a		714.958	853.974	575.942	0.674425	-0.568269	0.00106929	0.0215232
ZC8.4e	lfi-1	567.187	426.437	707.937	1.66012	0.731287	0.00107502	0.0216147
Y19D10B.6		502.687	617.928	387.446	0.627008	-0.673445	0.00107563	0.0216147
F25E5.3		25.8545	11.8833	39.8257	3.35141	1.74477	0.00107978	0.0216799
T03G11.1	pqn-62	2815.89	2363.14	3268.65	1.38318	0.467989	0.00108766	0.0218196
C52A11.4g	mpz-1	1118.22	916.799	1319.65	1.43941	0.525477	0.00108891	0.0218266
C18A3.8	hlh-14	19.8782	5.30816	34.4483	6.48969	2.69815	0.00109202	0.0218705
F56D12.4c	jip-1	299.454	227.055	371.853	1.63772	0.711693	0.00109327	0.0218773
T07H8.4a		244.513	185.749	303.276	1.63272	0.70728	0.00109459	0.0218855
F13D12.10		241.937	303.071	180.804	0.596573	-0.74523	0.00110494	0.022074
Y75B12B.1		183.735	243.628	123.843	0.508326	-0.976174	0.001106	0.0220766
ZK6.8		401.748	317.887	485.609	1.52761	0.61128	0.00111022	0.0221424
C02A12.1	gst-33	250.39	189.397	311.383	1.64407	0.717275	0.00111561	0.0222314
Y38H6C.17	slc-36.3	285.351	214.239	356.463	1.66386	0.734531	0.0011179	0.0222586
T12D8.1	set-16	8050.01	6494.24	9605.78	1.47912	0.564743	0.0011213	0.0223076
T04D1.4	chd-7	17387.9	12970.7	21805.1	1.6811	0.749405	0.0011235	0.0223329
M79.1b	abl-1	1248.32	1028.25	1468.38	1.42804	0.514037	0.00112602	0.0223353
F55A4.2	nlf-1	854.996	694.641	1015.35	1.46169	0.547638	0.00112573	0.0223353
F58F6.1	col-104	14260.8	16729.3	11792.2	0.704888	-0.504535	0.00112642	0.0223353
F27E11.3a		223.549	168.107	278.99	1.6596	0.730835	0.00112853	0.0223587
T28D9.4a		280.822	347.789	213.855	0.614898	-0.701582	0.00113315	0.0224317
ZK1251.2	ins-7	74.1358	105.409	42.8627	0.406633	-1.2982	0.00113737	0.0224966
Y58G8A.4a	npr-5	557.588	448.068	667.108	1.48886	0.574203	0.00113959	0.0225219
K06H7.7		878.896	1045.06	712.735	0.682006	-0.552144	0.00114273	0.0225654
C26H9A.2	wdfy-3	2234.94	1749.39	2720.5	1.55511	0.637019	0.00114524	0.0225963
T24B8.4		5917.36	4989.69	6845.02	1.37183	0.456103	0.0011469	0.0226104
F57H12.6		7713.56	9842.15	5584.98	0.567455	-0.817422	0.00114916	0.0226364
K01A6.2	magi-1	4262.16	3597.97	4926.36	1.36921	0.45334	0.00115041	0.0226424
H13N06.2		940.038	771.537	1108.54	1.43679	0.522851	0.00115298	0.0226743
Y102A5C.17	clec-238	218.867	164.77	272.964	1.65663	0.728255	0.00115876	0.0227694
W09C2.3c	mca-1	6162.02	4929.04	7395	1.50029	0.585245	0.00116784	0.0229289
F52D2.4	meg-3	112.892	73.3098	152.475	2.07987	1.05649	0.00116943	0.0229414
W02C12.3e	hlh-30	703.295	570.216	836.375	1.46677	0.552643	0.00117577	0.0230469
F47C12.2	clec-78	341.673	245.83	437.516	1.77975	0.831676	0.00118297	0.023169
C51E3.7a	egl-3	9781.86	8285.81	11277.9	1.36111	0.444783	0.00118543	0.0231792
F22E10.1	pgp-12	1083.74	888.88	1278.6	1.43844	0.524504	0.00118736	0.0231792
C29F7.2		21927	25232.5	18621.6	0.738003	-0.438302	0.00118726	0.0231792
T28F3.5		988.341	808.051	1168.63	1.44623	0.532302	0.00118702	0.0231792
ZK520.3a	dyf-2	449.212	353.221	545.203	1.54352	0.626224	0.00119018	0.0232154
F35D11.11d		1007.68	795.666	1219.7	1.53293	0.616291	0.00119354	0.0232501
Y46H3C.6		34.8227	14.6996	54.9458	3.73791	1.90223	0.00119391	0.0232501
F22D3.2c	flcn-1	657.243	505.564	808.922	1.60004	0.678107	0.00119874	0.0233253
C52E12.2a	unc-104	3530.85	2963.74	4097.97	1.3827	0.467492	0.00120332	0.0233953
CER15-I_CE		140.426	97.4026	183.449	1.88341	0.913346	0.00121004	0.023507
Y47D7A.12		170.78	81.055	260.504	3.21392	1.68433	0.0012113	0.0235124
C27A2.1	smc-5	4565.01	5286.93	3843.1	0.726906	-0.46016	0.00122584	0.0237753
T09A5.1b	cex-2	674.223	820.228	528.218	0.643989	-0.634893	0.00122889	0.0238135
H17B01.3	lips-14	15.8564	25.3924	6.32045	0.248911	-2.0063	0.0012298	0.0238135
C35B8.1	col-175	851.113	1698.8	3.42427	0.0020157	-8.95451	0.00123099	0.0238173
H17B01.1a	fgt-1	5559.39	4688.88	6429.91	1.37131	0.455556	0.00123396	0.0238556
B0244.8	egg-1	156.233	205.723	106.743	0.51887	-0.946556	0.00123585	0.0238728
T10B11.8		488.526	588.875	388.177	0.659185	-0.601245	0.00123749	0.0238852
R03D7.7	nos-1	125.412	161.501	89.323	0.553079	-0.854442	0.00124489	0.0240088
F57C12.5c	mrp-1	3171.15	2663.98	3678.32	1.38076	0.465465	0.00124938	0.024076
Y43C5A.6a	rad-51	858.847	1018.33	699.365	0.686778	-0.542085	0.0012513	0.0240935
ZC477.9b	deb-1	3497.09	2905.67	4088.52	1.40709	0.49271	0.00126091	0.0242592
JC8.10a	unc-26	1550.36	1285.1	1815.63	1.41283	0.498588	0.0012622	0.0242644
Y37E11AL.2		15.0078	26.0072	4.00853	0.154132	-2.69776	0.0012649	0.0242844
ZK970.1b	nep-26	1458.57	1715.47	1201.68	0.700493	-0.513558	0.00126527	0.0242844
F47A4.3b	rrc-1	1280.54	1060.87	1500.21	1.41413	0.499911	0.00126802	0.0243178
W05F2.5		187.818	237.378	138.258	0.582437	-0.779826	0.00127255	0.0243496
Y69E1A.2		31.4989	60.4405	2.55719	0.0423093	-4.56288	0.0012707	0.0243496
Y1H11.2	gst-35	449.378	270.308	628.448	2.32493	1.21719	0.00127375	0.0243496
C49A1.3	best-11	17.7897	31.8976	3.68186	0.115427	-3.11494	0.00127289	0.0243496
F01F1.3		834.601	995.716	673.486	0.676384	-0.564086	0.00127586	0.0243665
F20C5.6		399.047	298.891	499.202	1.67018	0.740004	0.00127667	0.0243665
F13H8.1b		552.08	662.585	441.574	0.666442	-0.58545	0.00128428	0.0244923
H09G03.2a	frm-8	654.702	527.712	781.691	1.48128	0.566848	0.00128572	0.0245004
T09A12.4d	nhr-66	680.128	553.763	806.492	1.45638	0.542391	0.00129003	0.0245629
T19D12.4a		8897.48	7476.23	10318.7	1.38021	0.464884	0.00129659	0.0246681
W02D9.4		154.598	198.6	110.596	0.556879	-0.844565	0.00129902	0.0246751
F35G8.1	npr-7	186.329	136.791	235.867	1.72429	0.785999	0.00129814	0.0246751
ZC8.4d	lfi-1	7800.49	6073.27	9527.72	1.5688	0.649657	0.0013039	0.0247452
F55C5.3b		540.916	651.008	430.824	0.66178	-0.595577	0.00130523	0.0247452
C03D6.5	asfl-1	487.19	649.282	325.097	0.500702	-0.997977	0.0013058	0.0247452
Y38F2AR.12b		727.827	591.558	864.096	1.46071	0.546673	0.00130694	0.0247471
VC5.2		1889.69	2209.3	1570.09	0.710673	-0.492741	0.0013114	0.024812
F52F12.4	lsl-1	1088.99	1283.92	894.07	0.696359	-0.522097	0.00131492	0.0248589
K04G2.4		243.46	306.17	180.75	0.590357	-0.760341	0.0013267	0.0250619
ZK1067.4		491.74	394.93	588.549	1.49026	0.575568	0.00133191	0.0251233
K09D9.11		7.81098	14.5709	1.05103	0.0721322	-3.79321	0.00133205	0.0251233
Y45G12C.1		695.002	869.274	520.73	0.59904	-0.739276	0.00133409	0.025142
R08H2.1	dhs-23	1549.3	1844.17	1254.42	0.680209	-0.55595	0.00133564	0.0251509
Y69A2AR.7b		625.986	761.606	490.366	0.643858	-0.635185	0.00133666	0.0251509
W03C9.6		1068.57	878.779	1258.36	1.43194	0.51797	0.00133859	0.0251674
C05B5.6	fbxa-155	15.0215	26.2488	3.79413	0.144545	-2.79041	0.00134216	0.0252147
F31B12.1b	plc-1	799.513	653.87	945.156	1.44548	0.53155	0.00134475	0.0252436
F55C5.3a		430.045	522.536	337.555	0.645994	-0.630407	0.00135303	0.0253791
C01G5.4		45.6453	89.2536	2.03687	0.0228211	-5.45349	0.00135952	0.0254411
C44B9.1	vesa-1	1308.38	1085.17	1531.59	1.41138	0.497108	0.00135786	0.0254411
ZK546.11	gst-30	47.8078	22.3821	73.2335	3.27197	1.71016	0.00135847	0.0254411
F54H5.4a	klf-3	314.278	242.827	385.729	1.5885	0.667662	0.00136148	0.025458
F55E10.7	npr-28	603.284	489.19	717.378	1.46646	0.552339	0.00136325	0.025471
JC8.7		1175.04	1385.16	964.917	0.696609	-0.521579	0.0013661	0.0255045
C05C10.3		35913.1	41318.9	30507.2	0.738336	-0.437651	0.00136854	0.0255301
Y73B6BL.34	bli-6	1182.85	2355.07	10.6407	0.00451823	-7.79003	0.00137546	0.0256392
F21D9.4		249.83	187.266	312.393	1.66818	0.738273	0.00138218	0.0257308
Y9D1A.2		96.8188	61.7041	131.934	2.13816	1.09637	0.00138252	0.0257308
C28C12.2	mesp-1	75.275	102.271	48.2791	0.472071	-1.08292	0.00139547	0.0259517
F46A9.1		22.1036	39.0987	5.10857	0.130658	-2.93613	0.00139763	0.0259716
W06D4.2	spe-46	31.4297	50.2471	12.6124	0.251007	-1.9942	0.00139912	0.0259792
F39C12.1		11652.1	9141.78	14162.4	1.54919	0.631518	0.00140695	0.0260927
B0399.1f	kcnl-1	198.326	145.863	250.789	1.71935	0.781865	0.00140741	0.0260927
C05G5.7		405.294	311.465	499.124	1.6025	0.680327	0.00141018	0.0261238
C40C9.2	acr-9	193.376	141.259	245.492	1.73788	0.797331	0.00141264	0.0261491
Y40H4A.1a		613.939	495.541	732.338	1.47786	0.563506	0.00141655	0.0261811
K03H6.5		179.47	132.257	226.683	1.71395	0.777326	0.00141632	0.0261811
C54C8.2		217.475	279.455	155.495	0.556424	-0.845744	0.00142219	0.0262651
T14F9.5	lin-32	53.2362	15.4133	91.0591	5.90781	2.56262	0.00142954	0.0263805
B0024.8	che-12	621.482	487.159	755.806	1.55145	0.633621	0.00143195	0.0263842
T04A8.7a		4830.55	4082.55	5578.54	1.36643	0.450417	0.00143112	0.0263842
Y11D7A.12a	flh-1	235.45	294.707	176.192	0.597854	-0.742134	0.00143706	0.026458
C11H1.9b		1102.17	914.631	1289.71	1.41009	0.495787	0.00146145	0.0268864
F19C6.4a		300.936	371.304	230.568	0.620967	-0.687412	0.00146562	0.0269424
T01H3.4	perm-1	180.697	230.278	131.116	0.569382	-0.812532	0.00147036	0.0270088
C32B5.1a	fbxc-40	84.6856	60.3049	109.066	1.80858	0.854857	0.00148111	0.0271647
F26C11.1		1378.69	1608.08	1149.31	0.714712	-0.484566	0.00148009	0.0271647
ZK218.5		36.8386	51.7294	21.9478	0.424281	-1.23691	0.00149107	0.0273054
T02G5.13a	mmaa-1	5686.43	6566.19	4806.68	0.732034	-0.450017	0.00149101	0.0273054
ZK1248.15		980.403	1156.9	803.909	0.694883	-0.525158	0.00149401	0.0273385
B0524.1		836.319	646.04	1026.6	1.58906	0.668177	0.00149796	0.0273897
T19D12.4b		8049.62	6764.43	9334.81	1.37998	0.464652	0.00150105	0.0274254
F54E4.4		291.946	223.504	360.388	1.61245	0.689251	0.00150304	0.0274407
Y15E3A.4		6062.65	7004.99	5120.31	0.730951	-0.452154	0.00150437	0.0274441
C14F11.5b	hsp-43	1400.12	1160.71	1639.54	1.41254	0.498287	0.00150773	0.0274608
F58G6.6	del-2	250.816	182.487	319.146	1.74887	0.806424	0.00150698	0.0274608
B0496.3a	unc-82	4387.4	3635.46	5139.34	1.41367	0.499442	0.00150872	0.0274608
F36H5.2b	math-27	1760.53	2048.12	1472.94	0.719167	-0.475601	0.00151654	0.0275821
W08A12.3		241.427	182.837	300.017	1.64089	0.714481	0.00152188	0.0276583
C14B9.6b		1700.14	1409.02	1991.25	1.41322	0.498988	0.00152995	0.0277628
Y59E9AR.1		57.1601	99.8053	14.515	0.145433	-2.78157	0.00152987	0.0277628
T07D3.7b	alg-2	2030.77	1704.29	2357.26	1.38313	0.46794	0.00153466	0.0278272
Y47D3B.5b	twk-31	657.19	534.099	780.281	1.46093	0.546886	0.00153612	0.0278326
F07A5.3	scav-6	2272.45	2649.96	1894.93	0.715077	-0.483829	0.00153952	0.0278731
F46F6.2	pkn-1	4870.98	4122.87	5619.08	1.3629	0.446683	0.00154178	0.0278883
T27E9.5	pssy-2	1066.72	1295.27	838.163	0.647096	-0.627948	0.00154269	0.0278883
C41G7.4	set-32	307.468	376.666	238.269	0.632573	-0.660697	0.001544	0.0278911
D1069.1		82.8323	54.0619	111.603	2.06435	1.04569	0.00154893	0.0279487
T27C10.3	mop-25.3	223.477	281.166	165.788	0.589644	-0.762085	0.00154953	0.0279487
M01H9.3a		3007.94	3660.46	2355.42	0.643475	-0.636044	0.0015538	0.0279837
K05F1.10		1015.33	1194.97	835.683	0.699333	-0.515948	0.00155331	0.0279837
T07H6.4		457.831	364.622	551.04	1.51126	0.595757	0.00155665	0.0280138
ZK524.1	spe-4	186.545	254.238	118.851	0.46748	-1.09702	0.00155915	0.0280377
F17B5.6		141.056	103.396	178.715	1.72845	0.789479	0.00156715	0.0281604
W06B11.3	dct-11	1161.69	1356.91	966.465	0.712254	-0.489536	0.0015721	0.0282282
C01G8.9a	let-526	11042	8837.76	13246.3	1.49883	0.58384	0.00157376	0.028237
F20D6.11		4947.54	4191.13	5703.96	1.36096	0.444626	0.00158599	0.0284351
ZK867.3	spp-22	456.907	553.819	359.995	0.650022	-0.621439	0.00158859	0.0284604
F28H6.6		1183.62	985.468	1381.77	1.40215	0.487639	0.00159595	0.0285708
D1014.6		145.753	290.124	1.38158	0.00476205	-7.7142	0.00160465	0.0287052
Y54E10A.17		4867.88	5945.3	3790.47	0.637557	-0.649374	0.00161344	0.0288409
W01F3.1b	mnr-1	1340.25	1574.85	1105.65	0.702071	-0.510312	0.00161491	0.0288456
R03G8.3		617.013	737.657	496.369	0.672899	-0.571538	0.00161734	0.0288675
T21G5.3	glh-1	21888.9	26674.4	17103.5	0.641195	-0.641166	0.00162726	0.0290228
AC3.7	ugt-1	1313.58	1621.43	1005.72	0.620262	-0.68905	0.00163062	0.0290612
F53E4.1b		2231.53	2585.83	1877.24	0.725973	-0.462012	0.00163205	0.029065
T23F1.5		210.096	155.737	264.456	1.6981	0.763919	0.00163389	0.0290762
F07A11.4		8696.87	7415.49	9978.24	1.34559	0.428244	0.00164074	0.0291548
Y59E9AL.6		10.1964	19.3419	1.05103	0.0543398	-4.20185	0.00163982	0.0291548
ZC155.4		715.135	858.329	571.941	0.666342	-0.585665	0.00164285	0.0291668
W09C2.3b	mca-1	6069.77	4787.14	7352.39	1.53586	0.619048	0.00164385	0.0291668
M01A8.2a	clip-1	2854.52	2405.24	3303.8	1.37358	0.457944	0.00165066	0.029266
W07A12.4		249.939	187.783	312.094	1.66199	0.732913	0.00165484	0.0293184
F18C5.10		2517.97	2929.15	2106.78	0.719246	-0.475442	0.00165665	0.0293288
F45H7.2a	gei-1	2317.34	1950.14	2684.55	1.3766	0.461108	0.0016588	0.029345
B0399.1e	kcnl-1	164.455	119.411	209.499	1.75445	0.811015	0.00167145	0.0295217
F54F2.2b	zfp-1	484.243	388.501	579.984	1.49288	0.578096	0.00167248	0.0295217
T01G9.1		376.171	290.232	462.11	1.59221	0.671031	0.00167213	0.0295217
M01H9.3b		720.439	855.918	584.96	0.683431	-0.549133	0.0016777	0.029592
ZC513.6	oma-2	275.023	348.781	201.265	0.577053	-0.793224	0.00169742	0.0299177
W01A11.3b	unc-83	5265.57	4469.42	6061.72	1.35627	0.439641	0.00170557	0.0299733
K08H10.4	uda-1	5694.1	6555.42	4832.78	0.73722	-0.439833	0.00170468	0.0299733
T28F12.2b		896.484	737.375	1055.59	1.43156	0.517583	0.0017052	0.0299733
F45H7.2b	gei-1	2118.78	1780.39	2457.16	1.38012	0.464797	0.00170526	0.0299733
T28F2.4a	jmjc-1	5065.77	4308.92	5822.61	1.35129	0.434338	0.00171104	0.0300474
R06B10.1		45.3621	86.6428	4.08149	0.0471071	-4.40791	0.00171238	0.0300488
C11H1.9a		4242.95	3612.98	4872.91	1.34872	0.431594	0.00171532	0.0300783
B0399.1b	kcnl-1	224.277	168.861	279.692	1.65634	0.728002	0.00171836	0.0301097
R13H9.4	msp-53	18.3521	34.6615	2.04268	0.0589323	-4.0848	0.00172254	0.0301608
Y43C5A.6b	rad-51	693.988	820.774	567.201	0.691056	-0.533126	0.00172821	0.0302381
F56D12.4b	jip-1	394.188	308.83	479.546	1.55279	0.634859	0.00174298	0.0304741
F31B12.1d	plc-1	823.649	669.446	977.853	1.46069	0.54665	0.00175227	0.0306142
Y73F8A.19	cpna-4	798.164	659.78	936.548	1.41948	0.505367	0.00175383	0.0306191
Y71H2B.10c	apb-1	3810.78	3225.78	4395.79	1.36271	0.446478	0.00175724	0.0306563
C18F3.2b	sax-7	4734.88	4026.64	5443.13	1.35178	0.434859	0.00175964	0.0306709
F54B8.4		882.901	522.705	1243.1	2.3782	1.24987	0.00176064	0.0306709
F43D9.4	sip-1	702.615	897.618	507.612	0.56551	-0.822374	0.00176899	0.0307941
C49F5.1	sams-1	64942.6	55598.8	74286.4	1.33611	0.418044	0.00177093	0.0308054
C44B7.4	clhm-1	753.361	893.853	612.87	0.685649	-0.544458	0.00177259	0.0308119
C53A5.5	kcnl-4	470.903	366.716	575.091	1.56822	0.649129	0.00177702	0.0308665
ZC168.4	cyb-1	1689.89	2039.97	1339.8	0.656775	-0.60653	0.00178217	0.0309336
W08E12.8a		114.862	152.206	77.5188	0.509303	-0.973404	0.00178508	0.0309616
F46E10.11	hpo-26	948.408	621.272	1275.54	2.05312	1.03782	0.00180133	0.0312209
T24C4.1	ucr-2.3	2315.85	2847.53	1784.16	0.626565	-0.674464	0.00180526	0.0312664
C04F12.5		396.562	495.642	297.482	0.600195	-0.736497	0.00180978	0.031322
Y77E11A.15	col-106	64.0314	89.9764	38.0863	0.423292	-1.24027	0.0018141	0.0313742
R13G10.1	dpy-27	6715.92	5675.68	7756.16	1.36656	0.450549	0.00181578	0.0313805
Y50E8A.16	haf-7	2935.72	2476.93	3394.5	1.37045	0.454645	0.00182706	0.0315527
K03C7.2a	fkh-9	2108.31	1778.29	2438.33	1.37117	0.455403	0.0018321	0.0316169
F13D11.3		1221.05	1438.43	1003.67	0.697754	-0.51921	0.00184336	0.0317883
M02D8.2		31.6539	59.6222	3.68574	0.0618183	-4.01582	0.00184528	0.0317985
T10B5.8		261.25	341.045	181.455	0.532057	-0.910348	0.00185259	0.0319016
K02A2.3	kcc-3	1116.13	925.782	1306.48	1.41122	0.496945	0.00185545	0.031905
R144.2a	pcf-11	2794.49	2364.66	3224.32	1.36355	0.447365	0.0018551	0.031905
T07H8.4e	mec-1	220.195	167.647	272.742	1.62688	0.702109	0.00185841	0.031933
F52C6.8	bath-4	210.105	260.244	159.966	0.614675	-0.702104	0.00186416	0.0319935
W08D2.6	col-123	76.2599	49.3378	103.182	2.09134	1.06443	0.00186461	0.0319935
C18B12.4		3852.99	4424.17	3281.81	0.74179	-0.430917	0.00186891	0.0320443
F18G5.6		1073.26	1254.69	891.834	0.710798	-0.492488	0.00187497	0.0321252
R09E10.5		812.732	624.834	1000.63	1.60143	0.679364	0.00187645	0.0321277
K06A5.7	cdc-25.1	2161.61	2506.87	1816.35	0.724548	-0.464847	0.00187979	0.0321308
C52A11.4e	mpz-1	1097.6	873.983	1321.22	1.51173	0.596197	0.00187892	0.0321308
C56E10.4b	nhr-137	576.403	689.075	463.732	0.672978	-0.57137	0.00188066	0.0321308
B0286.2a	lat-2	1025.52	849.311	1201.74	1.41495	0.500755	0.00189269	0.0323132
ZK892.2	nlt-1	8658.26	9949.62	7366.9	0.74042	-0.433583	0.00191856	0.0327317
M03F4.3a	tyra-3	107.174	73.8784	140.47	1.90137	0.927037	0.00192328	0.0327888
K10F12.3a	pll-1	786.508	646.093	926.923	1.43466	0.520708	0.00193051	0.0328887
F08H9.8	clec-54	481.571	585.826	377.317	0.644077	-0.634694	0.00195297	0.0332241
T07H8.4h		224.52	172.503	276.537	1.60308	0.680851	0.00195291	0.0332241
T13F2.3a	pis-1	1624.08	1351.76	1896.41	1.40293	0.488439	0.00195913	0.0333052
F53A9.8		1421.45	1645.08	1197.83	0.728127	-0.457739	0.00198408	0.0337055
C01H6.6		479.404	577.002	381.806	0.661708	-0.595734	0.00199886	0.0339325
ZK809.7	prx-2	7721.89	8872.52	6571.25	0.740629	-0.433177	0.00200094	0.0339436
F01D5.1		3223.36	2730.04	3716.68	1.3614	0.445096	0.00200462	0.033982
Y113G7B.5b	fog-2	174.11	221.037	127.183	0.575391	-0.797384	0.00201422	0.0341207
ZK1127.11	him-14	692.146	828.872	555.419	0.670091	-0.577572	0.00201611	0.0341285
ZK520.5	cyn-2	85.3586	120.085	50.6324	0.421639	-1.24592	0.00202644	0.0342792
C38D4.4		1269.89	1521.4	1018.39	0.669375	-0.579114	0.00203126	0.0343122
R08F11.4		234.996	126.356	343.636	2.7196	1.44339	0.00203119	0.0343122
B0414.3	hil-5	4327.39	5225.69	3429.08	0.656197	-0.607798	0.00203747	0.0343929
W09C2.3a	mca-1	6540.13	5263.6	7816.66	1.48504	0.570503	0.00204912	0.0345575
F57G4.8	fbxa-192	308.753	218.34	399.166	1.82819	0.870413	0.00205011	0.0345575
R11A8.1		834.594	980.281	688.908	0.702766	-0.508884	0.00205313	0.0345842
Y59A8B.1a	dpy-21	5762.21	4606.69	6917.72	1.50167	0.586567	0.00205962	0.034669
ZK131.2	his-25	247.387	308.377	186.397	0.604445	-0.726317	0.00206228	0.0346895
C23H5.8c		1617.2	1922	1312.4	0.682828	-0.550407	0.00206594	0.0347266
D1086.3		2964.34	3762.18	2166.5	0.575862	-0.796204	0.00207005	0.0347713
T27C10.6	lrk-1	5607.94	4648.01	6567.86	1.41305	0.498809	0.00207165	0.0347738
Y22D7AL.11		413.256	526.151	300.361	0.570864	-0.808782	0.00207943	0.0348311
Y47G6A.2	inx-22	227.506	281.43	173.582	0.616786	-0.697158	0.00207824	0.0348311
F47B3.1		9.60592	17.8303	1.38158	0.0774853	-3.68993	0.00207742	0.0348311
M01F1.7	pitp-1	3960.79	3370.7	4550.89	1.35013	0.433102	0.00208138	0.0348394
C52E12.2b	unc-104	3788.04	3209.17	4366.91	1.36076	0.444413	0.00208534	0.0348814
ZK1010.9	snf-7	18.9119	33.4356	4.38809	0.13124	-2.92972	0.00208719	0.0348879
C27F2.1		159.514	118.248	200.78	1.69795	0.763792	0.00209515	0.0349722
K10F12.3b	pll-1	779.381	641.652	917.111	1.4293	0.515305	0.00209437	0.0349722
C35E7.4		472.185	372.296	572.074	1.53661	0.61975	0.00209856	0.0349804
Y54G2A.8b	clec-82	29.1945	42.2012	16.1878	0.383587	-1.38238	0.00209854	0.0349804
F49E10.1	tbc-16	724.407	594.34	854.474	1.43768	0.523747	0.00210014	0.0349823
F41E6.5b		649.545	766.88	532.21	0.693993	-0.527007	0.00210306	0.0349882
EGAP2.3	pho-1	11729.9	13440.8	10018.9	0.745414	-0.423887	0.00210341	0.0349882
C34F11.4	msp-50	17.2545	29.1705	5.33849	0.18301	-2.45	0.00210887	0.0350546
T15H9.2		406.817	490.468	323.165	0.658892	-0.601886	0.00212664	0.035293
T08E11.8		15.2253	5.6739	24.7767	4.36679	2.12657	0.00212526	0.035293
Y55F3BR.7		42.6419	62.3057	22.9782	0.368798	-1.4391	0.00212763	0.035293
F01E11.5c	tyra-2	94.4601	63.4999	125.42	1.97513	0.981944	0.00215399	0.0357056
Y39B6A.25		24.4342	47.4255	1.4429	0.0304246	-5.03862	0.00216083	0.0357741
T03G11.3		170.496	124.276	216.716	1.74383	0.802255	0.00216111	0.0357741
F25G6.1		464.116	373.208	555.024	1.48717	0.572573	0.00216527	0.0358182
F27E11.3b		164.351	121.582	207.119	1.70353	0.768525	0.00217896	0.0360197
K08H2.4		16.496	26.935	6.05704	0.224876	-2.1528	0.00219391	0.0362418
Y39B6A.40	sws-1	205.517	258.178	152.856	0.592059	-0.756188	0.0021981	0.0362861
C47D12.1c	trr-1	2543.42	2023.45	3063.38	1.51394	0.598304	0.00219985	0.03629
F56F11.4b		248.473	307.097	189.849	0.618205	-0.693843	0.00220798	0.0363989
K08F8.6	let-19	10036.4	8278.28	11794.5	1.42475	0.51071	0.00222632	0.0366761
C33F10.5d	rig-6	2397.1	2024.87	2769.34	1.36766	0.451712	0.00222885	0.0366926
Y6B3B.1		155.242	112.257	198.227	1.76584	0.820351	0.00223606	0.0367859
T04A8.5	ppat-1	1044.56	1222.33	866.795	0.709133	-0.495872	0.00224236	0.0368643
Y71F9AL.4		224.07	278.841	169.298	0.607151	-0.719873	0.00224773	0.0369019
K11G9.4	egl-46	411.817	186.224	637.41	3.42281	1.77518	0.00224676	0.0369019
Y47H9C.1		130.905	181.024	80.787	0.446278	-1.16398	0.00226292	0.0371258
W01A11.3a	unc-83	6110.1	5216.93	7003.26	1.34241	0.424826	0.00227057	0.0372258
Y53G8B.4b	nipa-1	1450.59	1691.07	1210.11	0.715589	-0.482798	0.00228546	0.0374443
C50F4.2	pfk-1.2	41.1327	71.1612	11.1043	0.156044	-2.67997	0.00229007	0.0374942
T12C9.7b		65.34	89.2262	41.4538	0.464592	-1.10596	0.0022948	0.037546
C36C5.5		3095.25	3751.57	2438.94	0.650112	-0.62124	0.0023097	0.0377382
Y50D4B.2		33.4571	14.8305	52.0836	3.51192	1.81226	0.00230839	0.0377382
C52A11.4a	mpz-1	1156.19	944.756	1367.62	1.44759	0.533651	0.00231317	0.0377691
T21D12.11		60.4674	38.5873	82.3476	2.13406	1.0936	0.00231847	0.03783
R10F2.1	cdh-1	6207.42	4927.66	7487.17	1.51942	0.603517	0.00232396	0.0378937
R10E9.2		32.8334	53.9847	11.6821	0.216396	-2.20826	0.00233966	0.0381237
ZK643.3b	seb-2	221.017	168.265	273.769	1.62702	0.70223	0.0023481	0.0382353
T13H10.1	kin-5	13.3455	25.6399	1.05103	0.040992	-4.60851	0.00235047	0.0382478
R13A5.4	lgc-12	195.772	143.439	248.105	1.72969	0.790514	0.00235775	0.0383188
F38B6.5a	col-172	1214.45	1009.09	1419.82	1.40703	0.492657	0.00236095	0.0383188
K09C4.8	sul-1	508.407	416.744	600.07	1.4399	0.525969	0.00236158	0.0383188
K08D12.4		368.858	276.916	460.801	1.66405	0.734696	0.00236283	0.0383188
F14D2.15		147.455	187.113	107.796	0.576101	-0.795607	0.00236218	0.0383188
R01H2.3	egg-2	204.043	265.92	142.167	0.534622	-0.903409	0.00237306	0.0384326
C42D8.2a		73.8918	142.706	5.07702	0.0355767	-4.81292	0.00237231	0.0384326
K02F3.6	ceeh-1	2019.48	2338.12	1700.84	0.72744	-0.459099	0.00238326	0.0385718
F33E11.1	nhr-15	314.619	246.855	382.383	1.54902	0.631354	0.00238936	0.0386443
F53F10.3		2448.46	2926.54	1970.39	0.673283	-0.570714	0.00239218	0.0386639
H06H21.9	mpz-4	11.1823	20.2626	2.10206	0.103741	-3.26894	0.00240759	0.0388868
Y105E8A.7b	lev-10	2528.6	2146.48	2910.72	1.35605	0.439405	0.00240947	0.0388909
D2021.1	utx-1	1324.96	1110.56	1539.36	1.38611	0.471042	0.00241128	0.0388939
F59A7.2		974.004	786.105	1161.9	1.47805	0.563697	0.00241701	0.0389601
CER7-I_CE		222.936	282.478	163.393	0.578428	-0.78979	0.00242642	0.0390592
W02C12.3h		587.498	475.401	699.596	1.47159	0.557379	0.00242612	0.0390592
T25E12.10	clec-38	93.8	63.8348	123.765	1.93883	0.95519	0.00243202	0.0391137
F19C6.1	grk-1	2266.92	1920.41	2613.42	1.36086	0.444522	0.00243307	0.0391137
F47G4.2	gadr-6	656.329	536.493	776.166	1.44674	0.532804	0.00243947	0.0391902
C33D9.6		576.447	469.442	683.453	1.45588	0.541896	0.00244618	0.0392191
C26G2.2		166.343	122.11	210.576	1.72448	0.786159	0.00244427	0.0392191
C16C4.5	math-15	208.829	142.286	275.372	1.93534	0.952587	0.00244524	0.0392191
C05E11.8a	flp-12	1187.79	985.083	1390.51	1.41156	0.497294	0.00245784	0.0393271
Y58G8A.4b	npr-5	818.638	676.944	960.332	1.41863	0.504497	0.00245702	0.0393271
Y37H2A.6	fbxa-211	202.428	251.368	153.488	0.610612	-0.711673	0.00245609	0.0393271
C52B9.8		2685.96	2181.18	3190.74	1.46285	0.548779	0.00246209	0.0393688
Y108G3AL.3		391.423	312.52	470.326	1.50495	0.589713	0.00246467	0.0393838
F16C3.2		722.533	855.235	589.832	0.689673	-0.536016	0.00246723	0.0393984
F36H12.2		359.611	482.373	236.848	0.491006	-1.02619	0.00249543	0.0397644
F29F11.4	twk-12	458.074	374.274	541.875	1.44781	0.533868	0.00249399	0.0397644
ZK662.3b	nhr-48	1332.97	1120.36	1545.57	1.37953	0.464174	0.00249655	0.0397644
Y54G2A.26b		2235.2	1884.58	2585.82	1.37209	0.456374	0.00249679	0.0397644
C30D11.1a	unc-103	343.026	268.762	417.29	1.55264	0.634721	0.00249893	0.039772
M79.1c	abl-1	1186.63	992.627	1380.64	1.3909	0.476016	0.00251477	0.0399976
C42D4.2		372.113	447.728	296.499	0.66223	-0.594596	0.00251994	0.0400532
C23H4.2		207.347	140.734	273.96	1.94665	0.960994	0.0025233	0.0400799
C02F12.5		466.335	595.302	337.368	0.566717	-0.8193	0.00254128	0.0403388
C16C8.4		150.647	190.942	110.353	0.577943	-0.791	0.00254338	0.0403454
C24A8.1	dop-6	520.942	416.483	625.402	1.50163	0.586527	0.00254643	0.0403671
F21G4.6		1971.39	1666.18	2276.61	1.36637	0.450346	0.00254995	0.0403693
F09C3.2		1673.25	2011.45	1335.05	0.663724	-0.591345	0.00254854	0.0403693
C41C4.5b		1212.52	1018.01	1407.04	1.38214	0.466908	0.00255297	0.0403906
Y14H12B.2		958.753	1139.18	778.323	0.683229	-0.549558	0.0025587	0.0404545
R09E10.6		21.1765	40.9733	1.37964	0.0336718	-4.89232	0.00256053	0.0404567
C23G10.7a		833.975	977.671	690.279	0.706044	-0.50217	0.00257089	0.0405936
F59G1.8a		235.75	290.753	180.748	0.621654	-0.685816	0.00257467	0.0406265
F47A4.3a	rrc-1	1315.3	1103.86	1526.75	1.3831	0.467905	0.00258349	0.0407389
R06B10.4a	trp-2	581.258	474.341	688.174	1.4508	0.53685	0.00259278	0.0408584
C38D4.1a	enu-3.2	642.422	792.606	492.238	0.621038	-0.687246	0.00259516	0.040869
C01G12.8	catp-4	34.9567	65.2502	4.66314	0.0714655	-3.80661	0.00260619	0.0410158
F44C4.5	ppt-1	52.8772	76.1906	29.5639	0.388025	-1.36578	0.00260994	0.0410479
F15E11.11	irld-32	50.0325	70.1982	29.8667	0.425463	-1.23289	0.00261716	0.0411075
F35F10.5		979.803	793.277	1166.33	1.47027	0.55608	0.00261562	0.0411075
F56C9.7		9893.36	11304.4	8482.33	0.750357	-0.414351	0.00262697	0.0412345
Y47D3B.5a	twk-31	620.637	509.706	731.568	1.43528	0.521328	0.00262932	0.0412444
ZC443.6	ugt-16	9928.92	11403.8	8453.99	0.741328	-0.431816	0.00263238	0.0412653
Y52E8A.4	plep-1	33.7735	50.2539	17.293	0.344112	-1.53905	0.0026367	0.041306
M18.2	dlc-2	1268.93	1501.31	1036.55	0.690432	-0.534428	0.0026395	0.0413228
C08B6.1a	ugt-17	1732.67	2008.07	1457.27	0.72571	-0.462535	0.00265805	0.041538
Y19D10A.7	irld-53	651.593	863.421	439.764	0.509328	-0.973334	0.00265716	0.041538
C18E3.8	hop-1	282.185	355.051	209.318	0.589544	-0.762329	0.00265845	0.041538
F15D3.1a	dys-1	21065	17168	24962	1.45399	0.540014	0.00266945	0.0416827
C17B7.2		326.793	246.807	406.778	1.64816	0.720858	0.00269018	0.0419791
F44E7.2		2625.61	3161.86	2089.36	0.660801	-0.597711	0.00270103	0.0420813
F07F6.8		3696.72	4243.27	3150.16	0.742389	-0.429753	0.00270158	0.0420813
F44E2.2c		1304.77	1514.83	1094.72	0.722664	-0.468604	0.002702	0.0420813
C01B4.9	mct-2	2622.29	3370.33	1874.25	0.556103	-0.846576	0.00270758	0.0421052
T10E9.4		120.995	217.693	24.2971	0.111611	-3.16344	0.00270621	0.0421052
C02C2.4	slc-17.3	940.502	1120.24	760.768	0.679113	-0.558276	0.00270881	0.0421052
R04B3.1		267.71	207.477	327.943	1.58062	0.660494	0.00271983	0.0422491
Y16B4A.1	unc-3	364.102	287.05	441.154	1.53686	0.619982	0.00272642	0.042324
F54F2.2c	zfp-1	3060.99	2608.22	3513.76	1.34719	0.42995	0.00273194	0.0423822
F52E10.1	sdc-1	937.526	774.083	1100.97	1.42229	0.508214	0.00273433	0.0423918
K05F1.3	acdh-8	27.4177	52.1316	2.70379	0.0518646	-4.26911	0.00274383	0.0425116
ZK262.2		245.377	187.701	303.053	1.61455	0.691134	0.00277064	0.0428993
C09G9.6	oma-1	291.125	381.234	201.016	0.527278	-0.923365	0.0027736	0.0429173
Y50E8A.12		48.4045	74.3732	22.4359	0.301666	-1.72897	0.00278138	0.04301
ZK867.1c	syd-9	1197.5	999.307	1395.7	1.39666	0.481986	0.00279223	0.0431498
M03E7.2		547.583	444.246	650.919	1.46522	0.551118	0.00279564	0.0431747
F57C12.5a	mrp-1	3118.09	2658.16	3578.02	1.34605	0.428733	0.00281003	0.0433689
F40D4.12		44.8382	27.9623	61.7141	2.20705	1.14212	0.00282035	0.0435002
R07E5.13		6704.58	7683.16	5725.99	0.745266	-0.424173	0.002827	0.0435747
F15B9.8		5660.89	4651.71	6670.08	1.4339	0.519944	0.00283823	0.0436692
W08E12.6		385.954	304.798	467.109	1.53252	0.615908	0.0028386	0.0436692
F14H3.2	best-12	10.3504	19.6499	1.05103	0.0534881	-4.22464	0.00283825	0.0436692
F15B9.10		4268.48	3647.88	4889.07	1.34025	0.422504	0.00284334	0.043686
F11C1.6a	nhr-25	1159.51	975.159	1343.85	1.37809	0.462667	0.00284217	0.043686
F57C9.7	tofu-4	465.39	577.988	352.791	0.610378	-0.712225	0.00285155	0.0437768
K01A12.3		104.711	70.8735	138.549	1.95488	0.967083	0.00285291	0.0437768
C07D10.2a		1673.81	1935.37	1412.24	0.729701	-0.454622	0.00286435	0.0439244
F57B10.7	tre-1	7440.83	8502.98	6378.68	0.75017	-0.41471	0.0028667	0.0439322
Y37D8A.13	unc-71	1601.98	1350.02	1853.94	1.37327	0.457614	0.00287211	0.043987
C24H11.8b	twk-39	407.144	323.789	490.499	1.51487	0.599196	0.00287776	0.0440453
T10E9.1		899.339	1053.72	744.959	0.70698	-0.500258	0.00289134	0.044225
ZK1248.5		9.28373	17.5164	1.05103	0.0600026	-4.05883	0.00289348	0.0442295
R07G3.7a		1010.53	1180.12	840.935	0.712585	-0.488866	0.00289807	0.0442714
W03G9.2		868.748	1042.23	695.264	0.667091	-0.584044	0.00290436	0.0443391
C48B6.8	bbs-9	205.585	156.108	255.061	1.63387	0.708293	0.00292562	0.0446352
B0035.18		145.003	192.247	97.7587	0.508506	-0.975663	0.00293733	0.044735
Y113G7B.3	fbxa-115	634.226	521.447	747.005	1.43256	0.518597	0.00293496	0.044735
F28D1.2		33.0272	49.2935	16.761	0.340025	-1.55629	0.00293776	0.044735
F32D1.6	neg-1	136.125	175.161	97.0879	0.554278	-0.851319	0.00294579	0.0448288
Y47G6A.10	spg-7	13938.6	11943.3	15934	1.33414	0.415908	0.00295274	0.0449061
ZK228.3		1253.55	1599.75	907.347	0.567179	-0.818123	0.00296093	0.0450019
F52C6.2		201.642	250.163	153.121	0.612086	-0.708195	0.00296335	0.0450102
K12H6.2		147.291	188.626	105.956	0.561725	-0.832064	0.00298162	0.045259
C04E12.4		1687.37	1372.79	2001.95	1.45831	0.544293	0.00298968	0.0453527
F56E3.3b	klp-4	3231	2715.37	3746.62	1.37978	0.46444	0.00299402	0.045361
ZK105.1		75.8598	119.107	32.6129	0.273812	-1.86874	0.00299287	0.045361
K02E7.9	btb-10	15.1512	4.46295	25.8395	5.78977	2.53351	0.00300091	0.0454183
C05C12.4		3747.59	4308.54	3186.65	0.739613	-0.435158	0.0030016	0.0454183
F33H1.2	gpd-4	772.105	908.8	635.411	0.699176	-0.516273	0.00300573	0.0454521
Y45G12C.2	gst-10	14365	12414.6	16315.4	1.31421	0.394191	0.00301672	0.0455896
T02C5.5d		216.108	163.92	268.296	1.63675	0.710832	0.00302709	0.0456312
Y52E8A.3		396.115	315.676	476.555	1.50963	0.594195	0.00302547	0.0456312
C56E10.4a	nhr-137	430.024	515.213	344.834	0.669302	-0.57927	0.00302265	0.0456312
Y54G2A.6	clec-85	2488.05	2865.17	2110.93	0.736758	-0.440738	0.00302661	0.0456312
C50E3.6		1282.69	1489.48	1075.91	0.722338	-0.469253	0.0030315	0.045648
C02F12.7	tag-278	7605.21	6399.81	8810.61	1.3767	0.461214	0.00303202	0.045648
R08F11.1		1785.44	1498.21	2072.67	1.38343	0.468251	0.00303913	0.0457264
ZC132.4		110.751	145.181	76.3197	0.525685	-0.92773	0.0030432	0.0457588
C24G6.7	grl-1	469.935	372.208	567.661	1.52512	0.60892	0.00306079	0.0459944
F46F5.7		9.90281	18.426	1.37964	0.0748749	-3.73937	0.00306617	0.0460464
F32A6.2	ift-81	302.4	238.075	366.725	1.54038	0.623283	0.00307627	0.0461692
R10E8.6		790.786	655.049	926.524	1.41443	0.500225	0.00309195	0.0463463
Y54F10AL.2c	smg-6	2107.56	1775.63	2439.49	1.37387	0.458247	0.00309051	0.0463463
CER9-LTR_CE		67.3096	45.9015	88.7178	1.93279	0.950683	0.00309891	0.0464217
C50H2.3	mec-9	601.037	496.275	705.798	1.42219	0.508116	0.00311569	0.0466438
F22D6.2		9691.98	11023.1	8360.85	0.758484	-0.39881	0.0031197	0.0466747
F37F2.3	gst-25	24.9687	9.62951	40.308	4.18588	2.06553	0.00313277	0.046841
T07E3.3		1464.35	1697.65	1231.06	0.725154	-0.463641	0.00313835	0.0468952
T05A1.1b	npr-2	233.807	181.686	285.928	1.57375	0.654205	0.00315161	0.0470639
ZK6.11a		23222.4	26499.6	19945.3	0.752662	-0.409925	0.00316018	0.0471435
F56E3.3c	klp-4	2954.73	2508.48	3400.97	1.35579	0.439132	0.00316118	0.0471435
T28F2.3	cah-6	1046.1	872.459	1219.74	1.39805	0.483419	0.00316476	0.0471435
T25D10.1		911.619	1067.86	755.377	0.707374	-0.499454	0.00316481	0.0471435
F46H5.4		5503.74	4721.43	6286.04	1.33138	0.412925	0.00318294	0.047349
C37H5.8	hsp-6	57702.1	48434.5	66969.7	1.38269	0.467473	0.003181	0.047349
C03A7.13		41.2843	59.287	23.2816	0.392693	-1.34853	0.00318454	0.047349
Y105C5B.9		1024.56	1193.32	855.798	0.71716	-0.479634	0.00318914	0.0473586
ZK721.3		239.828	185.559	294.097	1.58493	0.664416	0.00318865	0.0473586
F22A3.6a	ilys-5	31203.2	35610.9	26795.4	0.75245	-0.410333	0.00319441	0.0474075
C09F12.1	clc-1	1371	1590.34	1151.65	0.724153	-0.465633	0.00319687	0.0474147
F31B12.1a	plc-1	769.594	632.937	906.251	1.43182	0.517848	0.00320367	0.0474568
F22E5.3	gcy-21	686.531	563.741	809.32	1.43562	0.521678	0.00320351	0.0474568
B0399.1a	kcnl-1	209.752	159.329	260.175	1.63294	0.707468	0.00320962	0.0475155
C05D9.4		57.3981	33.1907	81.6055	2.45869	1.29789	0.00321839	0.0476158
M70.3a		18.0927	30.6016	5.58377	0.182467	-2.45429	0.00322691	0.0477124
ZK6.11b		18977	21693.9	16260.1	0.749524	-0.415953	0.00323005	0.0477295
R09F10.7	pqn-57	547.068	693.831	400.305	0.576948	-0.793487	0.00323526	0.0477497
F02C9.4	irld-3	9.43723	17.8234	1.05103	0.0589691	-4.0839	0.00323541	0.0477497
F28D1.9	acs-20	8260.95	7049.61	9472.3	1.34366	0.426171	0.00324042	0.0477942
K07F5.4a		18.9855	35.9283	2.04268	0.0568545	-4.13658	0.00325728	0.0480133
T06G6.3b		93.4574	64.3743	122.54	1.90356	0.928702	0.00326589	0.0481106
F54C9.3		3032.3	3458.73	2605.87	0.753418	-0.408478	0.00326825	0.0481158
C24B9.3b		2496.06	2883.26	2108.86	0.731413	-0.451242	0.00327968	0.0482544
T04C12.8		367.171	442.371	291.971	0.660013	-0.599434	0.00328561	0.048312
C50H11.8		36.51	19.0539	53.9661	2.83229	1.50197	0.00330402	0.0485528
Y60A3A.18	skr-4	872.2	1016.51	727.889	0.716066	-0.481836	0.00330912	0.0485981
K07E8.3	sdz-24	3994.57	4576.19	3412.95	0.745807	-0.423126	0.00331497	0.0486243
F26H9.8	uggt-2	77.0215	105.893	48.1501	0.454706	-1.13699	0.00331334	0.0486243
ZK593.8	fic-1	1492.25	1720.29	1264.22	0.73489	-0.444399	0.00333069	0.0488153
H01G02.3b		171.233	126.284	216.182	1.71187	0.775576	0.00333207	0.0488153
C09B9.3	best-6	12.1069	23.1628	1.05103	0.045376	-4.46193	0.00334455	0.0489683
K12F2.1	myo-3	67617.7	49493.8	85741.5	1.73237	0.792745	0.00335435	0.0490817
M176.5		1113.58	906.659	1320.5	1.45645	0.542455	0.00336446	0.0491819
2RSSE.1		1463.29	1235.05	1691.53	1.36961	0.453761	0.0033653	0.0491819
C56E6.3a	toe-2	724.859	852.903	596.815	0.699745	-0.515099	0.00337196	0.0492491
T01B10.2	grd-14	9724.8	11205.2	8244.44	0.735771	-0.44267	0.00337412	0.0492506
F20D12.1a	csr-1	4178.07	5147.82	3208.33	0.623239	-0.682142	0.00339211	0.0493029
C26E1.2		897.153	1048.22	746.083	0.711759	-0.49054	0.00338861	0.0493029
W09B7.1		23.4155	8.3603	38.4706	4.60158	2.20213	0.00338921	0.0493029
C04G2.10		188.557	347.351	29.7621	0.0856829	-3.54485	0.00339082	0.0493029
ZC412.1	npr-13	51.6935	30.4858	72.9013	2.39132	1.25781	0.00338221	0.0493029
C30A5.7a	unc-86	215.351	163.221	267.482	1.63877	0.712615	0.00338722	0.0493029
Y66D12A.16b		141.741	180.518	102.963	0.570377	-0.810013	0.00338149	0.0493029
C14C6.3		41.8131	13.1983	70.4279	5.33612	2.41579	0.00339751	0.0493515
Y45F10D.13a	sorb-1	2535.34	2163.32	2907.35	1.34393	0.42646	0.00340351	0.0494087
K06A5.2		22.9227	43.8028	2.04268	0.0466337	-4.42248	0.00340621	0.0494179
C38H2.1	tbc-8	793.937	657.625	930.25	1.41456	0.500355	0.00340828	0.0494181
T13F2.3b	pis-1	1603.24	1359.45	1847.04	1.35867	0.442196	0.00341146	0.0494342
T11F8.3	rme-2	518.979	628.087	409.871	0.65257	-0.615795	0.00342992	0.0496716
F46F2.4		20.9942	7.91501	34.0735	4.30492	2.10599	0.00343509	0.0497164
Y67D8C.10a		14769.4	12738.4	16800.3	1.31887	0.399307	0.00344361	0.0498096
C04G2.4	msp-36	16.1142	31.1773	1.05103	0.0337114	-4.89062	0.00344788	0.0498413
D1044.8	nekl-4	280.358	220.088	340.627	1.54768	0.630111	0.00345036	0.0498471
Y48G10A.2		769.566	900.297	638.834	0.709581	-0.494961	0.00345833	0.0499322
K12F2.2b	vab-8	893.613	747.82	1039.41	1.38991	0.474996	0.00346324	0.0499728
C41H7.5		175.552	131.252	219.852	1.67504	0.744193	0.00346585	0.0499805
ZK849.1		42.3736	64.2611	20.4861	0.318794	-1.6493	0.00346967	0.0500054
Y23H5A.3		2423.49	2786.18	2060.8	0.739651	-0.435084	0.00347406	0.0500386
H20J18.1a		3767.34	3212.26	4322.43	1.34561	0.428255	0.00350078	0.0503931
ZK512.3	ced-11	1404.46	1178.24	1630.67	1.38398	0.468822	0.0035081	0.0504682
ZC410.5a		2125.89	1790.42	2461.36	1.37474	0.459155	0.00352132	0.050628
ZK265.8	cutl-8	652.343	474.774	829.911	1.74801	0.805714	0.00353508	0.0507953
F45G2.2b		892.046	741.799	1042.29	1.40509	0.49066	0.00353975	0.0507953
R03G5.5a	gpx-7	862.407	1007.05	717.766	0.712744	-0.488545	0.00354144	0.0507953
C33F10.8		27.6374	54.2238	1.05103	0.0193832	-5.68905	0.00353989	0.0507953
F54H5.4b	klf-3	384.391	308.463	460.319	1.4923	0.577538	0.00356629	0.051121
Y41G9A.4a	gbb-1	505.976	411.117	600.834	1.46147	0.547416	0.00357601	0.0511361
Y97E10AR.4		756.986	901.289	612.684	0.679786	-0.556847	0.00357442	0.0511361
M03F4.3b	tyra-3	114.537	82.3387	146.734	1.78208	0.833564	0.00357939	0.0511361
ZK131.7	his-13	279.884	343.179	216.589	0.631127	-0.663998	0.00358197	0.0511361
Y119C1B.3		473.579	372.202	574.955	1.54474	0.627362	0.00358228	0.0511361
Y38H6C.23		73.5492	108.204	38.894	0.35945	-1.47614	0.00357597	0.0511361
F29C4.1b	daf-1	836.134	695.717	976.551	1.40366	0.489195	0.00357942	0.0511361
B0286.5	fkh-6	194.406	334.575	54.2379	0.16211	-2.62496	0.00358655	0.0511665
Y48G1BL.4		76.5501	50.3343	102.766	2.04167	1.02975	0.00359192	0.0512126
ZK328.7a		175.777	130.651	220.903	1.69079	0.757696	0.0036121	0.0514391
T19D7.7		224.907	169.742	280.073	1.65	0.722463	0.00361155	0.0514391
F20D12.3	bbs-2	204.889	155.9	253.878	1.62846	0.703512	0.00362643	0.0516125
F10E9.12		104.393	136.897	71.8897	0.525138	-0.929231	0.00362961	0.0516271
T16G1.4		997.32	1204.24	790.399	0.656347	-0.60747	0.00363265	0.0516397
F46G10.5	ptr-24	4518.56	5185.79	3851.33	0.742671	-0.429206	0.00363969	0.0516479
F35D11.11b	che-10	1183.05	934.456	1431.63	1.53205	0.615464	0.00363582	0.0516479
C33F10.5c	rig-6	1643.37	1393.35	1893.39	1.35887	0.44241	0.00363945	0.0516479
T25B9.3a		105.17	72.3934	137.947	1.90552	0.930187	0.00364778	0.051732
Y19D10A.12	mct-1	3449.37	4487.93	2410.81	0.537177	-0.896532	0.00365133	0.0517517
C09B9.7		14.6464	27.9112	1.38158	0.0494993	-4.33645	0.0036724	0.0520195
F44E2.10		958.038	1119.94	796.135	0.710872	-0.492338	0.0036812	0.0521134
DH11.1	glna-2	1616.28	1863.23	1369.33	0.734922	-0.444337	0.00368651	0.0521576
T09F5.1		326.889	393.334	260.444	0.662146	-0.594779	0.00370418	0.0523767
K09F5.2	vit-1	728.806	1140.65	316.963	0.27788	-1.84747	0.00371056	0.052436
M01A10.2d		899.619	750.748	1048.49	1.39659	0.481911	0.00371392	0.0524525
F25H8.3	gon-1	11941.5	9964.08	13919	1.39692	0.482248	0.00372998	0.0526282
K06A1.6	dgk-5	1222.33	1028.97	1415.69	1.37583	0.460306	0.00373515	0.0526282
Y105E8A.1		1013.58	852.099	1175.07	1.37903	0.46365	0.0037314	0.0526282
Y49E10.4		833.859	1005.32	662.398	0.658892	-0.601885	0.00373414	0.0526282
F57C12.5b	mrp-1	3625.14	3046.35	4203.92	1.37998	0.464652	0.00373805	0.0526381
Y97E10AL.2	abhd-12	3637.43	4158.16	3116.7	0.74954	-0.415923	0.003749	0.0527613
F56D12.4a	jip-1	626.981	496.873	757.088	1.5237	0.607582	0.00375416	0.052803
F54C8.2	cpar-1	141.031	180.214	101.848	0.565148	-0.8233	0.00375801	0.0528158
F25G6.2	symk-1	4395.96	3774.76	5017.17	1.32913	0.410487	0.00375949	0.0528158
H39E23.1b	par-1	4146.11	3541.06	4751.16	1.34173	0.424099	0.00376849	0.0528201
T07F10.5		134.624	171.781	97.4667	0.56739	-0.817588	0.00376861	0.0528201
K07E3.8a	vem-1	3472.54	3971.45	2973.64	0.748754	-0.417437	0.00376359	0.0528201
C18H7.2a	inx-18	240.616	187.709	293.524	1.56372	0.644982	0.00376679	0.0528201
T28A8.3		705.697	842.336	569.057	0.67557	-0.565822	0.00377222	0.0528224
Y50D4C.1b	unc-34	785.797	639.774	931.82	1.45648	0.54249	0.00377359	0.0528224
C04F12.1		1365.36	1161.29	1569.44	1.35146	0.43452	0.00377539	0.0528224
T13C5.5	bca-1	3780.9	4436.4	3125.39	0.704489	-0.505352	0.00377991	0.052824
T23C6.3	cnp-3	1474.03	1745.27	1202.8	0.689176	-0.537055	0.00377934	0.052824
H39E23.1d	par-1	3574.59	3057.44	4091.74	1.33829	0.42039	0.00378416	0.0528525
B0361.4		274.128	217.099	331.157	1.52537	0.609158	0.00378962	0.0528664
F48B9.5	npax-2	141.047	175.399	106.695	0.608297	-0.717152	0.00379178	0.0528664
H08M01.2b	rga-5	1499.95	1274.46	1725.44	1.35386	0.437082	0.00378931	0.0528664
Y71H2AM.7	cosa-1	250.576	310.227	190.925	0.615438	-0.700315	0.00380071	0.0529584
Y66A7A.7		762.629	891.824	633.434	0.710268	-0.493565	0.0038028	0.0529584
M01E11.7d	tag-163	1731.5	1474.22	1988.78	1.34904	0.431938	0.00381046	0.0530292
F07A11.6e	din-1	2257.75	1836.82	2678.68	1.45833	0.544314	0.00381231	0.0530292
F56A6.4	eme-1	699.792	821.094	578.49	0.704535	-0.505257	0.0038154	0.0530413
C52A11.4f	mpz-1	1105.77	906.005	1305.54	1.44099	0.527056	0.00382508	0.0531451
Y37E3.11a		2239.96	2567.9	1912.01	0.744582	-0.425497	0.00384981	0.0534577
C24H11.8a	twk-39	419.575	339.338	499.812	1.4729	0.558662	0.0038571	0.0535279
Y67D8C.10c		14418.9	12468.1	16369.8	1.31294	0.392798	0.00387505	0.0537458
F52D10.6		648.641	537.381	759.901	1.41408	0.499866	0.0038811	0.0537986
C02H7.3b	aex-3	1220.55	1026.94	1414.17	1.37707	0.461603	0.0038915	0.0539116
F26A3.3	ego-1	2927.75	3619.94	2235.55	0.617565	-0.695337	0.00389798	0.0539701
K05D4.6	srh-277	7.75437	14.4577	1.05103	0.072697	-3.78196	0.00390494	0.0540352
C35A5.2	ugt-33	756.221	902.822	609.619	0.675238	-0.566533	0.00392266	0.0542492
ZC64.3b	ceh-18	1097.27	922.435	1272.1	1.37907	0.463698	0.00396215	0.0547025
Y40H4A.1b	gar-3	565.068	462.304	667.832	1.44458	0.530645	0.00395809	0.0547025
T25D10.2a	zig-10	111.119	76.204	146.033	1.91634	0.938357	0.0039623	0.0547025
C34D4.2		24.8551	47.6674	2.04268	0.0428528	-4.54447	0.00397355	0.0548263
F56D1.4a	clr-1	2473.99	2116.37	2831.61	1.33796	0.420032	0.00397792	0.054855
M01E11.4a	pqn-52	2693.21	3088.91	2297.5	0.743788	-0.427037	0.00398795	0.0549617
ZK546.17	cblc-1	4493.58	5141.36	3845.81	0.748014	-0.418862	0.00400291	0.0551361
M02B7.5	bris-1	2173.76	1861.7	2485.82	1.33524	0.417102	0.00401042	0.0551761
R13H9.1	rmd-6	13.2474	23.4844	3.01038	0.128186	-2.96368	0.00400817	0.0551761
F16B12.6		3284.58	2716.95	3852.21	1.41785	0.5037	0.00402498	0.0553161
D1086.17		16.1068	30.8321	1.38158	0.0448099	-4.48004	0.00402521	0.0553161
ZK381.4b	pgl-1	5324.79	6274.92	4374.66	0.697165	-0.520427	0.00403171	0.0553736
R09B5.7b	srj-23	21.1052	8.48973	33.7208	3.97195	1.98985	0.0040351	0.0553885
AH6.5	mex-6	217.799	278.783	156.815	0.562499	-0.830077	0.00404162	0.0554461
C56G2.5		19.2668	36.8234	1.71019	0.0464431	-4.42839	0.00404697	0.0554878
R13H9.6		15.6726	30.2941	1.05103	0.0346943	-4.84916	0.00405595	0.0555791
T23D8.7	hpo-24	1065.71	1241	890.42	0.717502	-0.478946	0.00406068	0.0556121
K02H11.4		65.5214	85.6619	45.381	0.529768	-0.916566	0.00407796	0.0556894
C46A5.5		275.351	359.337	191.366	0.532555	-0.908998	0.00407515	0.0556894
M01F1.5	hmit-1.3	3769.04	4286.79	3251.29	0.758444	-0.398886	0.00407906	0.0556894
W01C8.6b	cat-1	194.329	147.936	240.722	1.6272	0.702389	0.00408028	0.0556894
ZK550.2		595.867	699.531	492.202	0.703617	-0.507138	0.00407742	0.0556894
R12E2.7		3443.59	3922.95	2964.22	0.75561	-0.404287	0.00406898	0.0556894
T22A3.3a	lst-1	843.674	980.96	706.388	0.720099	-0.473733	0.00409581	0.0558695
M03A1.1b	vab-1	2782.23	2379.27	3185.19	1.33873	0.420861	0.00410315	0.0559378
T13H5.7	rnh-2	931.804	1084	779.605	0.719192	-0.475551	0.00410885	0.0559518
B0310.5	ugt-46	7637.48	8697.26	6577.7	0.756295	-0.402978	0.00410781	0.0559518
W03D2.1a	pqn-75	296.671	202.457	390.884	1.93071	0.94913	0.00411385	0.0559881
Y32G9A.6	nphp-2	448.628	362.559	534.697	1.47479	0.560508	0.00411921	0.0560292
K07D8.1	mup-4	35809	29027.2	42590.9	1.46728	0.55314	0.00412191	0.0560341
T20D4.4		135.447	98.6938	172.201	1.7448	0.803058	0.00413125	0.0561292
Y69A2AR.14		9.29373	17.5364	1.05103	0.0599342	-4.06048	0.00417499	0.0566913
F08B12.4		4621.96	5287.33	3956.59	0.748316	-0.41828	0.00419268	0.0568992
K07E3.8b		2430.15	2782.74	2077.56	0.746588	-0.421615	0.00419937	0.056929
F32A7.3a	eva-1	996.67	833.073	1160.27	1.39276	0.477942	0.00419962	0.056929
F40F11.2a		4746.83	4033.96	5459.7	1.35344	0.436626	0.0042026	0.0569371
T02E9.5		1515.22	1267.48	1762.97	1.39092	0.476045	0.00420932	0.056996
C03B1.13		1111.51	1287.77	935.248	0.726254	-0.461455	0.00422933	0.0572345
C32H11.1		35.2935	51.1417	19.4454	0.380226	-1.39507	0.00423623	0.0572955
T09H2.1	cyp-34A4	578.38	427.664	729.097	1.70484	0.769634	0.00426607	0.0576666
K03B4.7a	cpg-8	1315.23	1528.29	1102.17	0.721177	-0.471574	0.00429181	0.0579817
Y39G10AR.18a		3297.71	2782.92	3812.51	1.36996	0.454138	0.00429554	0.0579994
C07D10.2b		1766.31	2029.65	1502.98	0.740512	-0.433405	0.00430527	0.0580654
F53B1.8		2172.74	1861.4	2484.09	1.33453	0.41633	0.00430517	0.0580654
K11H12.4		4809.88	3515.7	6104.06	1.73623	0.795959	0.00431255	0.0580982
Y48G1BM.1	snpc-3.2	321.932	407.155	236.708	0.58137	-0.782472	0.00431133	0.0580982
F46G11.1		1391.95	1087.97	1695.94	1.55881	0.640445	0.00431603	0.0581123
H12I19.4	oac-37	14.4465	25.2111	3.68186	0.146041	-2.77555	0.00432255	0.0581674
C10E2.3	hda-4	3502.87	3010.19	3995.55	1.32734	0.408538	0.0043406	0.0583775
D2030.2a		5198.92	5891.92	4505.92	0.764763	-0.386915	0.00435428	0.0585286
F47C12.1		1713.99	1303.58	2124.41	1.62967	0.704579	0.004363	0.058613
C18D4.2a	fbxa-136	116.717	77.0053	156.428	2.0314	1.02247	0.00437376	0.0587247
F56D6.2	clec-67	5858.77	4824.52	6893.02	1.42875	0.514752	0.00437943	0.0587678
F42A6.9	elks-1	3238.98	2732.65	3745.3	1.37057	0.45478	0.00438851	0.0588566
F54E7.7	rcn-1	2826.79	3222.67	2430.91	0.754315	-0.406762	0.00440985	0.0591097
ZK1225.2		27.0964	41.8812	12.3116	0.293965	-1.76628	0.00441598	0.0591322
R05G9.2b	twk-49	1199.91	1013.34	1386.48	1.36822	0.452303	0.00441891	0.0591322
F56E10.3		95.8455	65.3644	126.327	1.93265	0.950581	0.00441893	0.0591322
F52F12.1b	2016-10-01	122.703	159.878	85.5285	0.534962	-0.902492	0.00442232	0.0591445
F26A3.4		6007.88	7120.23	4895.54	0.687553	-0.540457	0.00443545	0.0592564
F25H8.5d	dur-1	562.215	463.727	660.703	1.42477	0.510725	0.00443564	0.0592564
F54F2.1	pat-2	24143.9	20978.5	27309.3	1.30177	0.380478	0.00444406	0.0593358
F46B3.5	grd-2	1356.45	1066.65	1646.24	1.54337	0.626084	0.00445074	0.059392
F57C12.5e	mrp-1	3190.51	2746.05	3634.98	1.32371	0.404591	0.00446196	0.0594093
F13B10.1e	tir-1	840.368	704.639	976.098	1.38525	0.470142	0.00446158	0.0594093
Y57G11C.8		69.8956	92.5281	47.2631	0.510798	-0.969176	0.00445808	0.0594093
M03C11.5	ymel-1	5793.74	4991.28	6596.2	1.32155	0.402226	0.00445483	0.0594093
K10B3.6a		1643.96	1889.01	1398.91	0.740552	-0.433327	0.00447	0.0594503
T05B11.1		1435.83	2132.77	738.894	0.346448	-1.52929	0.00446787	0.0594503
F22E12.4d		1062.54	1230.65	894.433	0.726799	-0.460372	0.00447498	0.0594835
F59C6.11		587.847	692.252	483.442	0.698362	-0.517953	0.00449321	0.0596926
Y2C2A.1		2030.46	1322.69	2738.22	2.07019	1.04976	0.0045222	0.0600445
ZK287.4		2378.95	1774.07	2983.82	1.6819	0.750095	0.00453466	0.0601766
CER1		1147.47	1327.18	967.766	0.729189	-0.455635	0.0045421	0.0602085
F21C10.10		1100.41	1272.77	928.039	0.729148	-0.455717	0.00454016	0.0602085
H20J04.1		40.3268	79.2721	1.38158	0.0174284	-5.84242	0.00455604	0.0602937
C10C5.5		237.629	393.035	82.2225	0.209199	-2.25705	0.00455607	0.0602937
F07A11.6d		4590.65	3964.56	5216.74	1.31584	0.395987	0.00455476	0.0602937
F46C3.3	hum-4	12523.6	10564	14483.3	1.371	0.455229	0.00456157	0.0603331
F31F4.15	fbxa-72	7939.02	9702.46	6175.58	0.636497	-0.651775	0.00456869	0.0603352
ZC506.4a	mgl-1	190.03	144.107	235.952	1.63734	0.711351	0.00456861	0.0603352
C37C3.9		420.692	497.808	343.576	0.690179	-0.534958	0.00456929	0.0603352
Y54E2A.1	npr-34	251.837	184.642	319.031	1.72784	0.788966	0.00457976	0.0604402
Y11D7A.3b		865.404	1105.52	625.284	0.5656	-0.822147	0.00458479	0.0604732
C11G6.3		758.824	629.881	887.767	1.40942	0.495103	0.00458979	0.060506
F40F8.7	pqm-1	5083.79	5805.4	4362.19	0.751402	-0.412343	0.00459552	0.0605481
C50D2.6		350.009	283.254	416.763	1.47134	0.55713	0.00464053	0.0611076
ZC64.3a	ceh-18	1353.73	1147.39	1560.08	1.35968	0.443269	0.00466385	0.0613809
K07H8.9		345.048	483.623	206.474	0.426932	-1.22792	0.00467908	0.0615137
Y39A3CL.5b	clp-4	1398.17	1187.13	1609.2	1.35554	0.43887	0.00467693	0.0615137
C44E4.6	acbp-1	12161.5	13807.7	10515.2	0.761545	-0.392998	0.00468648	0.0615772
C14C11.2		290.247	371.149	209.344	0.564044	-0.82612	0.00469859	0.0617024
C27D9.1		211.441	282.325	140.556	0.497854	-1.00621	0.00470908	0.0617386
M03A1.1a	vab-1	3038.78	2607.06	3470.49	1.33119	0.412717	0.0047061	0.0617386
H12D21.10		604.861	710.824	498.898	0.701859	-0.510747	0.00470836	0.0617386
C15H11.2	gnrr-2	200.429	153.887	246.97	1.60488	0.68247	0.00471367	0.0617651
F01D4.1	ugt-43	170.066	228.468	111.665	0.488755	-1.03282	0.00472073	0.06179
M195.1	col-77	18419.9	23062.5	13777.3	0.597389	-0.743258	0.00472033	0.06179
C46H11.11	fhod-1	5836.31	4948.58	6724.03	1.35878	0.442313	0.00474881	0.0621235
C38C3.2	sru-27	62.982	38.5264	87.4376	2.26955	1.18241	0.00476072	0.0622454
T22C8.4		16.0273	25.7014	6.35326	0.247195	-2.01628	0.00476824	0.0622487
T17H7.4j	pat-12	3443.36	2968.12	3918.59	1.32023	0.400784	0.00476877	0.0622487
T19C4.5b		312.827	376.847	248.806	0.660232	-0.598955	0.00476397	0.0622487
C13D9.7	ncx-8	1325.07	1123.33	1526.81	1.35919	0.442745	0.00477696	0.062271
F43H9.4		1976.48	2283.92	1669.04	0.730779	-0.452493	0.00477374	0.062271
B0034.3c	casy-1	848.582	708.192	988.973	1.39648	0.481791	0.00477828	0.062271
M01D1.2b	math-34	27.5545	13.5552	41.5538	3.06551	1.61613	0.00478545	0.0623305
AH6.3		11.7418	22.4325	1.05103	0.0468531	-4.41571	0.00478846	0.0623359
W09G10.4b	apd-3	1464.74	1217.86	1711.62	1.40543	0.491012	0.00480415	0.0625061
H17B01.1b	fgt-1	4570.56	3938.27	5202.86	1.3211	0.401742	0.00481018	0.0625167
F59A1.7	fbxa-108	223.974	293.294	154.655	0.527304	-0.923293	0.00480792	0.0625167
F21H11.2a	sax-2	5507.57	4654.38	6360.77	1.36662	0.450614	0.00481495	0.0625447
F53E4.1a		2387.77	2726.06	2049.47	0.751805	-0.411569	0.00482082	0.062587
K10B3.9	mai-1	731.619	854.305	608.933	0.712782	-0.488467	0.00484007	0.0628029
F09C12.6		24.0167	36.7883	11.2451	0.305669	-1.70996	0.00484467	0.0628286
Y69H2.3c		1844.48	1564.43	2124.53	1.35802	0.441508	0.00484882	0.0628484
B0286.3		4882.75	5547.25	4218.24	0.76042	-0.395131	0.00485344	0.0628742
T27F2.2	sipa-1	4828.8	4166.8	5490.8	1.31775	0.398078	0.00485703	0.0628868
Y69A2AR.32b		99.4553	143.135	55.7757	0.389672	-1.35967	0.00486003	0.0628916
F26E4.11	hrdl-1	4681.27	5301.32	4061.21	0.766074	-0.384444	0.00487179	0.0630097
ZK1320.4	cyp-13A10	721.19	600.224	842.157	1.40307	0.488589	0.00487575	0.0630269
C13E3.1		808.062	676.712	939.412	1.3882	0.473216	0.00488951	0.0631707
W03D2.1c	pqn-75	277.955	179.696	376.214	2.09362	1.066	0.00489782	0.0632098
F31B9.4		45.7587	90.4663	1.05103	0.0116179	-6.4275	0.00489769	0.0632098
ZK892.5		8.70576	15.5767	1.83477	0.117789	-3.08572	0.00490188	0.0632282
T04A8.8		1916.92	2200.72	1633.11	0.742077	-0.430359	0.00490903	0.0632864
W06D4.1	hgo-1	7402.49	8399.06	6405.92	0.762695	-0.390821	0.00492794	0.0634959
K06A4.1	nas-3	606.704	435.28	778.128	1.78765	0.838063	0.00494441	0.0636397
R155.2	moa-1	46.7234	87.9999	5.44688	0.0618964	-4.014	0.0049443	0.0636397
W03G1.5		252.6	188.457	316.742	1.68071	0.749071	0.00494956	0.0636717
K04A8.6	dre-1	13587.9	11816.1	15359.7	1.2999	0.378396	0.00495534	0.0637119
Y52E8A.2		111.017	143.135	78.898	0.551214	-0.859316	0.00496189	0.0637618
F52F10.4	oac-32	849.847	618.233	1081.46	1.74928	0.806759	0.00497876	0.0639443
F40H3.4	fkh-8	238.541	185.496	291.587	1.57193	0.652535	0.00498577	0.0640001
F53H10.2c	saeg-1	1927.78	1650.46	2205.09	1.33604	0.417967	0.00499355	0.0640656
Y67A10A.9		2484.36	2140.96	2827.77	1.3208	0.401407	0.00500161	0.0641346
D2030.2b		3368.12	3819.99	2916.24	0.763416	-0.389458	0.00502376	0.0643842
C01F6.4	fem-3	251.624	305.745	197.504	0.645975	-0.63045	0.00502731	0.0643952
F46F6.4a	dyf-6	139.582	102.078	177.087	1.73483	0.79479	0.00503902	0.0645107
K06A4.5	haao-1	3519.89	4288.84	2750.94	0.641419	-0.64066	0.00504843	0.0645622
B0432.13		735.375	853.612	617.139	0.722973	-0.467986	0.00504823	0.0645622
C06G1.5		3756.93	3240.7	4273.16	1.31859	0.398996	0.0050582	0.0646526
F17A9.4		6184.48	5267.63	7101.32	1.34811	0.430934	0.00507451	0.0648265
ZK669.5a		458.633	544.418	372.849	0.684858	-0.546123	0.00508665	0.0648512
C15A11.5	col-7	10.5371	18.5169	2.55719	0.138101	-2.85621	0.00508156	0.0648512
C27B7.7		2114.71	2415.06	1814.37	0.751273	-0.412591	0.00508872	0.0648512
Y39A1A.11	dhs-11	372.182	455.008	289.356	0.635935	-0.653048	0.00508765	0.0648512
Y54G11A.4		454.324	370.016	538.632	1.4557	0.541714	0.00508998	0.0648512
F56D1.4b	clr-1	2625.98	2255.59	2996.38	1.32842	0.409716	0.00510202	0.0648936
F44G4.8	dep-1	6591.73	5698.28	7485.17	1.31358	0.393508	0.00509636	0.0648936
R03G5.1b		3928.02	3390.98	4465.07	1.31675	0.39698	0.00510414	0.0648936
C02C6.1a	dyn-1	3502.26	3017.84	3986.69	1.32104	0.401678	0.00510257	0.0648936
ZK757.2		527.864	432.62	623.108	1.44031	0.526382	0.00510882	0.0649186
F10D2.11	ugt-41	3562.27	4083.85	3040.69	0.744565	-0.425529	0.00512373	0.0650736
F20D12.1b	csr-1	3627.9	4429.66	2826.15	0.638005	-0.648361	0.00513077	0.0651085
T13H2.4a	pqn-65	5043.89	4189.82	5897.95	1.40769	0.493326	0.00513191	0.0651085
F40H6.6		173.171	216.059	130.282	0.602994	-0.729785	0.00513958	0.0651712
F45H11.1b	sptf-1	113.786	147.144	80.429	0.546602	-0.871437	0.00514897	0.0652557
K07F5.1	msp-81	18.7584	36.4657	1.05103	0.0288225	-5.11666	0.00515211	0.065261
R13H4.1	nphp-4	484.346	397.244	571.448	1.43853	0.524594	0.00516176	0.0652819
T12C9.5b	nhr-109	455.833	539.071	372.596	0.691182	-0.532863	0.00515863	0.0652819
C47D12.7	kel-1	488.942	401.348	576.537	1.4365	0.522557	0.00516194	0.0652819
W07G4.5b		2175.68	2484.92	1866.43	0.751104	-0.412915	0.0051781	0.0654008
F15A8.5a	dop-1	198.211	153.645	242.777	1.58011	0.660029	0.00517879	0.0654008
F38E11.4	cutl-17	360.109	245.432	474.786	1.93449	0.951952	0.00517953	0.0654008
T11B7.3b	col-118	2049.9	2343.47	1756.32	0.749455	-0.416086	0.0052016	0.0654919
K08E3.3a	toca-2	587.654	721.148	454.16	0.629774	-0.667093	0.00520589	0.0654919
C39E9.4	scl-6	1093.21	889.399	1297.01	1.4583	0.54429	0.00520299	0.0654919
C18B12.2	seb-3	773.519	645.648	901.389	1.3961	0.481402	0.00518974	0.0654919
C44B7.6b	slc-36.5	379.442	456.687	302.196	0.661713	-0.595723	0.00520028	0.0654919
R09D1.11	chil-23	200.854	256.025	145.684	0.569024	-0.813438	0.00520443	0.0654919
F57C7.1b		2382.72	2042.83	2722.61	1.33276	0.414421	0.00520006	0.0654919
F55A4.10	cutl-21	395.435	290.429	500.441	1.72311	0.785015	0.00522604	0.0656764
T21C9.8	ttr-23	424.698	304.571	544.825	1.78883	0.839017	0.00522588	0.0656764
C36B1.1d	cle-1	1035.42	873.909	1196.94	1.36963	0.45379	0.00523004	0.0656923
Y32H12A.8		9250.77	7641.17	10860.4	1.4213	0.507209	0.00523703	0.0657111
C42C1.2		197.14	151.47	242.81	1.60302	0.680795	0.00523629	0.0657111
Y11D7A.3a		1089.87	1372.56	807.186	0.588087	-0.765898	0.00524463	0.0657376
ZC168.3	orc-5	843.967	980.401	707.532	0.721676	-0.470577	0.00524355	0.0657376
F59D6.3	asp-8	2072.53	1780.09	2364.97	1.32857	0.409873	0.00526346	0.0659392
Y55D5A.5a	daf-2	5116.62	4374.36	5858.88	1.33937	0.421553	0.00528648	0.0661255
Y67D8C.10b		15138.7	13100.9	17176.6	1.3111	0.390773	0.00529459	0.0661255
ZC190.5		216.902	170.361	263.444	1.54639	0.628903	0.00528733	0.0661255
F15H10.1	col-12	33400.1	42453	24347.2	0.573508	-0.802114	0.0052949	0.0661255
F15E11.13	pud-1.1	19646	23106.9	16185.1	0.700445	-0.513656	0.00529243	0.0661255
Y71F9AL.8		371.513	466.29	276.736	0.593485	-0.752717	0.00529236	0.0661255
Y69A2AR.19		39.526	66.1863	12.8656	0.194384	-2.36302	0.00530445	0.0661413
C34F6.11		471.206	558.14	384.272	0.688487	-0.5385	0.00530226	0.0661413
T17A3.8	ver-2	326.327	389.886	262.768	0.67396	-0.569265	0.00530161	0.0661413
T10D4.6		1463.64	1252.6	1674.68	1.33697	0.418965	0.0053144	0.0661957
ZC302.3		35.6699	65.0116	6.32821	0.0973397	-3.36083	0.00531986	0.0661957
K09F6.2		43.7297	20.603	66.8564	3.24498	1.69821	0.00531409	0.0661957
Y20F4.4		1723.03	1472.88	1973.17	1.33967	0.421879	0.00531934	0.0661957
Y40H7A.4b		85.6709	59.8916	111.45	1.86087	0.895975	0.00533475	0.0663254
F37A4.9	bath-41	1003.41	1162.94	843.884	0.725649	-0.462656	0.00533583	0.0663254
F23B2.11	pcp-3	27212.6	22062.2	32362.9	1.4669	0.552767	0.00534666	0.0664255
T05E11.2		373.186	445.848	300.524	0.67405	-0.569072	0.00535401	0.0664692
F07A5.1a	inx-14	320.642	383.133	258.151	0.673789	-0.569632	0.00535572	0.0664692
ZK822.5a		3046.4	3471.76	2621.03	0.754958	-0.405532	0.005362	0.0665127
F34D6.3	sup-9	402.456	328.711	476.202	1.4487	0.534756	0.0053679	0.0665514
C06C3.1d	mel-11	1343.59	1144.82	1542.36	1.34725	0.430021	0.00538243	0.066697
C17B7.5		194.98	155.137	234.823	1.51365	0.598029	0.00538674	0.0667159
B0336.9a	swp-1	986.011	838.623	1133.4	1.3515	0.43456	0.00541264	0.0670021
C25D7.3	sdc-3	2999.22	2538.37	3460.07	1.3631	0.446896	0.00542066	0.0670021
K10B3.10	spc-1	41632.6	34224.9	49040.2	1.43288	0.518918	0.00542104	0.0670021
T01A4.1b	gcy-28	1891.44	1629.34	2153.54	1.32172	0.402416	0.00541841	0.0670021
ZK593.3		2583.24	3180.13	1986.34	0.624609	-0.678976	0.00543007	0.0670128
C54E4.3	gcy-37	241.487	189.682	293.292	1.54623	0.628756	0.0054303	0.0670128
ZC449.7		157.52	197.686	117.353	0.593634	-0.752355	0.00542779	0.0670128
C27A2.3	ify-1	904.285	1051.01	757.556	0.720785	-0.472358	0.00544755	0.0671911
Y53F4B.29	gst-26	3795.6	4311.52	3279.68	0.760678	-0.394643	0.00545307	0.0672246
ZC196.4		58.9145	77.5597	40.2694	0.519205	-0.945625	0.00547925	0.0675126
C10C6.1	kin-4	5614.84	4800.36	6429.32	1.33934	0.421524	0.00548508	0.0675496
D2024.8	col-114	8.09541	1.25504	14.9358	11.9006	3.57296	0.00549332	0.0676164
K10H10.5		64.5195	90.2573	38.7818	0.42968	-1.21867	0.00554677	0.0681737
C52A11.4b	mpz-1	283.045	220.568	345.521	1.56651	0.647552	0.00554584	0.0681737
F48A11.1	chs-2	5488.41	4422.14	6554.69	1.48224	0.567783	0.00554713	0.0681737
C18F3.2c	sax-7	4336.83	3759.87	4913.78	1.3069	0.38615	0.00557616	0.06839
R05A10.1		179.281	126.074	232.487	1.84405	0.88288	0.00557428	0.06839
C12D5.9		634.869	751.514	518.223	0.689573	-0.536225	0.00557472	0.06839
R07C12.1		173.067	211.302	134.833	0.638105	-0.648133	0.00557151	0.06839
R53.6	psf-1	389.248	462.322	316.174	0.683882	-0.548181	0.00559398	0.0685034
M28.7	nphp-1	166.22	88.4048	244.035	2.76043	1.46489	0.00559117	0.0685034
F07C3.1	ptd-2	101.826	132.5	71.1515	0.536992	-0.897029	0.00559049	0.0685034
K06A5.8d	nmtn-1	147.775	109.727	185.823	1.6935	0.760006	0.00559913	0.0685314
Y39C12A.8	dnj-26	218.669	269.774	167.564	0.621128	-0.687038	0.00561098	0.0686414
W07A12.6	oac-54	94.6631	125.358	63.9679	0.51028	-0.970638	0.00561808	0.068671
W02C12.1		1787.26	1356.52	2217.99	1.63505	0.709338	0.00561914	0.068671
Y38E10A.13	nspe-1	663.864	501.556	826.171	1.64722	0.720029	0.00562833	0.068703
T05C12.10	qua-1	32742.4	25614.1	39870.7	1.55659	0.638391	0.00563036	0.068703
T08A9.7	spp-3	9216.44	10404.2	8028.71	0.771682	-0.373922	0.00562542	0.068703
K08C7.2	fmo-1	5007.32	5669.4	4345.24	0.766438	-0.383759	0.00564557	0.0688536
F46C5.2		666.358	552.853	779.863	1.41061	0.496324	0.00565952	0.0689885
T06A1.5		3309.81	3760.28	2859.34	0.760406	-0.395158	0.00567629	0.0690654
T24C4.5		219.091	272.962	165.219	0.605281	-0.724323	0.00566973	0.0690654
F08B1.1a		2889.9	2479.19	3300.62	1.33133	0.412869	0.00567736	0.0690654
T01C4.2b	odr-2	134.938	99.246	170.631	1.71927	0.781798	0.00567662	0.0690654
F08H9.1	coh-3	720.895	860.831	580.96	0.674883	-0.567291	0.00568443	0.0691163
F35F10.6		974.445	799.187	1149.7	1.43859	0.524656	0.00568804	0.0691252
C05B10.1	lip-1	1284.29	1070.65	1497.93	1.39908	0.484481	0.00570452	0.0692466
Y45G5AM.2		926.538	1161.38	691.698	0.595584	-0.747623	0.00570202	0.0692466
ZK177.8a		1268.39	1460.32	1076.46	0.73714	-0.439989	0.00570671	0.0692466
T23H2.4	mam-8	692.074	555.624	828.525	1.49116	0.576438	0.00570985	0.0692496
Y43F8B.16		3254	2756.59	3751.41	1.36089	0.444551	0.00571946	0.0693311
C09G4.2d		770.347	889.77	650.924	0.731564	-0.450944	0.00574836	0.0694735
C55A6.6		730.037	527.124	932.95	1.76989	0.823656	0.0057441	0.0694735
C17E4.3	40970	183.407	255.416	111.398	0.436141	-1.19713	0.00575198	0.0694735
F47G9.3	cutl-18	449.242	644.527	253.958	0.394022	-1.34365	0.00575441	0.0694735
C34D4.1		129.53	91.6258	167.434	1.82736	0.869763	0.00575323	0.0694735
C44B11.1		54.3297	32.7735	75.886	2.31547	1.2113	0.00575105	0.0694735
F07H5.8		1907.74	1586	2229.48	1.40573	0.491318	0.00574887	0.0694735
C38D4.7		46.6988	64.4716	28.926	0.448663	-1.1563	0.00573844	0.0694735
C02E7.6		9045.24	7484.73	10605.7	1.41698	0.502823	0.00576661	0.0695857
C09D4.3		29.6198	53.125	6.11448	0.115096	-3.11909	0.00577812	0.0696895
E03E2.1	cyp-43A1	1690.32	1938.13	1442.5	0.744274	-0.426094	0.0057986	0.0698917
Y57G11A.2		26.4468	51.8427	1.05103	0.0202735	-5.62426	0.00580072	0.0698917
F23A7.4		4426.24	5100.33	3752.15	0.735668	-0.442873	0.00580928	0.0698926
T05F1.11		1163.2	1338.2	988.198	0.738455	-0.437418	0.00580955	0.0698926
F54E4.1	rbc-1	12067.7	9990.08	14145.2	1.41593	0.501748	0.00580535	0.0698926
C29F3.1	ech-1.1	393.31	476.06	310.56	0.652354	-0.616272	0.00581835	0.0699634
C24A8.3	pqn-15	1164.1	955.456	1372.75	1.43675	0.52281	0.00582557	0.070015
R105.1		16.1189	26.242	5.99572	0.228478	-2.12987	0.00583491	0.0700921
T05A1.1a	npr-2	276.607	213.335	339.88	1.59318	0.671906	0.00584809	0.0701097
C52E4.3	snr-4	5587.99	6329.05	4846.93	0.765822	-0.384918	0.00584669	0.0701097
Y37E3.11b		1915.12	2187.51	1642.73	0.750958	-0.413195	0.00584008	0.0701097
Y18D10A.11		400.576	523.08	278.071	0.531604	-0.911577	0.00584685	0.0701097
[truncated: 382 more rows]

## Sheet: Sig_lin-22(ot267)_padj0.1
S1 Data: Significantly differentially expressed genes in lin-22(ot267), as determined by Deseq, FDR<=0.1
Sequence	Gene name	baseMean	baseMean_JR667	baseMean_lin-22(ot267)	foldChange	log2FoldChange	pval	padj
F15E11.10	srbc-15	476.696	951.726	1.66723	0.0017518	-9.15695	2.17e-137	5.19e-133
M142.1	unc-119	3984.78	7187.8	781.762	0.108762	-3.20075	3.86e-93	4.62e-89
Y48G8AL.11	haf-6	1911.33	3293.14	529.529	0.160798	-2.63668	1.23e-59	9.79e-56
ZK970.7		3524.35	764.085	6284.62	8.22502	3.04002	9.35e-48	5.6e-44
T04A8.13		232.826	429.556	36.0972	0.0840338	-3.57289	7.91e-45	3.79e-41
F57H12.7	mec-17	15499.6	27655.5	3343.69	0.120905	-3.04805	2.08e-43	8.29e-40
Y19D10A.7	irld-53	442.453	863.421	21.4856	0.0248842	-5.32862	1.5e-39	5.13e-36
Y46G5A.13	tiar-2	1233.96	2046.89	421.03	0.205693	-2.28144	4.02e-39	1.2e-35
B0511.11		552.692	164.116	941.269	5.7354	2.51989	2.11e-38	5.62e-35
Y42H9B.1	col-115	21155.3	37396.5	4914.18	0.131408	-2.92788	4.21e-38	1.01e-34
Y19D10A.4		666.46	1090.8	242.117	0.221963	-2.17161	3.69e-33	8.04e-30
F56A4.9	irld-35	474.234	936.205	12.2631	0.0130987	-6.25443	2.6e-31	5.19e-28
Y19D10A.9	clec-209	14632.3	27014.5	2249.97	0.0832874	-3.58576	7.61e-29	1.4e-25
C01B4.7		693.326	1105.66	280.994	0.254142	-1.97629	1.68e-28	2.88e-25
Y19D10A.8		629.29	1008.21	250.375	0.248337	-2.00963	9.22e-28	1.47e-24
F56A4.2		14709.9	27173.4	2246.46	0.0826714	-3.59647	1.26e-27	1.88e-24
F56A4.10		667.46	1059.5	275.423	0.259956	-1.94366	1.8e-27	2.53e-24
TC1		1033.47	1845.16	221.784	0.120198	-3.05652	1.45e-25	1.93e-22
F57G4.8	fbxa-192	118.001	218.34	17.6614	0.0808892	-3.62791	1.74e-24	2.19e-21
T22B7.7		400.872	147.48	654.264	4.43628	2.14935	1.03e-22	1.23e-19
Y66H1A.6a	hum-8	2766.18	1485.76	4046.6	2.72359	1.44551	1.52e-22	1.74e-19
Y66H1A.6b	hum-8	2325.28	1291.54	3359.02	2.60079	1.37895	2.73e-20	2.97e-17
T10H4.12	cpr-3	2299.35	3447.91	1150.78	0.333763	-1.5831	3.6e-20	3.75e-17
T15B7.11	dmsr-14	54.2326	105.518	2.94723	0.0279311	-5.16198	1.35e-19	1.35e-16
F20A1.6a		92.3109	170.387	14.2344	0.0835415	-3.58136	2.06e-19	1.97e-16
C01B4.6		614.334	937.54	291.128	0.310523	-1.68723	7.33e-19	6.75e-16
F20A1.6b		46.6612	91.0918	2.23055	0.0244868	-5.35185	3.1e-18	2.75e-15
C55C3.3		292.581	66.4179	518.743	7.81029	2.96538	8.58e-18	7.34e-15
M05D6.7	gbh-2	2819.95	3980.74	1659.17	0.416799	-1.26258	1.53e-17	1.26e-14
F23F1.2		889.513	486.389	1292.64	2.65762	1.41014	1.81e-16	1.45e-13
C13B7.6		909.765	1320.42	499.107	0.377991	-1.40358	2.21e-16	1.71e-13
H23N18.1	ugt-13	5931.71	8242.83	3620.6	0.439243	-1.18691	2.63e-16	1.97e-13
W06D12.3	fat-5	785.708	307.7	1263.72	4.10697	2.03808	3e-16	2.17e-13
F26B1.4	col-58	7642.42	11556.2	3728.69	0.322659	-1.63192	7.74e-16	5.46e-13
Y19D10A.16		626.762	951.992	301.533	0.316739	-1.65863	9.08e-16	6.21e-13
F59A1.9		111.54	198.669	24.4108	0.122872	-3.02478	1.52e-15	1.01e-12
C42D4.3		14567.4	8681.34	20453.4	2.35602	1.23635	1.89e-15	1.23e-12
F57C12.1	nas-38	4284.15	2641.68	5926.62	2.24351	1.16575	3.16e-15	1.99e-12
F15E11.15a	pud-3	6059.81	2492.54	9627.08	3.86236	1.94948	8.7e-15	5.34e-12
Y19D10A.11		274.018	425.403	122.633	0.288276	-1.79448	1.73e-14	1.04e-11
D1086.5		1196.35	1685.3	707.402	0.419749	-1.2524	2.2e-14	1.29e-11
C25H3.10a		424.877	639.921	209.834	0.327906	-1.60865	2.28e-14	1.3e-11
F15E11.12	pud-4	3392.75	1582.86	5202.63	3.28685	1.71671	2.84e-14	1.58e-11
K08D9.4		430.009	641.762	218.256	0.340089	-1.55601	4.05e-14	2.2e-11
F35F10.5		1452.11	793.277	2110.95	2.66105	1.412	1.02e-13	5.41e-11
Y45G12C.16		593.915	859.183	328.648	0.382512	-1.38642	1.29e-13	6.72e-11
Y47H10A.5		968.569	1637.7	299.439	0.182841	-2.45134	2.42e-13	1.23e-10
C01B4.8		296.148	466.324	125.971	0.270136	-1.88824	2.7e-13	1.35e-10
F15E11.15b	pud-3	4401.87	1690.11	7113.63	4.20898	2.07347	3.76e-13	1.84e-10
C27B7.9		139.691	30.7299	248.651	8.09151	3.01641	4.35e-13	2.08e-10
T23F4.4	nas-27	709.506	324.943	1094.07	3.36696	1.75145	6.05e-13	2.84e-10
K11G9.1		406.693	205.56	607.826	2.95693	1.5641	6.37e-13	2.93e-10
C39E9.2	scl-5	245.762	376.975	114.549	0.303864	-1.7185	1.46e-12	6.59e-10
Y53G8B.2		756.746	1081.38	432.109	0.399589	-1.32341	1.64e-12	7.29e-10
ZK896.1		293.817	444.841	142.794	0.320999	-1.63936	2.18e-12	9.49e-10
F08F3.7	cyp-14A5	6530.7	4306.56	8754.84	2.03291	1.02354	3.07e-12	1.31e-09
Y68A4A.13		54.2531	13.9022	94.6039	6.80494	2.76658	4.11e-12	1.73e-09
K03B8.9	deg-3	1471.88	905.652	2038.1	2.25042	1.17019	5.83e-12	2.41e-09
F47F6.3	oac-30	549.021	322.597	775.446	2.40376	1.2653	6.14e-12	2.49e-09
Y39B6A.24	asp-17	334.076	520.384	147.768	0.283959	-1.81625	7.64e-12	3.05e-09
F56A4.12		172.513	270.303	74.7223	0.276439	-1.85497	9.65e-12	3.79e-09
T28F2.1		48.6765	6.58779	90.7652	13.7778	3.78427	9.81e-12	3.79e-09
W05G11.6b		4930.2	6518.82	3341.58	0.512605	-0.964081	1.74e-11	6.62e-09
F35E12.5		3310.1	4939.72	1680.48	0.340198	-1.55555	1.92e-11	7.2e-09
F02H6.5	sqrd-1	331.909	506.129	157.69	0.311561	-1.68241	2.22e-11	8.19e-09
C45B2.2		15751.7	9903.39	21600	2.18107	1.12503	3.88e-11	1.41e-08
D2023.1b		337.22	192.072	482.368	2.51139	1.32848	4.79e-11	1.71e-08
T26H10.1	des-2	1701.82	1113.57	2290.08	2.05652	1.0402	4.87e-11	1.71e-08
F22B5.4		405.938	675.067	136.809	0.202661	-2.30286	6.54e-11	2.27e-08
F33H12.7		313.996	532.731	95.2618	0.178818	-2.48344	9.89e-11	3.34e-08
W05G11.6a		7010.99	9174.96	4847.02	0.528288	-0.920603	9.78e-11	3.34e-08
T16A9.3		247.821	126.844	368.799	2.9075	1.53978	1.08e-10	3.59e-08
ZK154.3	mec-7	2676.22	1826.09	3526.34	1.93109	0.949412	1.22e-10	4.01e-08
ZK6.10	dod-19	24717.7	32173.3	17262	0.536534	-0.898259	1.42e-10	4.59e-08
W05G11.6c	pck-1	3256.76	4280.05	2233.46	0.521831	-0.938345	1.53e-10	4.88e-08
F09C3.2		1409.76	2011.45	808.081	0.401741	-1.31566	2.14e-10	6.75e-08
F47H4.2		741.024	331.782	1150.26	3.46693	1.79366	2.43e-10	7.56e-08
T11F9.9	col-157	30761	20171.7	41350.3	2.04992	1.03557	5.42e-10	1.67e-07
C45B2.1		138.205	43.003	233.406	5.42767	2.44033	8.62e-10	2.61e-07
ZK1058.6	nit-1	710.768	955.464	466.071	0.487795	-1.03565	9.6e-10	2.87e-07
C55C3.6		39.9221	5.96773	73.8764	12.3793	3.62986	1.11e-09	3.27e-07
C49G7.8	cyp-35A4	2264.26	2948	1580.52	0.536135	-0.899332	1.18e-09	3.46e-07
Y19D10A.5		304.03	472.507	135.554	0.286883	-1.80147	1.49e-09	4.29e-07
sensor_genome		11467	18886.3	4047.72	0.21432	-2.22216	1.78e-09	5.09e-07
T03D3.5		585.201	370.292	800.109	2.16075	1.11153	2.18e-09	6.07e-07
ZK337.5	mtd-1	283.042	163.392	402.692	2.46457	1.30134	2.17e-09	6.07e-07
T02G5.4		861.48	574.178	1148.78	2.00074	1.00054	2.4e-09	6.6e-07
T12A7.1	gem-4	463.433	636.704	290.162	0.455725	-1.13377	2.48e-09	6.75e-07
T28F4.5		8269.94	11307.8	5232.08	0.462696	-1.11186	2.51e-09	6.76e-07
K09D9.2	cyp-35A3	12507.2	15919.7	9094.67	0.571283	-0.807721	2.9e-09	7.72e-07
F32D8.12b		4619.39	6035.31	3203.48	0.53079	-0.913787	3.19e-09	8.38e-07
F56A4.3		3513.96	4891.53	2136.39	0.436753	-1.19511	3.25e-09	8.38e-07
K08F8.1c		3834.95	4997.06	2672.84	0.534882	-0.902706	3.23e-09	8.38e-07
K02E7.10		271.993	155.011	388.976	2.50935	1.32731	3.33e-09	8.47e-07
C54F6.3		200.368	109.713	291.023	2.65258	1.4074	3.54e-09	8.92e-07
F13D11.3		1083.36	1438.43	728.284	0.506305	-0.98192	3.74e-09	9.33e-07
C09B8.4		685.722	944.878	426.565	0.451449	-1.14736	3.83e-09	9.47e-07
K08F8.1d		1747.8	2288.85	1206.75	0.527229	-0.923498	4.33e-09	1.06e-06
K08B4.6	cpi-1	3404.22	2421.96	4386.47	1.81112	0.856885	4.48e-09	1.08e-06
F22E12.4a		1129.24	1485.09	773.393	0.520773	-0.941273	4.82e-09	1.15e-06
F57B7.3	col-156	20011.9	13714.4	26309.4	1.91838	0.939887	5.49e-09	1.3e-06
W07A12.7	rhy-1	1671.7	2190.94	1152.47	0.526018	-0.926817	5.58e-09	1.31e-06
H23N18.3	ugt-8	7816.02	9930.46	5701.58	0.574151	-0.800499	5.65e-09	1.31e-06
B0213.17	nlp-34	1345.08	891.382	1798.78	2.01796	1.0129	5.8e-09	1.34e-06
ZK550.6		7127.33	9127.31	5127.34	0.561758	-0.831979	6.37e-09	1.45e-06
Y19D10B.7	pud-1.2	33658.4	22780.8	44536	1.95499	0.967158	6.55e-09	1.48e-06
Y94H6A.6	ubc-8	1076.88	1479.27	674.485	0.455957	-1.13303	6.62e-09	1.48e-06
F35B3.4		8080.83	5717.29	10444.4	1.82681	0.869323	7.36e-09	1.63e-06
M01H9.3c		1041.26	1419.42	663.111	0.467171	-1.09798	8.1e-09	1.78e-06
K08F8.1a		5889.15	7632.17	4146.12	0.543242	-0.880332	8.51e-09	1.85e-06
F11F1.1		658.603	437.265	879.942	2.01238	1.0089	9.73e-09	2.1e-06
K08F8.1b		2859.83	3688	2031.65	0.550881	-0.860186	1.12e-08	2.4e-06
T05B4.2	nhr-57	369.388	509.927	228.849	0.448788	-1.15589	1.28e-08	2.7e-06
F38A1.5	clec-166	1457.59	1036.14	1879.04	1.8135	0.85878	1.52e-08	3.15e-06
C17B7.4		167.093	86.2317	247.954	2.87544	1.52378	1.54e-08	3.15e-06
F02C12.5c	cyp-13B1	470.959	636.521	305.397	0.479791	-1.05952	1.53e-08	3.15e-06
F08G2.5		542.37	356.54	728.2	2.04241	1.03027	1.53e-08	3.15e-06
F32D8.12c		3653.55	4677.61	2629.49	0.562142	-0.830992	1.76e-08	3.57e-06
K02E2.8b		599.18	393.158	805.202	2.04804	1.03424	2.23e-08	4.48e-06
Y102A5C.17	clec-238	275.946	164.77	387.121	2.34946	1.23233	2.52e-08	5.03e-06
F25E5.8a		2658	3401.54	1914.46	0.56282	-0.829254	2.82e-08	5.59e-06
W05G11.6d		5848.14	7604.82	4091.45	0.538008	-0.894301	3.12e-08	6.12e-06
K02E2.8a		1010.46	599.075	1421.84	2.3734	1.24696	3.62e-08	7.04e-06
R09E12.9		966.291	1264.11	668.469	0.528805	-0.919193	3.76e-08	7.26e-06
F46G11.3	tag-257	1540.58	1978.03	1103.14	0.557695	-0.842451	4.04e-08	7.75e-06
C36A4.3	cyp-25A3	1723.02	2206.5	1239.54	0.561767	-0.831955	4.28e-08	8.13e-06
K08F8.1e		1088.02	1421.24	754.796	0.531083	-0.912991	4.5e-08	8.49e-06
Y55F3C.6		51.608	18.4194	84.7967	4.60366	2.20278	4.66e-08	8.72e-06
R08F11.3	cyp-33C8	1028.44	1334.54	722.333	0.541259	-0.885608	5.26e-08	9.77e-06
F15E11.13	pud-1.1	33945	23106.9	44783.1	1.93809	0.954632	5.31e-08	9.78e-06
M01H9.3b		641.879	855.918	427.84	0.499861	-1.0004	5.45e-08	9.97e-06
Y43C5A.1	nspd-7	24.8782	47.1484	2.60806	0.0553161	-4.17616	1.03e-07	1.86e-05
C29F3.2	wrt-8	1072.82	740.545	1405.09	1.89737	0.924001	1.04e-07	1.86e-05
F13H6.4		513.067	700.306	325.829	0.465266	-1.10387	1.06e-07	1.87e-05
C25H3.10b		87.8478	140.366	35.3297	0.251697	-1.99024	1.05e-07	1.87e-05
W03G1.7b	asm-3	459.937	295.47	624.404	2.11325	1.07947	1.38e-07	2.43e-05
MIRAGE1		214.398	101.523	327.273	3.22363	1.68868	1.45e-07	2.54e-05
C44B7.10	acer-1	35451.5	44188.8	26714.2	0.604547	-0.726075	1.47e-07	2.55e-05
Y69H2.3a		2148.38	1435.98	2860.78	1.99222	0.994375	1.51e-07	2.61e-05
C01B4.9	mct-2	2282.83	3370.33	1195.33	0.354663	-1.49548	1.59e-07	2.72e-05
F54D7.4	zig-7	2999.55	3777.88	2221.23	0.587956	-0.76622	1.6e-07	2.72e-05
Y87G2A.2		2066.6	2627.55	1505.64	0.573021	-0.80334	1.73e-07	2.91e-05
K02E7.3		47.9971	16.9612	79.033	4.65963	2.22022	1.89e-07	3.16e-05
F36H9.5		830.4	581.208	1079.59	1.8575	0.893359	1.9e-07	3.17e-05
K09C4.1a		888.215	632.049	1144.38	1.81059	0.856458	1.95e-07	3.2e-05
T28A11.20		50.6754	13.4331	87.9176	6.54483	2.71036	1.94e-07	3.2e-05
C01B9.1a		1273.96	916.628	1631.28	1.77966	0.8316	2.1e-07	3.43e-05
C08H9.4b		108.306	53.4699	163.142	3.0511	1.60933	2.5e-07	4.05e-05
F15E11.1	pud-2.1	41443.5	29606.6	53280.3	1.79961	0.847681	2.95e-07	4.74e-05
Y46D2A.2		1257.34	1598.91	915.769	0.572745	-0.804036	3.12e-07	4.99e-05
C04C3.5b	dyf-3	99.4638	49.3216	149.606	3.03328	1.60088	3.27e-07	5.18e-05
W03G1.4		55.3171	21.8312	88.803	4.06771	2.02422	3.31e-07	5.22e-05
F32D8.12a		6702.55	8614.18	4790.91	0.556166	-0.846414	3.36e-07	5.26e-05
ZK970.1b	nep-26	1335.4	1715.47	955.332	0.556891	-0.844532	3.54e-07	5.49e-05
M01H9.3a		2687.94	3660.46	1715.41	0.468631	-1.09348	3.55e-07	5.49e-05
F26A3.4		5322.61	7120.23	3524.99	0.495066	-1.01431	3.57e-07	5.49e-05
C23F12.2		841.013	1229.91	452.112	0.367596	-1.44381	3.93e-07	5.99e-05
K01D12.14	hrg-2	167.716	244.914	90.5188	0.369595	-1.43598	4.4e-07	6.66e-05
Y19D10A.12	mct-1	3003.94	4487.93	1519.95	0.338675	-1.56203	4.44e-07	6.69e-05
C17B7.8		186.348	91.0615	281.635	3.0928	1.62891	4.56e-07	6.82e-05
T04A6.1a		740.575	959.304	521.847	0.543985	-0.878361	4.59e-07	6.83e-05
K02B7.2		86.3208	40.1057	132.536	3.30466	1.7245	4.7e-07	6.88e-05
T07G12.3		1089.53	766.042	1413.01	1.84456	0.883277	4.69e-07	6.88e-05
F35G2.4	phy-2	12134.1	14996	9272.24	0.618314	-0.693588	4.71e-07	6.88e-05
F31A3.3		219.878	127.801	311.955	2.44094	1.28744	4.96e-07	7.2e-05
F22E12.4c	egl-9	702.827	912.668	492.985	0.540158	-0.888547	5.14e-07	7.41e-05
C38D9.5		106.257	28.0928	184.422	6.56475	2.71474	5.29e-07	7.59e-05
K10G4.5		206.071	114.687	297.455	2.59362	1.37497	5.52e-07	7.86e-05
F22D6.2		8893.82	11023.1	6764.53	0.613668	-0.704469	5.55e-07	7.86e-05
F28F8.7		616.741	428.2	805.281	1.88062	0.911208	5.63e-07	7.94e-05
F42A10.4a	efk-1	3632.9	4522.08	2743.73	0.606742	-0.720845	6.06e-07	8.46e-05
K10H10.2	cysl-2	4642.61	5948.72	3336.51	0.560879	-0.834239	6.07e-07	8.46e-05
C02D4.1	jud-4	748.129	515.407	980.851	1.90306	0.928321	6.39e-07	8.85e-05
F15E11.14	pud-2.2	41499.2	29517.6	53480.7	1.81182	0.857442	6.45e-07	8.88e-05
B0294.1		336.007	463.07	208.944	0.451215	-1.14811	6.68e-07	9.1e-05
F42A10.4b	efk-1	3395.19	4225.66	2564.72	0.606939	-0.720378	6.69e-07	9.1e-05
B0024.4		839.595	1446.97	232.216	0.160484	-2.6395	6.86e-07	9.28e-05
C09F12.1	clc-1	1251.66	1590.34	912.976	0.574075	-0.800689	7.12e-07	9.53e-05
Y47D7A.15		211.612	119.498	303.726	2.54168	1.34578	7.08e-07	9.53e-05
Y38E10A.13	nspe-1	876.335	501.556	1251.11	2.49446	1.31873	7.2e-07	9.58e-05
K08H10.6		448.355	296.135	600.574	2.02804	1.02009	7.26e-07	9.61e-05
C02B4.1	adt-1	4793.18	3166.49	6419.87	2.02744	1.01966	7.44e-07	9.75e-05
F02C12.5a	cyp-13B1	406.832	554.02	259.644	0.468654	-1.0934	7.45e-07	9.75e-05
R09B5.3	cnc-2	128.137	70.7683	185.506	2.62132	1.39029	7.5e-07	9.77e-05
ZK131.3	his-9	252.424	351.746	153.101	0.43526	-1.20005	8.04e-07	0.00010405
D2030.2b		3071.3	3819.99	2322.62	0.608016	-0.717818	8.43e-07	0.000108576
CER2-I_CE		868.907	538.688	1199.13	2.22601	1.15446	8.95e-07	0.000114683
C38D9.2		390.191	81.5422	698.839	8.57027	3.09934	9.38e-07	0.000119469
F54E2.1		10362.5	12802.7	7922.38	0.618805	-0.692443	9.54e-07	0.000120875
F22E12.4d		967.296	1230.65	703.944	0.572011	-0.805884	1.03e-06	0.000129433
F31F6.4a	flp-8	392.357	517.476	267.237	0.516425	-0.95337	1.04e-06	0.000130874
M02F4.7	clec-265	4296.85	5445.42	3148.27	0.578151	-0.790482	1.06e-06	0.000132312
R09E12.6		46.802	18.5037	75.1003	4.05866	2.021	1.08e-06	0.000134392
F53B6.9	fip-6	1042.94	606.401	1479.48	2.43977	1.28674	1.16e-06	0.000143564
K09C4.5		920.032	648.463	1191.6	1.83758	0.877807	1.22e-06	0.000150388
F47D12.9a		2975.55	3777.9	2173.21	0.575242	-0.797758	1.37e-06	0.000167783
F07H5.8		2230.12	1586	2874.25	1.81227	0.857794	1.44e-06	0.000174975
C29F7.2		20544.6	25232.5	15856.7	0.628423	-0.670193	1.5e-06	0.000179967
Y47H9C.1		116.03	181.024	51.0357	0.281928	-1.8266	1.49e-06	0.000179967
C24F3.6	col-124	153.828	232.411	75.2453	0.32376	-1.627	1.51e-06	0.000180603
M05D6.6		4740.4	5868.23	3612.57	0.615615	-0.6999	1.52e-06	0.000180644
F53B2.8		3771.56	4835.24	2707.87	0.560028	-0.83643	1.58e-06	0.000187625
K11G9.3		110.642	157.997	63.288	0.400565	-1.31989	1.62e-06	0.000191685
C18D4.6a		83.9061	41.63	126.182	3.03104	1.59981	1.71e-06	0.00020064
R02E12.6	hrg-1	3042.86	4022.72	2062.99	0.512835	-0.963434	1.8e-06	0.00021043
K06B4.11	nhr-53	306.533	415.827	197.24	0.474331	-1.07603	1.86e-06	0.000216341
B0403.5		3642.96	2779.51	4506.4	1.62129	0.697145	1.88e-06	0.00021726
Y69A2AR.7b		571.25	761.606	380.895	0.500121	-0.999652	1.89e-06	0.00021726
F18E3.7a	ddo-2	5080.21	6264.04	3896.39	0.622026	-0.684953	2.17e-06	0.000248665
Y73F8A.21	nhr-5	974.032	1269.69	678.379	0.534289	-0.904307	2.2e-06	0.000250432
W02A2.9		262.417	358.703	166.131	0.463142	-1.11047	2.22e-06	0.000251889
ZK643.3a	seb-2	127.811	74.0985	181.524	2.44977	1.29265	2.24e-06	0.000253238
C52B9.9	mec-18	526.384	347.399	705.369	2.03043	1.02178	2.36e-06	0.000265318
F28H6.1a	akt-2	1750.04	2173.86	1326.23	0.610083	-0.712922	2.38e-06	0.000265601
F29G6.1		2031.69	1541.71	2521.67	1.63563	0.709845	2.38e-06	0.000265601
Y47H10A.1	clp-3	34.3098	10.3458	58.2738	5.63258	2.4938	2.4e-06	0.0002662
F21D12.3		4755.92	6089.86	3421.99	0.561916	-0.831575	2.45e-06	0.000270845
Y51B9A.6		255.269	355.848	154.69	0.434708	-1.20188	2.49e-06	0.000273615
K02B7.1		39.9097	14.7579	65.0616	4.4086	2.14032	2.56e-06	0.000280215
Y53G8AM.8		1355.53	1708.8	1002.25	0.586523	-0.769739	2.63e-06	0.000286106
C04F12.9	rnh-1.3	184.15	114.623	253.677	2.21313	1.14609	2.64e-06	0.000286106
T01E8.1		2273.79	2814.45	1733.12	0.615791	-0.699487	2.73e-06	0.000291827
W03G1.3		70.1719	32.5833	107.761	3.30723	1.72563	2.71e-06	0.000291827
R11G1.1		632.454	433.461	831.448	1.91816	0.939726	2.72e-06	0.000291827
C18B12.4		3591.69	4424.17	2759.2	0.623665	-0.681157	3.09e-06	0.00032916
F55G11.4		2148.73	2890.65	1406.82	0.486678	-1.03896	3.18e-06	0.000337219
K05B2.4		1136.08	1504.04	768.117	0.510703	-0.969443	3.25e-06	0.000341302
C04C3.5c	dyf-3	87.1944	45.326	129.063	2.84743	1.50966	3.24e-06	0.000341302
Y69A2AR.5	daao-1	837.367	1055.24	619.49	0.587058	-0.768425	3.28e-06	0.000343025
Y73C8C.10		92.8869	152.276	33.4973	0.219977	-2.18457	3.47e-06	0.000361123
T10G3.1		1377.18	1926.01	828.34	0.43008	-1.21732	3.56e-06	0.000369006
F15B9.7	fmi-1	1950.76	1489.15	2412.37	1.61996	0.695961	3.73e-06	0.000384905
Y37A1B.5		7515.75	10219.2	4812.31	0.470908	-1.08648	3.78e-06	0.000389042
Y80D3A.7	ptr-22	958.57	1420.52	496.618	0.349602	-1.51621	3.92e-06	0.000401584
C18A11.1		520.212	673.113	367.312	0.545692	-0.873842	4.2e-06	0.000428286
R02F2.1a		3096.98	3815.58	2378.37	0.62333	-0.681931	4.37e-06	0.000443701
C26F1.2	cyp-32A1	758.536	436.615	1080.46	2.47462	1.30721	4.4e-06	0.00044422
T20D4.12		1647.28	932.531	2362.02	2.53292	1.3408	4.42e-06	0.000444631
ZK6.11a		21796.9	26499.6	17094.1	0.645069	-0.632474	4.72e-06	0.000472823
C08F11.7		40.737	17.7862	63.6879	3.58075	1.84026	4.81e-06	0.000479972
K02B7.3a		1479.01	1112.79	1845.24	1.65822	0.729636	4.89e-06	0.000486422
K10D2.6	emb-8	19457.1	23618.4	15295.7	0.647618	-0.626784	4.95e-06	0.000489565
W03D8.8		1437.48	1783.84	1091.12	0.611667	-0.709182	4.97e-06	0.000489565
F22E12.4b		502.192	647.053	357.331	0.552244	-0.856622	5.09e-06	0.000499685
C01B9.1b		1436.73	1084.48	1788.98	1.64961	0.722126	5.4e-06	0.000527909
ZK131.7	his-13	251.853	343.179	160.527	0.467766	-1.09614	5.45e-06	0.000530233
T10B9.7	cyp-13A2	4234.25	5389.55	3078.95	0.571282	-0.807725	5.47e-06	0.000530233
F17H10.1		5680.64	6945.38	4415.9	0.635804	-0.653347	5.54e-06	0.000535061
C32H11.10	dod-21	242.177	455.925	28.4287	0.0623539	-4.00338	5.68e-06	0.000544607
M05D6.4	lact-4	2763.98	3655.02	1872.95	0.512434	-0.964563	5.68e-06	0.000544607
C14F5.1a	dct-1	438.692	623.895	253.49	0.406302	-1.29938	5.73e-06	0.000546512
F47D12.9b		1660.21	2062.4	1258.02	0.609977	-0.713173	5.79e-06	0.00055027
M01H9.3d		932.715	1239.71	625.72	0.504732	-0.986412	5.82e-06	0.0005512
Y69A2AR.7a	epg-9	1073.07	1441.05	705.1	0.489298	-1.03122	5.88e-06	0.0005548
F25E5.8b		1360.56	1749.45	971.684	0.555424	-0.848339	5.95e-06	0.000558627
F18C5.10		2366.36	2929.15	1803.56	0.615729	-0.699633	6.08e-06	0.000567092
T10D4.6		1629.76	1252.6	2006.91	1.6022	0.680053	6.11e-06	0.000567092
ZK6.11b		17840.9	21693.9	13987.8	0.644781	-0.633119	6.09e-06	0.000567092
T18H9.1	grd-6	7524.73	5369.44	9680.02	1.8028	0.850239	6.53e-06	0.00060417
F21D12.1c		308.587	407.948	209.227	0.512876	-0.963318	6.92e-06	0.000637204
C32B5.1a	fbxc-40	101.57	60.3049	142.835	2.36855	1.244	7.1e-06	0.000651497
MARINER2_CE		1496.3	2068.06	924.554	0.447064	-1.16145	7.25e-06	0.000662891
K01D12.13b	cdr-7	346.769	456.999	236.54	0.517595	-0.950104	7.6e-06	0.000690209
C41D7.2	ptr-3	2036.97	1565.7	2508.24	1.602	0.679872	7.61e-06	0.000690209
C18D4.6c		86.0163	48.9419	123.091	2.51503	1.33058	8.55e-06	0.00077102
T20D4.10		2725.11	1760.68	3689.55	2.09553	1.06731	8.56e-06	0.00077102
T24C4.4		497.516	737.496	257.535	0.349202	-1.51787	8.67e-06	0.000777594
M162.2	clec-258	188.165	105.41	270.92	2.57016	1.36186	8.71e-06	0.000778386
C40H1.8		1647.19	2028.16	1266.23	0.624326	-0.679628	8.78e-06	0.00078155
F22E12.4e		987.375	1234.37	740.381	0.599805	-0.737434	8.81e-06	0.000781568
Y67A6A.2	nhr-62	672.829	852.847	492.811	0.577843	-0.791252	8.9e-06	0.000786625
Y46C8AL.2	clec-174	131.7	242.176	21.2239	0.0876385	-3.51229	9.12e-06	0.000802884
ZC84.3	cls-3	1561.78	1197.76	1925.79	1.60782	0.685108	9.2e-06	0.000807024
F46E10.1b		4009.54	3125.27	4893.82	1.56588	0.646978	9.24e-06	0.000807401
T07D1.3		50.8613	14.6623	87.0603	5.93768	2.5699	9.74e-06	0.000848488
B0310.3		370.395	487.448	253.342	0.519732	-0.94416	9.79e-06	0.000849999
F56D5.3		804.415	1014.71	594.117	0.585502	-0.772253	1.04e-05	0.000897376
K01D12.13a	cdr-7	492.866	633.675	352.058	0.555581	-0.847931	1.05e-05	0.000900875
F10D2.11	ugt-41	3325.1	4083.85	2566.36	0.628416	-0.670208	1.11e-05	0.000956588
D2030.2a		4858.2	5891.92	3824.48	0.649106	-0.623475	1.14e-05	0.000975911
F59B1.9	acr-23	183.108	119.256	246.959	2.07083	1.05021	1.15e-05	0.000984119
R10E8.6		880.607	655.049	1106.16	1.68867	0.75589	1.17e-05	0.000997338
ZK218.5		96.2014	51.7294	140.673	2.71941	1.44329	1.18e-05	0.00100191
F42F12.2	zig-2	395.26	275.771	514.748	1.86658	0.900394	1.2e-05	0.00101345
F28H6.1b	akt-2	1285.84	1641.32	930.361	0.566837	-0.818995	1.23e-05	0.00103478
F44G3.2		893.063	464.395	1321.73	2.84614	1.50901	1.31e-05	0.0010997
F13E9.15		732.256	922.453	542.06	0.587629	-0.767023	1.32e-05	0.001101
Y69H2.3e		2572.65	1757.05	3388.26	1.92838	0.94739	1.32e-05	0.001101
T12A7.6		932.326	1184.72	679.933	0.57392	-0.801078	1.36e-05	0.00112338
F28F8.2	acs-2	6173.2	10504.2	1842.26	0.175384	-2.51141	1.36e-05	0.00112338
R12E2.7		4967.15	3922.95	6011.34	1.53235	0.615747	1.37e-05	0.00112922
ZC443.6	ugt-16	9441.14	11403.8	7478.44	0.655782	-0.608712	1.43e-05	0.00117604
C14F5.1b	dct-1	406.588	589.141	224.034	0.380272	-1.3949	1.45e-05	0.00118188
T01A4.1c	gcy-28	5951.31	4727.61	7175.01	1.51768	0.601871	1.45e-05	0.00118188
Y54G2A.11b		110.226	159.894	60.5576	0.378737	-1.40073	1.47e-05	0.00119498
R08E5.3		1206.62	1625.24	788	0.484852	-1.04438	1.51e-05	0.00122264
F35C12.3a		942.538	1169.44	715.631	0.611941	-0.708536	1.61e-05	0.00130001
F17B5.1a		2937.67	1832.87	4042.47	2.20555	1.14114	1.62e-05	0.00130077
F33E2.5		389.169	276.624	501.714	1.8137	0.858935	1.62e-05	0.00130077
K03B4.7a	cpg-8	1219.42	1528.29	910.538	0.595787	-0.747131	1.65e-05	0.00131448
C05G5.7		235.642	311.465	159.818	0.513118	-0.962639	1.66e-05	0.00132165
C17C3.1a		1478.35	1819.42	1137.28	0.62508	-0.677888	1.72e-05	0.00136519
H19M22.3a		2407.89	2956.06	1859.72	0.629122	-0.668589	1.73e-05	0.00136652
C54E4.5		1192.44	1476.09	908.778	0.615664	-0.699785	1.74e-05	0.00137486
T19C4.5a		746.189	935.612	556.766	0.595082	-0.748839	1.76e-05	0.00138335
Y51A2D.13b		1408.89	1733.28	1084.5	0.625692	-0.676474	1.8e-05	0.00141099
F08B1.3		1227.17	880.882	1573.46	1.78623	0.836921	1.82e-05	0.00141166
F46E10.1a	acs-1	4494.38	3540.46	5448.3	1.53887	0.62187	1.81e-05	0.00141166
Y45F10D.6		253.178	159.738	346.618	2.16992	1.11764	1.84e-05	0.00142588
C17B7.10		215.949	116.956	314.943	2.69282	1.42912	1.89e-05	0.00145143
R07G3.2	lips-17	1460.8	1122.97	1798.63	1.60167	0.679576	1.88e-05	0.00145143
Y51A2D.13a		1618.2	1989	1247.4	0.627147	-0.673123	1.89e-05	0.00145143
T09A5.1a	cex-2	930.79	1200.47	661.108	0.550706	-0.860646	1.95e-05	0.00148986
F10C2.3		1004.37	1244.31	764.43	0.614338	-0.702895	1.95e-05	0.00149052
C17C3.12c		800.99	1028.59	573.392	0.557456	-0.843071	2.09e-05	0.00158946
F57F5.1		55767.6	67017	44518.1	0.664282	-0.590133	2.12e-05	0.00160832
F11E6.11		214.083	291.245	136.921	0.470123	-1.08889	2.22e-05	0.00167806
T27D12.1		6957.1	9046.11	4868.08	0.53814	-0.893946	2.32e-05	0.00175049
M142.2	cut-6	268.086	186.895	349.277	1.86884	0.902143	2.4e-05	0.00180279
M04F3.3		749.345	546.149	952.541	1.74411	0.802487	2.45e-05	0.00183348
W03G1.7a	asm-3	544.681	369.413	719.949	1.9489	0.962661	2.47e-05	0.00184208
K01D12.11	cdr-4	3595.02	4370.24	2819.81	0.64523	-0.632115	2.5e-05	0.00185753
C38C6.6	tag-297	18531	14431.7	22630.4	1.5681	0.649021	2.55e-05	0.00189346
F57B9.1		2486	3021.65	1950.35	0.645458	-0.631604	2.65e-05	0.00195671
F35C5.9	clec-66	3063.83	3716.56	2411.09	0.648743	-0.624281	2.65e-05	0.00195671
T07F12.4		1276.99	1608.2	945.772	0.588093	-0.765883	2.69e-05	0.00196814
R02F2.1d		2686.35	3258.8	2113.9	0.648675	-0.624433	2.68e-05	0.00196814
C50B8.1		2678.7	3251.76	2105.64	0.647538	-0.626963	2.7e-05	0.00196855
F13D12.3		744.454	515.585	973.322	1.8878	0.916708	2.72e-05	0.00197541
C52D10.11	flp-17	1124.08	1448.11	800.062	0.552489	-0.855983	2.72e-05	0.00197541
F53H2.2	cnc-7	53.8459	20.89	86.8017	4.15518	2.05491	2.74e-05	0.00198547
T09A5.1b	cex-2	634.928	820.228	449.627	0.548173	-0.867298	2.86e-05	0.00206413
C46H11.11	fhod-1	6431.75	4948.58	7914.92	1.59943	0.677561	2.87e-05	0.00206413
Y41C4A.13	sup-1	1583.36	2094.57	1072.15	0.511873	-0.966144	2.88e-05	0.00206413
F59F3.5	ver-4	612.711	399.071	826.351	2.07069	1.05011	2.93e-05	0.00209806
W01F3.2		1271.81	823.143	1720.48	2.09014	1.0636	3.02e-05	0.00215282
H13N06.2		1002.45	771.537	1233.37	1.59859	0.676799	3.07e-05	0.00218186
Y73B6BL.24	acp-6	12847.6	16642.8	9052.45	0.543925	-0.878522	3.12e-05	0.00221053
C17B7.3		85.7255	39.9377	131.513	3.29296	1.71938	3.15e-05	0.00221176
B0410.3		1670.47	2039.05	1301.88	0.638473	-0.647302	3.14e-05	0.00221176
C54F6.13b	nhx-3	1369.01	1674.36	1063.66	0.635264	-0.654572	3.15e-05	0.00221176
C14F5.2	zig-3	275.201	363.461	186.941	0.514336	-0.959217	3.22e-05	0.0022585
B0218.8	clec-52	1123.83	869.373	1378.29	1.58539	0.664836	3.4e-05	0.00237709
C52D10.3		1844.28	1449.06	2239.5	1.54549	0.628061	3.47e-05	0.00241872
Y113G7A.11	ssu-1	45.3832	20.9902	69.7761	3.32422	1.73301	3.54e-05	0.00245558
F28D1.3	thn-1	65.5676	13.3121	117.823	8.85083	3.14581	3.55e-05	0.00245825
CER9-LTR_CE		82.3049	45.9015	118.708	2.58615	1.37081	3.57e-05	0.00246339
ZK328.8	tbx-7	274.121	363.899	184.344	0.506579	-0.98114	3.68e-05	0.00253213
M05D6.5		2607.11	3151.64	2062.59	0.65445	-0.611646	3.69e-05	0.00253213
C07A9.8	best-5	221.553	298.244	144.861	0.485711	-1.04183	3.9e-05	0.00266199
C17C3.1e		1471.29	1793.98	1148.6	0.640254	-0.643284	3.89e-05	0.00266199
F53C3.4		112.485	157.994	66.9746	0.423905	-1.23819	3.92e-05	0.00267
C45B11.3	dhs-18	5421.84	6513.51	4330.17	0.664798	-0.589011	3.95e-05	0.00267997
F25E5.1		2698.48	2146.09	3250.87	1.51479	0.599114	3.97e-05	0.00268821
F56F11.3	klf-1	1487.24	1158.29	1816.19	1.56799	0.648918	4.05e-05	0.00272742
T28A11.19		90.9788	26.7801	155.177	5.79449	2.53468	4.05e-05	0.00272742
F44G3.10		55.9336	86.035	25.8321	0.300252	-1.73576	4.11e-05	0.00275742
C44B7.6b	slc-36.5	353.09	456.687	249.493	0.54631	-0.872209	4.14e-05	0.00276854
K09E4.5	gur-4	492.889	368.271	617.507	1.67677	0.745688	4.26e-05	0.00284181
T08G11.3		190.722	128.945	252.498	1.95818	0.969516	4.53e-05	0.00301351
F43C9.1		729.769	917.409	542.13	0.590937	-0.758925	4.6e-05	0.00305348
T28A11.17		128.453	76.3046	180.601	2.36684	1.24296	4.79e-05	0.00316925
F46B3.5	grd-2	1527.32	1066.65	1987.99	1.86376	0.898219	4.86e-05	0.0032071
K01A2.11d	cbn-1	949.04	1152.59	745.495	0.646802	-0.628603	4.9e-05	0.00322218
C17B7.7		50.0677	15.3538	84.7816	5.52185	2.46515	4.99e-05	0.00327755
T02G5.11		88.7244	40.4322	137.017	3.3888	1.76077	5.11e-05	0.00334289
T07C12.9	anmt-3	3722.76	4470.78	2974.74	0.665374	-0.587764	5.26e-05	0.00343518
T01A4.1a	gcy-28	4961.46	3991.53	5931.4	1.486	0.57143	5.33e-05	0.00346992
CEMUDR1		2085.35	1576.75	2593.94	1.64512	0.718192	5.44e-05	0.00352819
F31F6.4b	flp-8	511.405	664.2	358.609	0.539912	-0.889204	5.53e-05	0.00357915
T19H12.11	ugt-10	190.863	252.238	129.488	0.513357	-0.961965	5.59e-05	0.00361198
B0546.4b		97.7295	145.612	49.8466	0.342324	-1.54657	5.65e-05	0.00362595
H19M22.3c		2004.76	2414.38	1595.15	0.660686	-0.597962	5.64e-05	0.00362595
F08A8.2	acox-2	17144.8	13872	20417.6	1.47186	0.557639	5.97e-05	0.00381565
T09D3.8		230.64	308.647	152.633	0.494524	-1.01589	5.97e-05	0.00381565
ZC47.13a	fbxa-50	53.7119	20.7458	86.678	4.17809	2.06284	6.06e-05	0.00386052
C05E7.1		2366.22	1868.04	2864.4	1.53337	0.616711	6.13e-05	0.00389102
R02F2.1c		959.571	1185	734.145	0.619533	-0.690747	6.14e-05	0.00389102
Y69H2.3b		1645.56	1313.93	1977.19	1.50479	0.589562	6.17e-05	0.00389935
F40D4.12		54.9994	27.9623	82.0365	2.93383	1.55278	6.37e-05	0.00401677
ZK632.4		6672.1	7956.08	5388.12	0.677233	-0.562276	6.43e-05	0.00403794
ZK131.2	his-25	232.206	308.377	156.036	0.505991	-0.982816	6.44e-05	0.00403794
C31A11.5	oac-6	1244.48	1559.85	929.104	0.595638	-0.747493	6.49e-05	0.00405824
Y73C8B.3		2755.8	3430.93	2080.66	0.606443	-0.721556	6.7e-05	0.00418056
C56E10.4b	nhr-137	549.444	689.075	409.814	0.594731	-0.74969	6.74e-05	0.00419074
Y53F4B.28	ptr-20	1580.86	1227.05	1934.66	1.57668	0.656891	6.77e-05	0.004203
C18D1.1	die-1	2946.06	2316.84	3575.28	1.54317	0.625902	6.81e-05	0.0042053
T19C4.5b		289.22	376.847	201.593	0.534946	-0.902535	6.81e-05	0.0042053
C49G7.5	irg-2	303.086	417.229	188.943	0.452851	-1.14289	6.89e-05	0.00423993
F13D12.9		1660.05	2002.17	1317.94	0.658255	-0.603282	6.94e-05	0.00426197
T21F4.1		4732.59	5676.08	3789.1	0.667555	-0.583042	6.99e-05	0.00428253
T07A5.3	vglu-3	522.895	392.829	652.96	1.6622	0.733094	7.02e-05	0.00429212
F25H8.6	bed-3	3829.92	2956.21	4703.64	1.5911	0.670026	7.21e-05	0.00439302
C13A2.3		282.048	196.56	367.537	1.86985	0.902924	7.23e-05	0.00439468
C17C3.15		472.633	605.662	339.603	0.560714	-0.834663	7.3e-05	0.00442722
T05A12.4a		2030.81	1612.94	2448.67	1.51814	0.602304	7.33e-05	0.00442868
C37A5.8	fipr-24	84.7934	134.766	34.8206	0.258378	-1.95244	7.34e-05	0.00442868
ZK970.1a	nep-26	1282.55	1621.9	943.203	0.581541	-0.782047	7.45e-05	0.00448282
Y6G8.2		1287.61	959.406	1615.81	1.68417	0.75204	7.48e-05	0.00449179
F11C1.6a	nhr-25	1232.99	975.159	1490.81	1.52879	0.612391	7.6e-05	0.00455088
F56H11.2		696.34	939.251	453.43	0.482758	-1.05063	7.62e-05	0.00455088
R02F2.1b		2438.95	2944.39	1933.51	0.656677	-0.606744	7.65e-05	0.00455654
F21C10.9		7953.56	9955.56	5951.56	0.597813	-0.742234	7.67e-05	0.00455654
F13H6.3		15262.8	18046.5	12479.1	0.6915	-0.5322	7.75e-05	0.00459334
Y38C1AB.6	trpl-4	133.839	86.3878	181.291	2.09857	1.06941	7.85e-05	0.00462851
Y54G11A.6	ctl-1	5001.06	5967.5	4034.62	0.6761	-0.564691	7.84e-05	0.00462851
C44B7.4	clhm-1	726.735	893.853	559.616	0.626072	-0.675599	7.86e-05	0.00462851
F11A5.10	glc-1	1426.62	1731.42	1121.81	0.64791	-0.626135	7.89e-05	0.00463493
H23N18.2	ugt-14	339.001	447.327	230.675	0.515673	-0.95547	8.03e-05	0.00470177
ZK270.1	ptr-23	11702.2	9506	13898.4	1.46207	0.548011	8.38e-05	0.00488346
C35A5.2	ugt-33	705.08	902.822	507.338	0.561947	-0.831493	8.37e-05	0.00488346
C34D1.5a	zip-5	463.442	585.701	341.183	0.582521	-0.779618	8.61e-05	0.00500723
C02A12.4	lys-7	3362.64	2442.23	4283.05	1.75375	0.81044	8.65e-05	0.00501821
K11H12.4		2573.61	3515.7	1631.51	0.464066	-1.1076	8.78e-05	0.0050782
F53B2.5		15.1989	28.7305	1.66723	0.05803	-4.10706	8.89e-05	0.00513381
F44E7.8	nhr-142	426.816	542.182	311.45	0.574438	-0.799777	9.25e-05	0.00532506
C52D10.1		2651.16	2137.01	3165.32	1.48119	0.566754	9.41e-05	0.00540261
F12A10.1		59.8771	28.423	91.3313	3.21329	1.68405	9.55e-05	0.00547261
F01F1.3		806.818	995.716	617.92	0.620579	-0.688313	9.8e-05	0.00559963
C32H11.9		268.728	497.5	39.955	0.0803115	-3.63825	9.85e-05	0.00560289
M02H5.3	nhr-201	589.664	743.33	435.998	0.586547	-0.769682	9.85e-05	0.00560289
F25E5.4		312.865	228.673	397.058	1.73636	0.796067	9.9e-05	0.00560679
Y113G7B.12		3809.62	3056.03	4563.2	1.49318	0.578388	9.88e-05	0.00560679
F46E10.1c		3870.49	3043.47	4697.52	1.54348	0.626183	0.000101084	0.00568522
T28B8.1		2461.04	3510.97	1411.12	0.401917	-1.31503	0.000101348	0.00568522
K01G5.9		1994.97	2623.06	1366.89	0.521104	-0.940357	0.000100977	0.00568522
F16F9.5	mec-10	382.047	281.275	482.819	1.71653	0.779499	0.000101162	0.00568522
F08B1.2	gcy-12	2900.37	2120.49	3680.25	1.73556	0.795403	0.000102427	0.00573233
E04D5.4		261.613	366.912	156.315	0.42603	-1.23097	0.000102724	0.00573553
F13D12.2	ldh-1	9887.04	12045.4	7728.63	0.641623	-0.640202	0.000105017	0.00584993
C48D1.1a		239.623	168.708	310.538	1.84068	0.880242	0.000105986	0.00587728
R07B1.10	lec-8	4349.66	5315.55	3383.78	0.636581	-0.651584	0.000105999	0.00587728
C49G7.12		358.598	551.18	166.016	0.301202	-1.7312	0.000106259	0.0058781
C29F3.7b		4589.77	5467.92	3711.62	0.678799	-0.558943	0.000106509	0.00587839
K08D8.6		5699.5	7037.57	4361.44	0.619737	-0.690272	0.00010849	0.00597031
C29F3.7a		6535.35	7751.53	5319.18	0.686209	-0.543279	0.000108923	0.00597031
K02E2.2	grd-11	217.814	112.958	322.671	2.85657	1.51429	0.000108741	0.00597031
T23F4.3	dlhd-1	208.869	151.68	266.058	1.75407	0.810706	0.000109834	0.00600654
T12D8.9b		9892.32	7947.49	11837.2	1.48942	0.574752	0.000110379	0.00602255
T08B2.11		346.704	206.154	487.253	2.36354	1.24095	0.000110999	0.00604262
Y49C4A.8b		2725.1	2038.6	3411.59	1.6735	0.742865	0.000112429	0.00609606
F21D12.1b		259.972	355.673	164.272	0.461862	-1.11447	0.000112489	0.00609606
H38K22.5a		3021.65	3611.17	2432.12	0.673498	-0.570254	0.000113023	0.00611113
C48G7.3e		440.508	330.958	550.058	1.66202	0.732934	0.000113718	0.00613488
Y69A2AR.7c		476.705	630.211	323.2	0.512844	-0.963407	0.000115013	0.00619081
D1022.4		2299.78	2755.24	1844.33	0.669391	-0.579079	0.0001171	0.00628902
W03F11.5		280.096	359.183	201.008	0.559626	-0.837465	0.000119259	0.00639065
C17B7.12		577.703	259.959	895.447	3.44457	1.78432	0.000119662	0.0063979
F21D12.1a		271.93	350.828	193.031	0.550215	-0.861933	0.000121257	0.00646876
B0213.15c	cyp-34A9	104.373	145.533	63.2136	0.434359	-1.20304	0.000121725	0.00647926
Y69H2.3d		1913.3	1324.36	2502.25	1.88941	0.917936	0.00012353	0.00656078
Y73B6BL.4	ipla-6	3573.76	4252.5	2895.03	0.680783	-0.554733	0.00012423	0.00658336
Y95B8A.1	nas-30	3168.34	2402.31	3934.37	1.63775	0.711711	0.000125026	0.0066109
F55F8.1	ptr-10	3366.45	4104.79	2628.11	0.640255	-0.643283	0.000126244	0.00664598
C49C3.15		420.42	527.95	312.891	0.592653	-0.754742	0.000126169	0.00664598
C17C3.12a		2039.89	2677.81	1401.96	0.523546	-0.933612	0.000129004	0.00677034
F09F7.6		481.294	688.056	274.532	0.398996	-1.32555	0.000129315	0.00677034
T07H8.4e	mec-1	236.306	167.647	304.964	1.81909	0.863213	0.000129454	0.00677034
F44F4.6	gly-1	46.5669	73.7766	19.3572	0.262376	-1.93029	0.000131437	0.00685909
Y48G1BM.9		1310.37	1019.8	1600.95	1.56987	0.650641	0.000132332	0.00689076
T04B2.3a		957.586	752.02	1163.15	1.5467	0.629198	0.000132987	0.00690986
Y41G9A.2		156.904	210.082	103.727	0.493744	-1.01816	0.000133375	0.006915
K11E4.2		605.906	467.556	744.256	1.5918	0.670659	0.000135455	0.00700768
F54B11.11		1341.35	1063.34	1619.36	1.5229	0.606821	0.000140466	0.00725125
T28D6.4		1710.38	1382.11	2038.65	1.47503	0.560747	0.000140798	0.00725277
T10B9.1	cyp-13A4	46.885	75.1679	18.6022	0.247475	-2.01464	0.000143243	0.00736286
Y119C1B.5		3732.85	4439.42	3026.29	0.681687	-0.552818	0.000144018	0.00737106
K08D8.4d		325.577	433.789	217.365	0.501084	-0.996875	0.000143747	0.00737106
C17C3.12b	acdh-2	903.829	1168.3	639.363	0.547261	-0.869698	0.000144575	0.0073838
F27D4.6b		1337.33	1065.16	1609.51	1.51105	0.595553	0.000146232	0.00745254
C06E1.8	ztf-30	515.107	663.634	366.58	0.552383	-0.85626	0.000148532	0.0075537
F45H7.4	prk-2	1354.48	1072.78	1636.18	1.52518	0.608979	0.000150249	0.00762482
F01D5.10		1371.85	1057.91	1685.79	1.5935	0.672203	0.00015169	0.00768169
F58F9.7		10061.3	11874.7	8247.89	0.694576	-0.525795	0.000152231	0.00769278
Y17G7B.10b		1575.5	1894.5	1256.5	0.663236	-0.592406	0.000155016	0.00780063
T19C9.8		450.688	333.479	567.896	1.70294	0.768029	0.000154976	0.00780063
T06C12.10	cgt-1	2019.5	2698.49	1340.5	0.496759	-1.00938	0.000155457	0.00780644
F45E1.3		1400.83	1690.73	1110.94	0.657075	-0.60587	0.000155905	0.00781252
Y18H1A.13	col-46	2376.6	2936.53	1816.67	0.618644	-0.692819	0.000158678	0.00793487
T12G3.1	sqst-1	8464.43	9991.97	6936.9	0.694247	-0.526478	0.000159926	0.00798064
F52C9.1b		1231.49	980.276	1482.7	1.51253	0.596965	0.000161086	0.00800519
F11D5.5		133.268	67.2915	199.244	2.96091	1.56604	0.000160817	0.00800519
Y71H2AM.10		1194.14	949.503	1438.78	1.51529	0.599597	0.00016649	0.00825659
F52E4.4	twk-16	137.023	90.6071	183.439	2.02456	1.01761	0.000166922	0.0082609
R03E9.1	mdl-1	5295.87	4213.29	6378.45	1.51389	0.598258	0.000167897	0.00829202
T20D4.7		229.737	131.098	328.375	2.50479	1.32469	0.000168687	0.00829223
F10D11.6		29112.9	22865.5	35360.4	1.54645	0.628959	0.000168999	0.00829223
B0432.5b	cat-2	271.4	200.603	342.197	1.70584	0.770486	0.000169286	0.00829223
ZK131.9	his-15	194.676	257.849	131.503	0.510001	-0.971427	0.00016913	0.00829223
Y38C1AB.1		1182.95	937.836	1428.06	1.52272	0.606651	0.000170104	0.0083153
K07E3.8a	vem-1	3345.52	3971.45	2719.59	0.684785	-0.546277	0.000171347	0.00835899
C48B4.1	acox-5	9503.59	11249	7758.14	0.689671	-0.536021	0.000172207	0.00838391
Y43C5A.7		288.7	137.033	440.368	3.2136	1.68419	0.000177065	0.00860294
B0205.13		629.311	840.815	417.807	0.496907	-1.00895	0.000180094	0.00873239
C04C3.5a	dyf-3	71.0042	39.0974	102.911	2.63217	1.39625	0.000183662	0.00888737
CER2-LTR_CE		174.117	115.42	232.813	2.0171	1.01228	0.000186151	0.00897158
Y32G9B.1		1673.3	1280.68	2065.93	1.61315	0.689881	0.000186065	0.00897158
K07E3.8b		2341.54	2782.74	1900.34	0.682903	-0.550247	0.000186612	0.00897573
ZK131.4	his-10	143.526	193.799	93.2533	0.481186	-1.05533	0.000187012	0.00897697
C50H2.3	mec-9	638.567	496.275	780.859	1.57344	0.653921	0.000187483	0.00898158
T01A4.1b	gcy-28	2010.87	1629.34	2392.4	1.46832	0.554169	0.000190065	0.00908706
D2063.1		360.853	454.652	267.054	0.587382	-0.76763	0.000190686	0.00909861
F47G6.4	spe-15	1069	850.624	1287.38	1.51346	0.597846	0.000193731	0.00922553
R11F4.1		6349.69	7854.45	4844.93	0.616839	-0.697035	0.000194931	0.00926423
T07H8.4d		277.591	201.612	353.57	1.75372	0.810416	0.000197691	0.00937681
C03G6.8	nhr-147	110.979	73.2624	148.697	2.02964	1.02123	0.000198246	0.00938455
Y71H2AM.3		2325.78	2765.67	1885.88	0.681888	-0.552394	0.000204446	0.00965896
F25B5.6c		2828.68	3353.85	2303.51	0.686826	-0.541984	0.000207062	0.00972403
T05E7.1		3325.25	2721.96	3928.55	1.44328	0.529352	0.000206385	0.00972403
C53B7.7	nep-4	22.1006	37.7914	6.40973	0.169608	-2.55972	0.000207447	0.00972403
R03D7.2		445.848	305.054	586.641	1.92307	0.943415	0.000207238	0.00972403
C06A6.2a		1273.57	1524.69	1022.45	0.670595	-0.576485	0.000208206	0.00974053
F39C12.2b	add-1	395.252	294.867	495.637	1.68089	0.749222	0.000209187	0.00976736
C25F9.11		626.361	859.285	393.437	0.457865	-1.127	0.000210692	0.00979943
T16G1.6		3436.97	4077.2	2796.75	0.685948	-0.543828	0.000210329	0.00979943
F19H8.4	mltn-9	5386.38	6321.61	4451.15	0.704115	-0.506116	0.000211561	0.00982079
F42F12.6	nspc-13	968.201	669.036	1267.37	1.89432	0.921677	0.000213418	0.0098878
T01G5.2	ugt-30	738.956	579.566	898.347	1.55004	0.632301	0.000216434	0.00997254
K08C9.4	col-65	12730.2	10240.5	15219.9	1.48625	0.571678	0.000216496	0.00997254
R07B7.5	kmo-1	2290.63	2796.3	1784.95	0.638324	-0.647639	0.000215699	0.00997254
F37A4.7d	rbf-1	442.722	341.314	544.13	1.59422	0.672852	0.000217802	0.0100135
Y105E8B.9		1308.21	1570.45	1045.98	0.66604	-0.58632	0.00021999	0.0100394
C17B7.13		39.4545	20.0473	58.8618	2.93615	1.55393	0.000220042	0.0100394
T25E12.4b	dkf-2	432.892	557.62	308.163	0.55264	-0.855588	0.000219391	0.0100394
Y49C4A.8a		3288.95	2492.53	4085.36	1.63904	0.712851	0.000219262	0.0100394
M02H5.8		1354.86	1634.68	1075.05	0.65765	-0.604609	0.000223591	0.0101819
Y119D3B.9	fbxa-21	126.613	175.478	77.749	0.44307	-1.17439	0.000224197	0.0101901
C47E12.6b		1424	1087.79	1760.21	1.61815	0.694347	0.000225177	0.010196
C33C12.11		74.0081	36.259	111.757	3.08219	1.62395	0.000225018	0.010196
F20B10.1	nlr-1	2082.48	1695.92	2469.04	1.45587	0.54188	0.000226305	0.0102277
C55C3.7		8.79253	1.25504	16.33	13.0115	3.70172	0.000230364	0.0103915
Y38C1AB.5		1200.93	936.731	1465.13	1.56409	0.645327	0.000232073	0.010449
ZC443.3		1866.88	2301.46	1432.3	0.622343	-0.684217	0.000233177	0.010479
E04F6.3	maoc-1	9203.24	10823.9	7582.58	0.700542	-0.513457	0.000236318	0.0106002
K02E11.6		512.658	636.101	389.215	0.611876	-0.708689	0.000238196	0.0106645
F47H4.11	fbxa-134	33.8677	13.2404	54.495	4.11581	2.04118	0.000240836	0.0107357
B0019.2		1673.85	1341.64	2006.05	1.49522	0.580355	0.00024113	0.0107357
B0365.5a	clec-225	834.796	1010.8	658.793	0.651755	-0.617599	0.000241077	0.0107357
F46C5.10		667.122	818.1	516.145	0.630907	-0.6645	0.000242064	0.0107373
ZC395.5		124.288	203.577	44.9986	0.221039	-2.17762	0.000241683	0.0107373
DY3.6	mfb-1	608.548	820.677	396.419	0.483038	-1.04979	0.000244163	0.0108104
T28D6.2	tba-7	1424.85	1784.84	1064.86	0.596612	-0.745135	0.000246821	0.010908
F09B9.1	oac-14	2173.67	2893.06	1454.29	0.502682	-0.992282	0.000254468	0.011184
F01D4.6a	mec-3	132.618	88.2023	177.033	2.00712	1.00513	0.000254011	0.011184
F59C6.11		558.858	692.252	425.465	0.61461	-0.702257	0.000254163	0.011184
B0272.4		2709.88	3207.5	2212.27	0.689716	-0.535926	0.000256081	0.0111932
Y54G2A.9		493.553	386.651	600.456	1.55296	0.635025	0.00025525	0.0111932
C26G2.1	syg-2	2170.15	1757.59	2582.72	1.46947	0.555294	0.000255854	0.0111932
Y54G2A.29	ndnf-1	2929.5	4010.77	1848.22	0.460814	-1.11774	0.000257656	0.0112416
C35A5.3		1445.88	1724.05	1167.7	0.677301	-0.562132	0.000258396	0.0112534
W03B1.8	oac-52	120.117	175.44	64.7951	0.36933	-1.43702	0.000259304	0.0112724
T05C1.4c	camt-1	786.354	956.35	616.358	0.64449	-0.63377	0.000260002	0.0112823
T19B4.1	pamn-1	4583.06	5380.16	3785.95	0.703689	-0.506991	0.000263999	0.011435
F49D11.6		196.366	108.232	284.5	2.62862	1.3943	0.000266635	0.0115284
C17C3.1b		1760.89	2099.55	1422.22	0.677392	-0.561937	0.00026909	0.0116135
F25C8.2	amx-3	797.024	612.618	981.43	1.60203	0.679898	0.000272064	0.0117208
F10D2.10		368.977	463.727	274.227	0.591353	-0.757907	0.000277114	0.0119169
F48F7.3		23.0233	39.7843	6.26227	0.157406	-2.66744	0.000286949	0.0122957
T15B7.15		53.106	23.7288	82.4832	3.47608	1.79746	0.000286478	0.0122957
F41E6.14	oac-29	3361.36	2393.13	4329.59	1.80917	0.855332	0.000289163	0.0123684
K07D8.1	mup-4	38304.1	29027.2	47581	1.63919	0.71298	0.000290026	0.0123832
T01G9.3	dma-1	628.325	494.257	762.393	1.5425	0.625274	0.000292564	0.0124694
Y102A5C.16	clec-239	98.8039	58.611	138.997	2.37152	1.24581	0.000294266	0.0125196
C02B4.2	nhr-17	1709.12	2342.93	1075.31	0.458957	-1.12357	0.000296733	0.0126022
F22B8.6	cth-1	1846.61	1387.12	2306.11	1.66252	0.733368	0.000302969	0.0128234
K03H1.10	cbp-2	740.553	900.436	580.67	0.644877	-0.632905	0.000303013	0.0128234
F21D12.1d		294.439	371.675	217.203	0.58439	-0.774996	0.000306766	0.0129594
Y51A2A.1	clec-247	69.1142	25.0399	113.188	4.52033	2.17643	0.000312997	0.0131868
T07D3.9a		1111.25	1347.88	874.628	0.648893	-0.623947	0.000313251	0.0131868
F35D11.11c	che-10	1201.3	912.593	1490	1.63271	0.707269	0.000314183	0.0132029
ZC455.10	fkb-4	4018.23	3188.03	4848.43	1.52082	0.604853	0.000319768	0.013414
ZK377.1	wrt-6	3242.29	2322.85	4161.73	1.79165	0.841291	0.000320341	0.0134146
C54A12.1	ptr-6	3524.32	2775.8	4272.84	1.53932	0.622289	0.000323987	0.0135436
B0336.9d	swp-1	1180.91	950.397	1411.42	1.48508	0.570544	0.000326927	0.0136427
F45C12.15	ceh-83	71.6301	40.0297	103.231	2.57885	1.36673	0.000331505	0.0138006
Y74C9A.5	sesn-1	2345.63	1926.81	2764.45	1.43473	0.520777	0.000331864	0.0138006
ZK593.6	lgg-2	1734.32	2192.97	1275.66	0.581706	-0.781639	0.000334289	0.0138773
Y54G2A.39	clec-80	812.816	652.516	973.116	1.49133	0.576599	0.000338594	0.0140317
T19C4.6b	gpa-1	101.08	63.3862	138.773	2.18933	1.13049	0.000339768	0.014056
F38A5.3b		337.027	424.665	249.39	0.587263	-0.767922	0.000344044	0.0142084
C33F10.5b	rig-6	2382.1	1944.2	2820.01	1.45047	0.536519	0.000349318	0.0144014
C13C12.1	cal-1	1604.2	1903.63	1304.77	0.685409	-0.544963	0.000364126	0.0149861
Y76A2B.4		454.108	559.908	348.307	0.622078	-0.684833	0.000366689	0.0150657
F28D1.5	thn-2	657.818	391.323	924.313	2.36202	1.24002	0.000369318	0.0151477
T27C5.12		85.7499	41.5788	129.921	3.12469	1.64371	0.000375543	0.0153767
T15B7.7		123.522	164.929	82.1145	0.497877	-1.00614	0.00038004	0.0155343
T12D8.9a		10441	8445.97	12436.1	1.47243	0.558195	0.000381637	0.015573
F36G3.1		5113.78	4212.27	6015.3	1.42804	0.514039	0.000385202	0.0155786
C06B3.3	cyp-35C1	31424.3	40893.3	21955.4	0.536894	-0.897292	0.000385676	0.0155786
F11C1.6b		892.66	716.686	1068.63	1.49107	0.576353	0.00038567	0.0155786
Y37H2A.14		837.615	1133.14	542.086	0.478391	-1.06374	0.000385103	0.0155786
D2007.1		439.543	550.004	329.082	0.598328	-0.740992	0.000385596	0.0155786
C04E12.2		1091.34	819.463	1363.22	1.66355	0.734267	0.000385236	0.0155786
W01A11.4	lec-10	24359.9	28655.4	20064.4	0.700196	-0.514169	0.000386503	0.0155857
F36A2.3		8718.93	10213.6	7224.26	0.707318	-0.499568	0.00039911	0.016067
T08G2.2		1013.05	1214.1	811.991	0.6688	-0.580354	0.000399974	0.0160748
ZK512.3	ced-11	1453.67	1178.24	1729.09	1.46751	0.55337	0.000401166	0.0160957
Y45G12C.4		13.6928	24.0128	3.37281	0.140459	-2.83178	0.000403586	0.0161657
K08B5.1		326.886	245.413	408.359	1.66397	0.734628	0.000406256	0.0162123
Y43F8B.2a		1836.95	2241.61	1432.29	0.638957	-0.646209	0.000406065	0.0162123
C48G7.3d		788.596	630.536	946.655	1.50135	0.586259	0.00040678	0.0162123
C25F9.5		1272.48	1031.87	1513.1	1.46637	0.552246	0.000408022	0.0162348
F46C8.3		1145.94	1372.99	918.88	0.669253	-0.579377	0.000412068	0.01628
Y45G5AM.1b		3465.66	2864.15	4067.17	1.42003	0.505922	0.000412269	0.01628
F19C7.7	col-110	970.736	1619.09	322.38	0.199112	-2.32835	0.000411643	0.01628
K02D7.5	swt-1	1381.94	1662.82	1101.06	0.662163	-0.594742	0.000411726	0.01628
C54F6.13a	nhx-3	1478.5	1760.74	1196.27	0.679413	-0.557638	0.000412555	0.01628
F54D8.1	dpy-17	462.079	576.492	347.666	0.603072	-0.729597	0.000422474	0.0165082
T19H12.9	ugt-12	6101.49	7131.42	5071.56	0.711157	-0.491761	0.000420196	0.0165082
C48G7.3b		956.927	770.275	1143.58	1.48464	0.57011	0.000420932	0.0165082
C15C7.4		427.954	527.13	328.778	0.623714	-0.681044	0.000421396	0.0165082
C33F10.5c	rig-6	1713.52	1393.35	2033.69	1.45957	0.54554	0.000421836	0.0165082
T28A11.2b		2980.59	2450.08	3511.09	1.43305	0.519091	0.000419285	0.0165082
T24A11.3	toh-1	4143.92	3357.6	4930.24	1.46838	0.554229	0.000430017	0.0167756
F10F2.2		5644.36	4468.35	6820.36	1.52637	0.610106	0.00043222	0.0167795
F35D11.11d		1044.92	795.666	1294.17	1.62653	0.701795	0.000432187	0.0167795
K02B2.1	pfkb-1.2	3726.84	4393.93	3059.75	0.696358	-0.5221	0.000431474	0.0167795
ZC513.1		463.01	354.405	571.616	1.61289	0.689649	0.000438741	0.0170051
K08A2.5a		1847.73	2243.68	1451.77	0.647049	-0.628054	0.000447803	0.0173283
K10G6.5		25.2145	41.7984	8.63056	0.206481	-2.27592	0.000449589	0.0173694
C29F3.5	clec-230	788.137	628.691	947.584	1.50723	0.591901	0.000455216	0.0175585
F44F4.3		59.1326	90.3195	27.9456	0.309409	-1.69241	0.00045719	0.0176062
Y41C4A.17		110.404	156.274	64.5336	0.412952	-1.27595	0.000458936	0.0176451
NDNAX3_CE		2659.67	2180.87	3138.48	1.43909	0.52516	0.000461626	0.0176917
F47H4.9	fbxa-189	340.592	258.935	422.249	1.63072	0.705506	0.000460906	0.0176917
R12E2.1		1084.66	1302.87	866.444	0.665027	-0.588515	0.000463634	0.0177403
T10B9.3	cyp-13A6	110.667	147.849	73.4862	0.497037	-1.00858	0.000470866	0.0179883
Y106G6H.4	madf-10	179.201	242.391	116.012	0.478616	-1.06306	0.000474515	0.0180988
B0280.8	nhr-10	2544.49	3145.32	1943.67	0.617955	-0.694427	0.000479343	0.0182539
C02E7.7		6568.17	5063.09	8073.24	1.59453	0.67313	0.000480204	0.0182565
F37C4.5b		3487.29	4148.16	2826.41	0.681365	-0.553501	0.000481189	0.0182565
Y51H7BM.1	math-45	87.0864	50.1445	124.028	2.47342	1.3065	0.000481697	0.0182565
F23A7.7		2320.41	1911.05	2729.77	1.42841	0.514414	0.000482702	0.0182657
Y17G7B.10a		1235.65	1474.58	996.719	0.675933	-0.565047	0.00048359	0.0182704
C41A3.1		767.741	584.32	951.163	1.62781	0.702933	0.00048487	0.0182899
F41E6.2	grd-5	12089.2	10009.9	14168.5	1.41545	0.50126	0.00049097	0.0184909
C02F5.7b		1587.18	1882.71	1291.65	0.686059	-0.543595	0.000492387	0.0185151
F21H7.2		12.2458	22.5619	1.92972	0.0855297	-3.54743	0.000495109	0.0185545
ZC21.10		43.1024	71.8754	14.3295	0.199366	-2.32651	0.000495317	0.0185545
F58G6.6	del-2	265.323	182.487	348.16	1.90786	0.931959	0.000495756	0.0185545
R05G9R.1		355.822	246.558	465.086	1.88631	0.91557	0.000498936	0.0186443
H38K22.5c		1987.93	2346.91	1628.95	0.694084	-0.526817	0.000507506	0.018935
C12D5.2	nhr-152	96.5399	60.6806	132.399	2.1819	1.12559	0.000513947	0.0191455
R08D7.6b	pde-2	3005.68	3526.79	2484.58	0.704488	-0.505353	0.000518492	0.019241
M01F1.7	pitp-1	4054.66	3370.7	4738.63	1.40583	0.491424	0.000518921	0.019241
F49C12.4		15.0448	3.47081	26.6188	7.66934	2.9391	0.000518813	0.019241
C27F2.1		169.582	118.248	220.916	1.86824	0.901679	0.000521669	0.0193131
F53C3.5		184.794	256.34	113.249	0.441792	-1.17856	0.000523872	0.0193647
F58A6.4	nas-29	1369.68	1062.99	1676.38	1.57705	0.657225	0.000525146	0.0193818
C40A11.1	math-18	477.49	373.208	581.771	1.55884	0.640471	0.000535251	0.0197244
F40F8.7	pqm-1	4904.85	5805.4	4004.31	0.689757	-0.53584	0.000536978	0.0197577
K12F2.2a	vab-8	2706.62	2234.74	3178.49	1.4223	0.50823	0.000540053	0.01981
F59F3.6		636.748	506.528	766.968	1.51417	0.598526	0.000539311	0.01981
Y57G11C.37	anoh-2	779.672	605.957	953.387	1.57336	0.653847	0.0005409	0.0198107
R08D7.6c		2963.44	3484.01	2442.86	0.701164	-0.512177	0.00054613	0.0199717
W07A12.6	oac-54	90.0428	125.358	54.7274	0.436567	-1.19572	0.000551816	0.0201488
K09D9.1		289.29	371.408	207.172	0.557802	-0.842175	0.000554748	0.0202251
Y54G2A.6	clec-85	2432.78	2865.17	2000.39	0.698175	-0.51834	0.000561523	0.020441
C45G9.11		123.091	165.682	80.5001	0.485872	-1.04135	0.000567259	0.0206184
F35E12.9b		2280.98	2932.01	1629.94	0.555913	-0.84707	0.000569155	0.0206248
T23F6.5		261.692	346.494	176.891	0.510516	-0.969971	0.000568679	0.0206248
F46C8.8		6052.11	4709.55	7394.66	1.57014	0.650894	0.000570674	0.0206486
ZK822.5b		1637.47	1938.03	1336.9	0.689826	-0.535695	0.000583867	0.0210416
B0507.3b		167.473	118.858	216.088	1.81804	0.862383	0.000582775	0.0210416
K10B3.9	mai-1	708.344	854.305	562.383	0.658293	-0.603197	0.000584173	0.0210416
T02E1.1	spe-12	8.855	0.94122	16.7688	17.816	4.1551	0.000585301	0.0210506
T14B4.6	dpy-2	19942.4	24093.1	15791.7	0.655446	-0.609452	0.000588389	0.02113
C40H5.4	lact-7	660.134	516.338	803.93	1.55698	0.638753	0.000592098	0.0211679
F40F12.7		2745.56	3336.65	2154.48	0.645702	-0.631059	0.000590452	0.0211679
T07H8.4a		249.368	185.749	312.987	1.685	0.752748	0.00059168	0.0211679
F25G6.1		478.811	373.208	584.414	1.56592	0.647013	0.000593965	0.0212031
B0205.4		973.257	1193.61	752.904	0.63078	-0.664792	0.000595565	0.0212285
F19C6.4b		251.085	320.156	182.014	0.568517	-0.814725	0.000599467	0.0213359
F32A11.6	moe-3	3429.72	2836.19	4023.25	1.41854	0.504408	0.00060582	0.0215021
C34D4.15	col-113	3485.66	2891.66	4079.66	1.41083	0.496549	0.000605933	0.0215021
C30H6.5		1887.98	1408.33	2367.63	1.68117	0.749464	0.000609156	0.0215845
R08D7.6a	pde-2	3085.67	3639.45	2531.88	0.695678	-0.523508	0.000616632	0.0218171
Y57G7A.8		134.933	90.784	179.083	1.97262	0.980115	0.000623221	0.0219853
F32A7.6	aex-5	2498.14	2987.28	2009	0.672518	-0.572355	0.000622787	0.0219853
F01F1.6	alh-9	14682.2	17586.2	11778.2	0.669743	-0.578321	0.000625144	0.0220207
C15A11.7a		1128.26	1432.21	824.318	0.575556	-0.796972	0.00062615	0.0220237
F56A4.5		12.5622	22.0331	3.0914	0.140307	-2.83334	0.000634228	0.0222752
F58E1.6b	nhx-6	32.2711	17.6289	46.9134	2.66117	1.41206	0.00063812	0.0223791
C15C8.3	asp-10	25473.6	29643.7	21303.4	0.718648	-0.476642	0.000642501	0.0224998
C17B7.2		345.367	246.807	443.927	1.79868	0.846939	0.000644562	0.0225274
T04A11.4		847.475	680.901	1014.05	1.48928	0.57461	0.000645173	0.0225274
K09C4.8	sul-1	526.557	416.744	636.37	1.527	0.610704	0.000647836	0.0225875
Y41E3.12	srt-47	14.9265	26.6816	3.17138	0.11886	-3.07267	0.000658602	0.022912
Y119D3A.4	fbxa-36	52.758	28.614	76.902	2.68756	1.4263	0.000659057	0.022912
C06G1.1a		3335.66	2756.93	3914.39	1.41984	0.505728	0.000661042	0.0229145
B0212.3		418.006	321.949	514.063	1.59672	0.675114	0.000660613	0.0229145
T21D12.2	dpy-9	15621.1	18984.4	12257.8	0.64568	-0.631109	0.000662796	0.0229421
Y105C5B.15		1367.59	1127.28	1607.89	1.42634	0.512315	0.000665625	0.0230068
C34B4.2a		2802.78	3286.8	2318.76	0.705477	-0.503328	0.000670136	0.0231293
F37C4.5a		9156.52	10806.5	7506.58	0.694637	-0.525669	0.000672516	0.0231448
F56A12.2		142.841	93.2101	192.472	2.06492	1.04609	0.000671858	0.0231448
C47C12.6	deg-1	584.755	454.35	715.159	1.57402	0.654458	0.000684552	0.0235252
F29C6.1a		2338.17	2736.87	1939.46	0.70864	-0.496874	0.000687624	0.0235524
C10C5.5		224.151	393.035	55.2665	0.140615	-2.83018	0.000689134	0.0235524
F35D11.11a	che-10	1149.46	857.737	1441.19	1.68022	0.748653	0.000689276	0.0235524
K11G9.2		808.392	648.018	968.765	1.49497	0.580114	0.00068887	0.0235524
B0336.9a	swp-1	1031.66	838.623	1224.7	1.46037	0.546333	0.00069145	0.023593
ZK546.17	cblc-1	4398.42	5141.36	3655.48	0.710994	-0.49209	0.000697213	0.0237558
C43G2.1	paqr-1	4640.3	5423.26	3857.35	0.71126	-0.491552	0.000700171	0.0237667
H32K16.2		168.71	220.76	116.66	0.528446	-0.920171	0.000699921	0.0237667
T16A1.1a	math-42	239.709	130.93	348.488	2.66163	1.41231	0.000700508	0.0237667
F20D6.5		1071.72	810.548	1332.9	1.64444	0.717598	0.000709743	0.024012
C18H7.11		663.707	800.795	526.619	0.657621	-0.604672	0.000708915	0.024012
ZC168.2		29.6127	13.1249	46.1004	3.51244	1.81247	0.000714056	0.0241238
B0213.16	cyp-34A10	218.666	301.531	135.801	0.450372	-1.15081	0.000717522	0.0242068
K09C4.4		40.3239	20.8811	59.7666	2.86223	1.51714	0.000749476	0.0252492
F25G6.2	symk-1	4533.09	3774.76	5291.41	1.40179	0.487268	0.000750629	0.0252525
R05F9.6		26160.4	30262.7	22058	0.728882	-0.456242	0.000754072	0.0253328
W01A11.3b	unc-83	5344.67	4469.42	6219.93	1.39166	0.476812	0.0007567	0.0253855
B0496.5	srtx-1	41.5017	63.022	19.9814	0.317055	-1.65719	0.000761584	0.0255136
Y37E11AR.6	vab-2	748.55	598.103	898.998	1.50308	0.587924	0.000771606	0.0258132
ZK105.3		44.3035	74.0631	14.544	0.196372	-2.34834	0.000772697	0.0258137
R09G11.2a		1323.7	1084.05	1563.35	1.44214	0.528212	0.000775542	0.0258726
T13C5.5	bca-1	3675.92	4436.4	2915.43	0.657162	-0.605678	0.000777565	0.0259041
R08F11.7		41.9943	61.8951	22.0935	0.356951	-1.4862	0.000781038	0.0259836
F17A9.3	atf-8	1861.76	2301.77	1421.76	0.617681	-0.695066	0.000785588	0.0260987
Y73F8A.19	cpna-4	815.517	659.78	971.254	1.47209	0.557864	0.000788816	0.0261589
C54G4.5		121.648	162.372	80.9235	0.498384	-1.00467	0.000789582	0.0261589
C32B5.1b	fbxc-40	41.4064	22.719	60.0939	2.6451	1.40332	0.000792645	0.0262241
F56D6.2	clec-67	3978.95	4824.52	3133.38	0.64947	-0.622666	0.000800353	0.0264426
C53A5.5	kcnl-4	484.341	366.716	601.967	1.64151	0.715023	0.000809161	0.0266968
C16H3.2	lec-9	11581.6	13560.3	9602.84	0.708158	-0.497856	0.000818189	0.0269575
F25D1.3		427.392	561.599	293.186	0.522056	-0.937724	0.000822862	0.0270742
C14B4.2		4047.82	3159.27	4936.37	1.5625	0.64386	0.000826555	0.0271212
ZC196.4		117.743	77.5597	157.927	2.0362	1.02588	0.000825608	0.0271212
F25B4.9	clec-1	5957.82	6932.51	4983.13	0.718805	-0.476327	0.000829275	0.0271732
Y41D4B.16	hpo-6	3212.35	3748.42	2676.28	0.713976	-0.486052	0.000834337	0.0273017
ZK131.8	his-14	139.916	183.916	95.9168	0.521526	-0.93919	0.000840873	0.0274781
K10B3.6a		1608.1	1889.01	1327.19	0.702585	-0.509256	0.000844266	0.0275514
Y39A1A.19	fmo-3	2245.4	1805.28	2685.53	1.4876	0.572988	0.000856159	0.0279015
ZK770.1	asic-1	446.643	330.492	562.794	1.7029	0.767992	0.00085825	0.0279153
Y38C1AB.2	trpl-3	131.46	91.5167	171.404	1.87293	0.905294	0.000858913	0.0279153
F09F7.4a		16425.8	19053.6	13798	0.724165	-0.46561	0.00086344	0.0280244
F35E12.7d	dct-17	455.486	581.39	329.583	0.566888	-0.818864	0.000871781	0.0281984
F13G11.1b		1675.96	1970.76	1381.15	0.700819	-0.512886	0.000872334	0.0281984
F10D2.6	ugt-37	427.434	541.167	313.701	0.579674	-0.786687	0.000871709	0.0281984
F01D4.6b		103.901	69.0383	138.764	2.00995	1.00716	0.000878893	0.0283721
C49C3.9		3111.67	3630.87	2592.48	0.714012	-0.48598	0.000885611	0.0285505
Y54E2A.3	tac-1	2222.46	2610.57	1834.36	0.702666	-0.509089	0.000893421	0.0287636
D2007.5	atg-13	2767.98	3222.34	2313.63	0.717998	-0.477948	0.000908005	0.0291939
F28D1.9	acs-20	8495.33	7049.61	9941.06	1.41016	0.495856	0.000918453	0.0294902
Y57G11C.41		165.695	118.141	213.25	1.80505	0.852041	0.000923959	0.0295589
C06G3.1a		1745.85	2212.65	1279.05	0.578062	-0.790704	0.000922711	0.0295589
C25D7.5		714.365	877.109	551.621	0.628908	-0.669079	0.00092469	0.0295589
BE10.2	agmo-1	5263.88	4392.49	6135.27	1.39676	0.482088	0.000925527	0.0295589
R07B7.13	nhr-206	238.275	300.894	175.656	0.583781	-0.776502	0.000931804	0.0297197
C37H5.3a	abhd-5.2	698.522	854.676	542.369	0.63459	-0.656103	0.00093811	0.0298811
F35E12.10		3385.17	4066.15	2704.2	0.665051	-0.588463	0.000946195	0.0300986
F11D5.7		124.62	65.9969	183.242	2.77653	1.47328	0.000951498	0.0302271
F22E5.1		744.354	974.569	514.14	0.527557	-0.922602	0.000954526	0.0302831
C48G7.3c		872.294	710.238	1034.35	1.45634	0.54235	0.000964795	0.0305684
T19D12.4b		5757.73	6764.43	4751.02	0.702352	-0.509733	0.000969116	0.0306648
C33G8.6	nhr-42	1487.12	1743.53	1230.72	0.705876	-0.502514	0.000973474	0.030762
T14B4.7a	dpy-10	8614.92	10074.5	7155.32	0.710239	-0.493623	0.000993259	0.0313459
T24E12.5		863.394	1145.93	580.862	0.506893	-0.980246	0.000994979	0.0313589
C32H11.12	dod-24	2011.56	2338.92	1684.2	0.720074	-0.473782	0.000999985	0.0314592
F10G7.9a		3264.52	2726.59	3802.45	1.39458	0.47983	0.00100079	0.0314592
C26D10.3		260.437	193.891	326.983	1.68643	0.753973	0.00100259	0.0314744
T19C3.9	ttr-7	734.952	584.089	885.816	1.51658	0.600817	0.00101818	0.031922
T25B9.7	ugt-54	523.952	656.66	391.245	0.595811	-0.747074	0.0010264	0.0321378
Y38F1A.10c	max-2	2452.25	2046.6	2857.9	1.39641	0.481726	0.0010325	0.0322866
ZK84.1		4906.81	3365.99	6447.64	1.91552	0.937738	0.0010371	0.0323881
T07H8.4g	mec-1	198.792	146.081	251.502	1.72165	0.783796	0.00103959	0.0324235
Y113G7A.13		21.7279	35.4652	7.99056	0.225307	-2.15004	0.00104296	0.0324863
K10B3.8	gpd-2	44039.9	51439.5	36640.3	0.712298	-0.489446	0.00104846	0.0326152
F35B3.7		1221.24	1446.87	995.616	0.688119	-0.539271	0.00105478	0.0326488
T07H8.4b	mec-1	241.259	181.591	300.927	1.65717	0.728721	0.00105559	0.0326488
R13H8.1b		1729.74	1440.32	2019.17	1.40189	0.48737	0.00105772	0.0326488
R09E12.5		40.7822	22.9031	58.6612	2.56128	1.35686	0.00105642	0.0326488
C44B11.4		282.055	348.95	215.16	0.616594	-0.697606	0.00105416	0.0326488
F25B5.6a		3127.15	3636.75	2617.56	0.719751	-0.47443	0.00105325	0.0326488
W02D7.11		15.4143	29.1998	1.62889	0.0557842	-4.164	0.00106421	0.032807
T24B8.4		5939.04	4989.69	6888.38	1.38052	0.465214	0.0010687	0.0328188
C49G7.7		55.5993	78.8772	32.3214	0.409768	-1.28712	0.00106822	0.0328188
F49H6.13		19.9028	36.4041	3.40144	0.0934356	-3.41988	0.00106858	0.0328188
C04F12.3	ikb-1	2289.48	2673.64	1905.31	0.712627	-0.488781	0.00107233	0.032888
F55G11.5	dod-22	842.885	1031.82	653.947	0.633779	-0.657949	0.00108464	0.033183
Y54G11A.13	ctl-3	3271.22	3797.8	2744.65	0.722695	-0.46854	0.00108472	0.033183
VC5.2		1889.5	2209.3	1569.7	0.710496	-0.493101	0.00109107	0.0333349
CC8.2a		735.405	893.085	577.725	0.646887	-0.628413	0.00109968	0.0335549
F35E12.8	cld-9	2139.12	2557.67	1720.58	0.672712	-0.57194	0.00110492	0.0336721
T23E7.6		130.927	181.549	80.3049	0.442331	-1.1768	0.00111184	0.0338008
C47E12.6a		1752.18	1378.03	2126.32	1.54301	0.625751	0.00111197	0.0338008
ZK131.5	his-11	196.839	251.201	142.477	0.56718	-0.81812	0.00111729	0.0339195
T03F6.3		1929.67	2261.54	1597.81	0.706516	-0.501206	0.00113831	0.034514
F09E10.3	dhs-25	9385.22	11315.7	7454.71	0.658792	-0.602105	0.00114099	0.0345514
C50H2.13		415.933	506.252	325.614	0.643185	-0.636694	0.00115672	0.0349834
ZK822.5a		2973.75	3471.76	2475.73	0.713105	-0.487814	0.0011669	0.0352468
Y15E3A.4		6034.25	7004.99	5063.5	0.722842	-0.468248	0.00117391	0.0354139
K05F6.10		131.777	65.7064	197.847	3.01108	1.59028	0.00117952	0.0355384
B0496.3a	unc-82	4437.58	3635.46	5239.69	1.44127	0.527342	0.00118176	0.0355612
K07D4.8	pqn-48	1621.05	1924.08	1318.02	0.685013	-0.545797	0.0011838	0.0355779
F25H9.5	frm-10	4874.09	5641.76	4106.42	0.727862	-0.458264	0.00118664	0.0356185
Y48G1BM.6		58.6949	34.642	82.7478	2.38865	1.2562	0.00119392	0.0357923
C02F5.7a		1564	1832.63	1295.36	0.706834	-0.500556	0.00120533	0.0360787
W04G3.1	lpr-6	15002.8	17652	12353.5	0.699837	-0.51491	0.00120649	0.0360787
C24A3.4		879.681	1045.5	713.865	0.6828	-0.550466	0.00121315	0.0362325
M163.2	ztf-14	414.763	503.798	325.728	0.646545	-0.629176	0.00121871	0.0363535
F09F7.4b		13499.3	15585.4	11413.3	0.732306	-0.449482	0.00122113	0.0363802
F39C12.2e	add-1	293.36	225.479	361.241	1.60211	0.679969	0.00122993	0.0365515
B0365.5b	clec-225	1432.89	1764.74	1101.04	0.623912	-0.680585	0.00122916	0.0365515
Y54G2A.33	clec-84	2036.96	1705.42	2368.5	1.38881	0.473848	0.00123534	0.0366668
F58E6.7	hrg-3	79.6514	119.02	40.2828	0.338454	-1.56297	0.00124708	0.0369694
C50E3.6		1267.59	1489.48	1045.7	0.702061	-0.510331	0.00125366	0.0370269
T05F1.11		1620.38	1338.2	1902.55	1.42173	0.507647	0.00125332	0.0370269
F38B2.2		386.772	472.274	301.27	0.637913	-0.648569	0.00125233	0.0370269
C33F10.5d	rig-6	2424.79	2024.87	2824.72	1.39501	0.480278	0.00126539	0.0373274
C55C2.5a	aat-5	984.065	1165.93	802.198	0.688032	-0.539453	0.0012691	0.0373826
B0213.5	nlp-30	2227.99	1727.1	2728.88	1.58004	0.659959	0.00127038	0.0373826
F39E9.1		715.147	849.341	580.953	0.684004	-0.547922	0.00127234	0.0373944
Y45G5AM.1a		5530.59	4692.34	6368.83	1.35728	0.440722	0.00128337	0.0376723
K04C2.3a		718.639	861.09	576.188	0.669138	-0.579624	0.00128686	0.0377285
F10G7.9b		2505	2085.03	2924.98	1.40285	0.488361	0.00129025	0.0377816
T24C2.1	ram-5	291.323	223.43	359.217	1.60774	0.685031	0.00129436	0.0378557
Y39G8B.7		69.5792	93.8329	45.3254	0.483044	-1.04977	0.00129751	0.0379016
C15C6.1		2387.68	1995.86	2779.5	1.39263	0.477811	0.00132217	0.0385749
F43C1.5		547.71	410.004	685.415	1.67173	0.741339	0.00132892	0.0386776
C16D9.4		926.128	1100.27	751.985	0.683455	-0.549082	0.00132732	0.0386776
F41G3.1		721.867	582.476	861.259	1.47862	0.56425	0.00133094	0.0386893
F12B6.2a	slc-17.6	570.99	688.53	453.45	0.658577	-0.602575	0.00133817	0.0388499
F08G2.3	his-42	79.6252	111.279	47.9717	0.431095	-1.21392	0.00133971	0.0388499
ZC178.1		11.1654	2.49692	19.834	7.94338	2.98975	0.00134262	0.0388872
K07B1.3	ucp-4	742.527	887.573	597.482	0.673164	-0.570971	0.00135115	0.039087
F59B10.5		1254.27	1548.65	959.885	0.619819	-0.690081	0.00135609	0.0391828
BE0003N10.3		1379.98	1813.92	946.043	0.521545	-0.939135	0.00136319	0.0393403
Y39A3B.1		261.655	196.665	326.645	1.66092	0.73198	0.0013694	0.0394719
C06G1.1b		2970.3	2480.17	3460.42	1.39524	0.48051	0.00137559	0.0396029
F08G2.2	his-43	118.169	157.793	78.5455	0.497777	-1.00643	0.00138836	0.0399225
K08D8.4a		389.049	515.627	262.47	0.50903	-0.974177	0.00139292	0.0400055
C11D2.6c	unc-77	412.765	322.329	503.202	1.56114	0.642604	0.00140727	0.0403691
VK10D6R.1	cnc-10	1266.6	999.712	1533.49	1.53393	0.617233	0.00141642	0.040583
D1014.7		165.767	294.163	37.3706	0.12704	-2.97664	0.00141874	0.0406011
K12F2.2b	vab-8	912.988	747.82	1078.16	1.44173	0.527802	0.00142473	0.0407238
T19D12.4a		6420.65	7476.23	5365.07	0.717618	-0.478712	0.00143069	0.0408454
ZK218.11		30.4848	14.4716	46.498	3.21305	1.68394	0.00143412	0.0408946
T03F1.3	pgk-1	12372.1	14288.5	10455.8	0.731763	-0.450551	0.00143695	0.0409266
Y44A6C.1		2489.87	3449.57	1530.18	0.443585	-1.17272	0.00145915	0.0415096
C32H11.6		366.19	274.198	458.182	1.67099	0.740705	0.00146346	0.0415828
F56E10.2	daam-1	934.038	741.803	1126.27	1.51829	0.602447	0.00146767	0.041653
T28A11.2a		3116.37	2618.01	3614.73	1.38072	0.465417	0.00147216	0.0417309
ZC328.1	cuti-1	4699.7	5423.56	3975.85	0.733069	-0.44798	0.00147875	0.0418681
T07A9.14		2767.93	2298.28	3237.57	1.40869	0.494356	0.00149302	0.0422224
F54D1.4	nhr-7	984.116	1170.83	797.399	0.681052	-0.554163	0.00149717	0.0422899
K02D7.1		7925.38	9444.24	6406.52	0.678353	-0.559893	0.00150078	0.0422934
T25F10.3		2350.23	1970.22	2730.24	1.38575	0.470671	0.00150083	0.0422934
D2023.2	pyc-1	39868.9	48762.6	30975.3	0.635227	-0.654657	0.00151841	0.0426884
Y75B8A.27	pqn-92	2623.66	2216.72	3030.59	1.36715	0.451173	0.00151723	0.0426884
Y51A2B.1		110.041	146.343	73.7391	0.503879	-0.988851	0.00152871	0.0429277
ZK1025.8		5047.61	4036.81	6058.41	1.50079	0.585723	0.00153663	0.0430994
F16B4.12b	nhr-117	331.664	407.964	255.365	0.625951	-0.675878	0.00155287	0.0435038
R11G11.6		665.676	519.226	812.126	1.56411	0.645342	0.00156476	0.043786
F53C3.6a		109.531	166.345	52.7171	0.316914	-1.65783	0.00156795	0.043824
Y38F1A.10b	max-2	1888.07	1576.42	2199.72	1.39539	0.480673	0.00158872	0.0443244
C44B7.6a		544.643	687.797	401.49	0.583733	-0.776619	0.00158956	0.0443244
Y59C2A.3		2144.49	1796.48	2492.5	1.38743	0.472416	0.00159289	0.0443657
ZC376.2		2798.36	2354.54	3242.19	1.377	0.461527	0.00160055	0.0445273
ZC487.1a		173.431	220.909	125.952	0.570154	-0.810576	0.00161166	0.0447842
B0213.15a	cyp-34A9	1052.2	1326.63	777.774	0.586277	-0.770345	0.00162349	0.0450607
ZK1127.1	nos-2	25.8109	11.2042	40.4176	3.60736	1.85094	0.00163838	0.0453688
C04F12.1		1384.31	1161.29	1607.34	1.3841	0.468945	0.00163819	0.0453688
C32D5.9	lgg-1	12872.5	14903.6	10841.3	0.727424	-0.459131	0.00164437	0.0454823
C03D6.1		443.791	537.998	349.584	0.649787	-0.62196	0.00165086	0.0455897
T05A12.4b		761.794	618.939	904.649	1.46161	0.547562	0.00165206	0.0455897
C37H5.3b	abhd-5.2	502.999	605.038	400.96	0.662702	-0.593568	0.00165447	0.0456036
F35F10.6		1018.78	799.187	1238.37	1.54953	0.631834	0.00165952	0.0456901
F45E4.1	arf-1.1	242.978	304.887	181.07	0.593892	-0.751728	0.00166593	0.0457091
F48E8.1a	lon-1	2381.36	2763.32	1999.4	0.723548	-0.466839	0.00166225	0.0457091
F17C11.11		3060.06	3808.01	2312.11	0.60717	-0.719827	0.00166573	0.0457091
T21C12.2	hpd-1	24136.8	27734.5	20539.1	0.740559	-0.433313	0.00167301	0.0458412
F36F12.8	ztf-28	134.283	175.53	93.0362	0.530029	-0.915857	0.00167483	0.0458412
R07C3.1	clec-43	274.02	204.399	343.641	1.68123	0.749517	0.00167649	0.0458412
F35E12.6		7429.63	8542.36	6316.91	0.739481	-0.435415	0.00168145	0.0459245
T19D2.1		2441.78	1914.17	2969.38	1.55126	0.633444	0.0016916	0.0460041
ZK512.6	eat-4	873.965	1029.8	718.131	0.697351	-0.520043	0.00169589	0.0460041
Y70G10A.3		2989.23	3474.51	2503.94	0.72066	-0.47261	0.00169022	0.0460041
C01H6.6		480.198	577.002	383.394	0.664459	-0.589747	0.00168777	0.0460041
C10A4.8	mnm-2	166.603	210.174	123.032	0.585382	-0.772549	0.00169336	0.0460041
C18E9.1	cal-2	1385.78	1655.64	1115.93	0.674017	-0.569143	0.00169418	0.0460041
F25C8.3b	unc-80	2481.79	2086.21	2877.36	1.37923	0.463859	0.00170036	0.0460732
C01G6.7	acs-7	6794.43	7778.85	5810.01	0.746899	-0.421016	0.00170561	0.0461634
B0546.4a		271.243	342.231	200.255	0.585144	-0.773136	0.00171106	0.0462064
F02E9.5a		1785.31	2120.38	1450.24	0.683954	-0.548028	0.0017109	0.0462064
F35E12.7a	dct-17	433.664	546.113	321.215	0.588184	-0.76566	0.0017207	0.0464144
F26G1.5		4218.66	3552.01	4885.31	1.37536	0.459813	0.00172298	0.0464237
M01E11.7c	tag-163	3149.51	2652.43	3646.58	1.37481	0.459229	0.0017262	0.0464581
M01E11.7a	tag-163	3173.67	2678.94	3668.41	1.36935	0.453492	0.00173196	0.0465608
W03D8.11		612.415	754.711	470.12	0.622915	-0.682894	0.00174582	0.0468807
F01G10.9		2319.08	2691.01	1947.14	0.723575	-0.466786	0.00175051	0.0469541
Y40B10A.9		608.107	446.75	769.465	1.72236	0.784388	0.00176098	0.0471545
C54C8.2		385.233	279.455	491.01	1.75703	0.813138	0.00176192	0.0471545
F54E7.3c	par-3	2005.42	1593.32	2417.51	1.51728	0.601484	0.00176566	0.0472019
C31H2.3		167.14	213.136	121.143	0.568385	-0.81506	0.0017697	0.0472572
F59A6.10		10.2278	1.87586	18.5797	9.90463	3.3081	0.00178464	0.0475
C54G4.7		1506.78	1757.9	1255.66	0.714294	-0.48541	0.00178298	0.0475
Y48G1BR.1		1460.93	1218.09	1703.78	1.39873	0.484117	0.00178475	0.0475
F53C11.3		7638.92	8788.87	6488.98	0.738318	-0.437686	0.00179548	0.0477327
M03F8.1		857.247	661.29	1053.2	1.59265	0.67143	0.00179958	0.0477887
F32B5.6b		2270.87	2696.09	1845.64	0.68456	-0.54675	0.00181223	0.0480713
T04C12.8		365.388	442.371	288.405	0.651953	-0.61716	0.0018216	0.0482664
Y71F9AL.10		940.24	1107.14	773.339	0.698501	-0.517667	0.00182709	0.0483049
T13H10.2		563.312	453.768	672.856	1.48282	0.568343	0.00182551	0.0483049
F28H6.6		1189.89	985.468	1394.31	1.41487	0.500666	0.00183106	0.0483566
F34H10.3		1470.11	1781.11	1159.12	0.650784	-0.619748	0.00183708	0.048462
Y39B6A.47	nhr-145	408.713	326.443	490.982	1.50403	0.588838	0.00184813	0.0487001
C32E12.5	sem-2	3296.74	2774.67	3818.81	1.37631	0.460805	0.00186189	0.0490087
C13B9.1		635	513.841	756.158	1.47158	0.557367	0.00187903	0.0494055
F37B12.1		949.263	1166.13	732.396	0.628057	-0.671033	0.00190846	0.0501244
Y55B1AR.1	lec-6	23882.2	27523.4	20241	0.735411	-0.443378	0.00191651	0.0502806
F25B5.6b		3515.94	4053.03	2978.85	0.734967	-0.444249	0.00192165	0.0503604
K07H8.8		127.277	92.4141	162.14	1.7545	0.811059	0.00192647	0.0504315
C29E6.5	nhr-43	1092.62	1285.4	899.833	0.70004	-0.514491	0.00193127	0.0505018
DH11.2		5323.21	6332	4314.42	0.681368	-0.553493	0.00194206	0.0507287
C34H4.2		4313.26	5179.68	3446.83	0.665452	-0.587593	0.00194615	0.05078
C13A10.2		248.933	307.116	190.75	0.621099	-0.687105	0.00196422	0.0511958
Y97E10AR.8		11.1733	20.641	1.70557	0.0826304	-3.59718	0.00196851	0.0512519
F54E7.3b		1887.41	1498.22	2276.61	1.51954	0.603638	0.0019771	0.0514196
C41G11.3	rgs-6	1089.8	900.717	1278.88	1.41985	0.50574	0.00198857	0.0516058
T28A11.3		47.0186	16.0868	77.9503	4.8456	2.27668	0.00198816	0.0516058
C47B2.8	prx-11	1718.76	2076.45	1361.07	0.655478	-0.609381	0.00199594	0.051741
C05D11.4	let-756	2948.52	3422.84	2474.19	0.722848	-0.468236	0.00200034	0.0517992
K11G9.5		1290.16	1050.21	1530.11	1.45696	0.542959	0.00201238	0.0520546
R07G3.8		1752.55	2085.6	1419.49	0.680618	-0.555082	0.00202043	0.0521324
R04D3.1	cyp-14A4	75.9347	116.938	34.9319	0.298722	-1.74312	0.00202192	0.0521324
F35D11.11b	che-10	1223.24	934.456	1512.01	1.61807	0.694272	0.00202065	0.0521324
C06B3.6		3963.31	5420.9	2505.73	0.462235	-1.1133	0.00203372	0.0522118
B0244.2	ida-1	10995.5	12550.8	9440.21	0.752163	-0.410883	0.00203032	0.0522118
Y57G11C.44		46.1796	68.4859	23.8733	0.348587	-1.52041	0.00203223	0.0522118
C34D1.5b	zip-5	101.568	133.664	69.4731	0.51976	-0.944083	0.00203018	0.0522118
T24A6.7		56.4075	77.9335	34.8815	0.447581	-1.15978	0.00205349	0.052663
ZK643.3b	seb-2	224.945	168.265	281.626	1.67371	0.743049	0.00205895	0.0527466
Chapaev-2_CE		245.837	181.643	310.031	1.70682	0.771309	0.00206326	0.0528006
W01A8.6		2338.14	1957.72	2718.56	1.38864	0.473672	0.00207322	0.0529921
K02E7.7		38.3709	20.5414	56.2003	2.73595	1.45204	0.00207517	0.0529921
T08E11.8		15.3746	5.6739	25.0753	4.41941	2.14385	0.00208195	0.0531086
C33F10.5a	rig-6	2156.6	1815.79	2497.41	1.37538	0.459834	0.00210221	0.0535684
Y34B4A.10		4323.45	3252.11	5394.79	1.65886	0.73019	0.00210822	0.0535839
B0336.9b	swp-1	984.773	817.279	1152.27	1.40988	0.495574	0.00210623	0.0535839
F07B10.5	lgc-36	99.8974	65.0325	134.762	2.07223	1.05118	0.00211624	0.0535839
W01B11.6a		3070.13	3541.27	2599	0.733919	-0.446308	0.00211253	0.0535839
F46B6.8	lipl-2	1081.69	903.58	1259.79	1.39422	0.479463	0.00211379	0.0535839
C07A9.4	ncx-6	377.059	459.224	294.894	0.642158	-0.639001	0.00211541	0.0535839
R13H8.1c		1298.08	1089.11	1507.05	1.38374	0.468576	0.00212656	0.0537883
T07H8.4h		227.279	172.503	282.055	1.63507	0.709353	0.0021351	0.0539474
Y57G11C.32		284.426	220.959	347.893	1.57446	0.65486	0.00214144	0.0540506
C06H2.7		115.679	81.066	150.293	1.85396	0.890609	0.00214864	0.0541752
T28F3.4a	slc-17.4	899.949	1109.58	690.316	0.622141	-0.684686	0.00215372	0.054245
T28C12.2		783.429	960.786	606.071	0.630808	-0.664728	0.00215594	0.054245
H16D19.1	clec-13	50.7248	27.3878	74.0617	2.70419	1.43519	0.0021625	0.0543529
F08G2.1	his-44	199.146	250.873	147.419	0.587623	-0.767038	0.00218368	0.0548279
T02B5.1		567.486	376.757	758.216	2.01248	1.00897	0.00218827	0.0548855
C33G8.11	nhr-107	1347.68	1562.34	1133.02	0.725209	-0.463531	0.00219237	0.0549308
K12G11.3	sodh-1	5166.3	7087.01	3245.59	0.457963	-1.1267	0.00219589	0.0549616
C17C3.1d		15.2432	26.0287	4.4578	0.171265	-2.5457	0.00219838	0.0549664
C08E8.4		139.382	177.131	101.634	0.573777	-0.801437	0.00220566	0.0550908
W01C8.4b	set-20	691.805	570.388	813.221	1.42573	0.511703	0.00220886	0.0551134
C35A11.2		686.987	818.257	555.717	0.679147	-0.558204	0.00222435	0.0554422
F07B7.11	his-54	195.371	246.016	144.726	0.588281	-0.765424	0.0022417	0.0557607
ZK1067.4		485.912	394.93	576.894	1.46075	0.546711	0.00224179	0.0557607
F53C11.1		2925.68	3524.22	2327.14	0.660327	-0.598746	0.0022449	0.0557803
C34D10.1		650.396	794.665	506.127	0.636905	-0.65085	0.00225172	0.0558916
C01A2.2		1565.84	1873.29	1258.39	0.671751	-0.574002	0.00225744	0.0559756
C36A4.9a		9063.87	10437.8	7689.91	0.736733	-0.440785	0.00227227	0.0562851
W06A11.4		248.772	188.603	308.94	1.63805	0.711977	0.00227904	0.0563944
B0280.7		2748.54	2162.48	3334.6	1.54202	0.624825	0.00229115	0.0566356
ZK250.5a		200.915	150.672	251.159	1.66693	0.737194	0.00230522	0.0569246
W04G3.2	lpr-5	21127.9	24111.4	18144.4	0.752524	-0.41019	0.00232382	0.057325
R09G11.2c		1467.65	1230.4	1704.91	1.38565	0.470561	0.00233544	0.0575523
F46C3.1	pek-1	6166.9	7051.2	5282.61	0.749179	-0.416617	0.00234122	0.0576353
ZK637.13	glb-1	1568.89	1963.56	1174.22	0.598009	-0.741762	0.00235748	0.057976
Y73F8A.5		632.25	493.705	770.795	1.56125	0.642698	0.00236186	0.0580243
F49E12.10		278.409	215.876	340.943	1.57934	0.659325	0.00236676	0.0580849
Y61A9LA.12		113.976	72.5024	155.449	2.14406	1.10034	0.00240742	0.0590226
T19A5.3b		3221.49	2515.2	3927.79	1.56162	0.643048	0.00241051	0.0590378
T16G12.3		515.477	402.401	628.552	1.562	0.643398	0.0024134	0.0590481
F56B3.10	gst-40	284.602	221.287	347.916	1.57224	0.652821	0.00242658	0.0593101
F19C6.4a		304.008	371.304	236.713	0.637517	-0.649464	0.0024365	0.0594918
Y38F1A.10a	max-2	2030.05	1716.68	2343.43	1.36509	0.449001	0.00244018	0.059521
Y46H3D.6	nhr-237	534.661	728.364	340.958	0.468114	-1.09507	0.00244911	0.0596779
EGAP7.1	dpy-3	11206.4	13614.6	8798.17	0.64623	-0.62988	0.00246022	0.0598878
T10D4.15		48.4332	71.1497	25.7166	0.361444	-1.46816	0.00248073	0.0603259
W04G5.8		48.8863	25.688	72.0846	2.80616	1.4886	0.00249122	0.0605195
H38K22.5b		2714.72	3137.65	2291.8	0.730418	-0.453207	0.00249627	0.0605195
C53B7.5	odr-10	223.747	294.222	153.272	0.52094	-0.94081	0.00249583	0.0605195
K06A9.2		564.994	713.253	416.735	0.584274	-0.775283	0.0025077	0.060735
R07C12.2		1412.92	1187.59	1638.24	1.37947	0.464112	0.00251882	0.0609428
F41E6.5b		647.661	766.88	528.441	0.689079	-0.537258	0.00253068	0.0611679
F53A9.1		640.716	785.256	496.175	0.631864	-0.662315	0.00254344	0.0613599
W09C3.1		364.428	287.058	441.797	1.53905	0.62204	0.00254375	0.0613599
K10B3.6b	gpcp-1	457.17	548.891	365.449	0.665795	-0.586849	0.00255199	0.0614885
F12F6.9	col-128	4221.34	4994.87	3447.81	0.69027	-0.534767	0.00255421	0.0614885
ZK1025.2		5079.18	4096.04	6062.31	1.48004	0.565637	0.00255914	0.0615453
B0331.1	cyp-29A4	22.4761	37.9408	7.01139	0.184798	-2.43598	0.00257485	0.0618609
T04A11.1		796.113	625.51	966.716	1.54549	0.62806	0.00258022	0.0619278
T01B11.7	oat-1	2784.85	2364.86	3204.84	1.35519	0.438499	0.00258944	0.0620248
Y55F3C.3a	kvs-5	2900.29	2460.59	3340	1.3574	0.440843	0.00258754	0.0620248
F07F6.5	dct-5	2529.55	1954.45	3104.65	1.5885	0.667668	0.00260449	0.062323
C05E4.14b	srh-2	21.4467	35.5845	7.30893	0.205396	-2.28352	0.00260982	0.0623882
C03H5.1	clec-10	3028.94	2438.27	3619.6	1.4845	0.569974	0.00261965	0.0625608
F18G5.4	lgc-4	319.913	251.759	388.067	1.54143	0.624265	0.00263717	0.0628849
C37C3.8b	memo-1	899.572	1054.6	744.541	0.705991	-0.502278	0.00263875	0.0628849
K02B12.9		85.744	115.929	55.5589	0.479249	-1.06115	0.00264276	0.0628849
F41E6.10	fip-4	54.3236	76.9379	31.7093	0.412142	-1.27879	0.00264372	0.0628849
R13H8.1f	daf-16	1295.51	1090.2	1500.82	1.37665	0.46116	0.00265924	0.0630037
Y43F8B.2b		3358.36	4217.3	2499.42	0.592659	-0.754725	0.00265805	0.0630037
F17C8.1	acy-1	3125.48	2666.65	3584.3	1.34412	0.426665	0.00265755	0.0630037
F07F6.8		3703.09	4243.27	3162.9	0.745392	-0.423928	0.00265242	0.0630037
F36D3.2	nhr-54	163.563	121.597	205.53	1.69025	0.75724	0.00267062	0.0632109
Y42G9A.3a		1438.79	1198.68	1678.91	1.40063	0.486079	0.00267983	0.0633663
K07A3.1	fbp-1	14021.5	16013.3	12029.8	0.751242	-0.412651	0.00268827	0.063503
C04E12.7	scrm-3	219.27	153.636	284.903	1.8544	0.89095	0.00269885	0.0636276
C01B12.2	gmeb-1	2377.2	2729.82	2024.59	0.741656	-0.431178	0.00269809	0.0636276
F55E10.7	npr-28	594.305	489.19	699.42	1.42975	0.515765	0.00275237	0.0648254
T12B5.2	fbxa-54	312.122	230.038	394.205	1.71365	0.777071	0.0027648	0.0650544
T10A3.1b	unc-10	961.457	801.335	1121.58	1.39964	0.485053	0.00277947	0.0653354
Y20C6A.1		558.399	381.577	735.22	1.92679	0.946202	0.00278756	0.0654611
Y48G10A.6		743.367	467.339	1019.4	2.18128	1.12517	0.00279532	0.0655792
F53B3.3		748.548	607.284	889.812	1.46523	0.551129	0.00281066	0.0658746
R12A1.2	snt-5	1085.04	906.784	1263.29	1.39315	0.478352	0.00281997	0.066028
Y54G2A.32		1136.38	1355.54	917.218	0.676643	-0.563532	0.0028252	0.0660861
C08F8.3		606.023	490.204	721.842	1.47253	0.558301	0.00282861	0.0661011
Y53G8AM.5		27.3799	40.9294	13.8304	0.337909	-1.56529	0.00283678	0.0662275
T10A3.1a	unc-10	1194.52	1004.6	1384.44	1.37811	0.462688	0.00284509	0.0663569
C40H1.7		651.828	466.482	837.174	1.79465	0.843706	0.00284824	0.0663657
C50F2.6a		8444.74	9651.13	7238.35	0.75	-0.415037	0.00286228	0.0666279
C10F3.7		10.4555	2.2026	18.7084	8.49377	3.08641	0.00288888	0.0671282
T20D4.8		46.5432	25.4768	67.6096	2.65377	1.40804	0.00288938	0.0671282
C27H5.4b		1451.4	1689.27	1213.53	0.718374	-0.477194	0.00292027	0.0677802
F54D5.12		23016	26330	19702	0.748272	-0.418365	0.00292887	0.0679056
C17B7.5		200.4	155.137	245.664	1.58353	0.663141	0.00293134	0.0679056
ZK1128.7		1037.03	1226.35	847.705	0.691244	-0.532732	0.00293779	0.0679892
F11F1.2		83.3605	55.4582	111.263	2.00625	1.0045	0.00294596	0.0681124
C11D2.6d	unc-77	450.233	362.308	538.159	1.48536	0.570816	0.00295751	0.0682477
Y48G1BM.5		209.694	152.778	266.61	1.74508	0.803291	0.00295677	0.0682477
T19H12.1a	ugt-9	2512.81	2865.96	2159.66	0.753555	-0.408216	0.00296618	0.0683819
T01D3.7		965.614	805.84	1125.39	1.39654	0.481856	0.0029955	0.0689915
C03G6.15	cyp-35A2	19580.4	22366.9	16794	0.750842	-0.413418	0.00300415	0.0691165
F32A5.6	prx-13	1616.7	1875.18	1358.22	0.724315	-0.465311	0.0030067	0.0691165
F43G6.11a		548.196	446.162	650.229	1.45738	0.543381	0.00302354	0.0694371
K09F6.4		336.595	236.588	436.602	1.84541	0.883941	0.00302902	0.0694962
T13C5.7		206.079	261.35	150.808	0.577034	-0.793272	0.00303722	0.0696177
Y73B6BL.1	tyr-6	4253.93	3631.02	4876.84	1.3431	0.425569	0.0031117	0.0712567
Y54G2A.21		313.078	243.74	382.416	1.56895	0.649798	0.00312637	0.0715242
B0213.4	nlp-29	4478.87	3730.25	5227.5	1.40138	0.486849	0.00313201	0.071585
M03F4.7a	calu-1	25342.9	28836.2	21849.6	0.757712	-0.400278	0.00314265	0.0716232
M57.1		1156.47	961.466	1351.48	1.40565	0.491233	0.00314125	0.0716232
K07E8.10		8.63758	2.484	14.7912	5.95457	2.574	0.00314146	0.0716232
Y104H12A.1	nhr-41	2896.99	2416.25	3377.73	1.39792	0.483286	0.00317036	0.072186
K02E7.2		42.1759	25.3415	59.0102	2.3286	1.21946	0.00318014	0.0723399
F27E5.7		332.926	231.962	433.891	1.87053	0.903444	0.00318895	0.0724716
E04F6.8		1557.94	1230.03	1885.85	1.53318	0.616525	0.0031932	0.0724993
ZK377.2a	sax-3	2382.89	2028.55	2737.24	1.34936	0.432276	0.00322305	0.0731077
F28A10.6	acdh-9	11016.9	12576.7	9457.13	0.751955	-0.411281	0.00323092	0.0732168
R04B5.3	nhr-205	312.199	378.88	245.518	0.64801	-0.625912	0.00323823	0.0733133
T02G5.13b		3190.51	3659.94	2721.08	0.743477	-0.427639	0.00324918	0.0734916
W01C8.5a		3086.04	2638.16	3533.92	1.33954	0.421739	0.00325365	0.0735234
C17H12.4		2271.08	2604.43	1937.72	0.744009	-0.426607	0.00326429	0.0736942
F58B3.2	lys-5	213.174	163.745	262.603	1.60373	0.68143	0.00326977	0.0737484
F39C12.2c	add-1	253.245	197.352	309.139	1.56644	0.647488	0.0032831	0.0739795
T03G6.2c	nhr-40	888.004	1037.46	738.551	0.711885	-0.490285	0.00328814	0.0740234
C06G3.1b		1356.38	1726.87	985.896	0.570914	-0.808654	0.00329596	0.0741297
K08B12.1		6783.82	7994.63	5573.01	0.697094	-0.520575	0.00331333	0.0744505
Y59E9AR.7		69.4566	110.109	28.8039	0.261593	-1.9346	0.00331941	0.0745173
K02B9.4	elt-3	1970.36	2281.92	1658.81	0.726937	-0.460099	0.00334107	0.0749331
HELITRONY2_CE		444.286	528.227	360.345	0.682178	-0.55178	0.003351	0.0750154
F39D8.3		626.416	462.447	790.386	1.70914	0.773269	0.00334807	0.0750154
F10C2.7		68.1724	97.0037	39.3411	0.405563	-1.302	0.00335715	0.0750829
Y22D7AL.15		1399.33	1623.59	1175.07	0.723747	-0.466444	0.00336242	0.0751306
T02C5.5a	unc-2	734.217	606.627	861.808	1.42065	0.506556	0.00336672	0.0751566
Y47D3B.11	plr-1	1045.95	878.253	1213.65	1.38189	0.466647	0.00337279	0.075222
K02B7.3b		449.578	359.301	539.856	1.50252	0.587382	0.00338904	0.0754291
T05B4.1	lgc-1	33.4724	49.8345	17.1104	0.343344	-1.54227	0.00339152	0.0754291
ZC190.4		5354.56	4586.47	6122.65	1.33494	0.416772	0.00339133	0.0754291
C07H4.1		387.88	466.825	308.935	0.66178	-0.595577	0.00342471	0.0760965
F58E10.4	aip-1	1350.09	1668.21	1031.97	0.61861	-0.692897	0.00344073	0.0763816
M01D1.2a	math-34	20.2615	7.93401	32.5889	4.1075	2.03826	0.00345742	0.0766812
R144.2a	pcf-11	2769.95	2364.66	3175.24	1.34279	0.425233	0.00346183	0.0767078
R10D12.9	swt-6	257.292	334.961	179.622	0.536249	-0.899026	0.00348764	0.0772083
C06A6.5		7411.14	8623.39	6198.89	0.718846	-0.476245	0.00349384	0.0772742
Y54F10BM.15	fbxa-219	341.079	411.542	270.617	0.65757	-0.604783	0.00351368	0.0776414
K09A11.2	cyp-14A1	356.562	431.82	281.303	0.651436	-0.618305	0.00352614	0.0778447
F21D12.1e		308.533	396.856	220.211	0.554889	-0.849729	0.00354101	0.0781011
T07H8.4f		218.922	167.288	270.557	1.61731	0.693598	0.00355919	0.0783591
F01F1.12a		27191.4	32308.9	22074	0.683218	-0.549581	0.00355983	0.0783591
D1022.3		99.7588	130.843	68.675	0.524867	-0.929977	0.00356252	0.0783591
F58H7.1		475.534	382.533	568.536	1.48624	0.571668	0.00357936	0.0786572
Y71G12B.18		113.18	213.784	12.5767	0.0588292	-4.08732	0.00358384	0.0786834
F52F12.6	ztf-11	388.282	314.689	461.875	1.46772	0.553576	0.0035951	0.0787367
C54F6.9	nhr-172	113.855	161.823	65.8874	0.407159	-1.29634	0.00359238	0.0787367
Y53F4B.39b		2671.88	3062.51	2281.24	0.744894	-0.424893	0.00359612	0.0787367
C04C3.6		21.6357	8.14374	35.1276	4.31345	2.10884	0.00361806	0.0791446
R11.3		114.103	80.1902	148.016	1.84582	0.88426	0.00362743	0.0792118
Y62F5A.10		16.0902	26.9033	5.27718	0.196154	-2.34994	0.00362774	0.0792118
H11E01.2		151.049	192.253	109.844	0.571352	-0.807548	0.00363992	0.0794052
F47B10.9		308.846	432.817	184.875	0.427144	-1.22721	0.00372507	0.0811888
C09G1.2		51.2499	85.0184	17.4815	0.20562	-2.28195	0.00373544	0.081341
CC4.2	nlp-15	963.488	1123.31	803.668	0.715447	-0.483084	0.00375738	0.0817443
C30A5.10a		206.171	155.771	256.571	1.6471	0.719931	0.00376396	0.0818132
C08H9.7	chil-3	112.047	69.8349	154.259	2.20891	1.14333	0.00376953	0.0818554
F35E12.7b	dct-17	462.103	601.679	322.528	0.536046	-0.899571	0.00377615	0.0818554
W02G9.1	ndx-2	350.085	422.337	277.833	0.657846	-0.604178	0.00377537	0.0818554
Y17G7B.11	arrd-7	1673.86	1989.9	1357.82	0.682358	-0.5514	0.00378617	0.0819984
Y47G6A.17	ccep-290	166.736	129.503	203.969	1.57502	0.655368	0.00382098	0.0826775
H27A22.1b		1651.48	1905.27	1397.69	0.73359	-0.446954	0.00382662	0.0827248
ZK892.2	nlt-1	8723.01	9949.62	7496.4	0.753436	-0.408443	0.00383635	0.0827857
Y38H6C.10	fbxa-149	176.684	133.565	219.802	1.64565	0.718661	0.0038337	0.0827857
T24D8.5	nlp-2	53.1116	73.5093	32.7138	0.44503	-1.16803	0.00385341	0.0830791
K02F2.6	ser-3	660.699	775.291	546.107	0.70439	-0.505554	0.0039058	0.0838327
C25D7.3	sdc-3	3050.02	2538.37	3561.66	1.40313	0.488648	0.00390193	0.0838327
F59E12.6b		1546.78	1306.71	1786.85	1.36744	0.451479	0.00390587	0.0838327
C02D5.3a		2707.77	3094.43	2321.1	0.750089	-0.414866	0.00390212	0.0838327
C55A6.4		580.997	711.85	450.144	0.632358	-0.661187	0.00390387	0.0838327
H14N18.4a		1882.49	1610.19	2154.79	1.33822	0.420317	0.00393005	0.0842761
C36A4.9b	acs-19	8038.66	9182.2	6895.12	0.750923	-0.413263	0.00395823	0.0845287
C08F11.13		4159.62	4746.51	3572.73	0.752708	-0.409838	0.00394628	0.0845287
B0496.3b	unc-82	4940.68	4079.49	5801.88	1.42221	0.508134	0.00395173	0.0845287
W04A4.5		3624.44	3088.98	4159.9	1.34669	0.42942	0.00395715	0.0845287
Y11D7A.7		194.461	144.983	243.939	1.68253	0.750636	0.00395947	0.0845287
F26D2.3a		112.414	74.9438	149.885	1.99997	0.999977	0.00396449	0.0845604
C49C8.5		4286.38	4903.98	3668.78	0.748123	-0.418653	0.00396959	0.0845939
F55G11.1		138.295	94.727	181.863	1.91986	0.941003	0.00397741	0.0846852
C05A9.2		1645.06	1899.24	1390.88	0.732336	-0.449422	0.00398275	0.0847237
R09B5.12	chil-14	23.8365	9.46362	38.2094	4.03751	2.01346	0.00398825	0.0847654
Y62E10A.4	srsx-25	24.1733	10.7133	37.6333	3.51275	1.8126	0.00402634	0.085499
C10C5.3		424.752	701.975	147.53	0.210164	-2.25041	0.00404998	0.0858505
C41C4.5b		1213.88	1018.01	1409.76	1.38481	0.469692	0.00405006	0.0858505
C30F12.1		2652.9	2269.9	3035.89	1.33746	0.419493	0.00406043	0.0859943
Y82E9BR.2		845.272	689.071	1001.47	1.45337	0.539399	0.0041188	0.0871534
F10D2.5	ugt-40	467.247	552.484	382.01	0.691441	-0.532321	0.00412708	0.0872514
T19C4.6a	gpa-1	126.334	90.2816	162.386	1.79866	0.846921	0.00414837	0.0876243
H19M22.3b		352.877	419.412	286.342	0.682723	-0.550628	0.00416543	0.0876969
D1037.3	ftn-2	21117.7	24001.4	18234.1	0.759712	-0.396475	0.00415723	0.0876969
Y46H3C.6		31.7994	14.6996	48.8991	3.32656	1.73403	0.00416645	0.0876969
F15G9.1a		614.541	511.169	717.914	1.40446	0.490011	0.00416059	0.0876969
F16H6.4		105.041	74.2097	135.873	1.83093	0.872578	0.00418071	0.087876
C44C1.6		187.129	139.286	234.972	1.68697	0.754438	0.0041823	0.087876
C48B4.13		595.242	468.895	721.59	1.53892	0.621916	0.00419473	0.0879969
K10D11.1	dod-17	2528.87	2898.03	2159.71	0.745233	-0.424237	0.0041954	0.0879969
C24A8.1	dop-6	516.663	416.483	616.843	1.48108	0.566646	0.00420606	0.0880979
T24C12.2	gap-1	1046.4	881.915	1210.88	1.37301	0.457344	0.00420757	0.0880979
F28B3.4	dip-2	1143.24	901.27	1385.21	1.53696	0.620079	0.00421792	0.0881321
Y53G8B.4b	nipa-1	1463.81	1691.07	1236.55	0.731223	-0.451617	0.00422392	0.0881321
F40G9.11	mxl-2	1066.39	1239.71	893.067	0.720386	-0.473158	0.00421922	0.0881321
Y48A6B.9		1489.44	1755.47	1223.4	0.696907	-0.520962	0.00422135	0.0881321
Y69F12A.2b		6433.63	5512.3	7354.96	1.33428	0.416063	0.00424013	0.0883932
F53C11.6	twk-32	138.968	176.453	101.482	0.575123	-0.798059	0.00424903	0.0885017
C33A11.2		365.842	437.955	293.728	0.670679	-0.576305	0.00425864	0.0885479
Y48G8AL.13		3255.13	3739.18	2771.08	0.741094	-0.432271	0.00425793	0.0885479
F15D3.7	timm-23	6724.11	7694.92	5753.3	0.747674	-0.419519	0.00427368	0.0887835
C52E2.5		297.654	223.471	371.837	1.66392	0.734584	0.00428425	0.0889261
ZK669.1a	spv-1	2497.55	2127.1	2868.01	1.34832	0.431162	0.00429286	0.0889506
K07C5.5	ceeh-2	1661.93	1919.54	1404.31	0.731587	-0.450899	0.0042918	0.0889506
T02G5.13a	mmaa-1	5765.67	6566.19	4965.14	0.756168	-0.403221	0.004304	0.0891044
R05D7.1		625.47	738.563	512.378	0.69375	-0.527512	0.00430983	0.089148
F54E7.3a	par-3	1958.3	1533.51	2383.09	1.55401	0.635996	0.00431488	0.0891754
T19D7.5		71.4776	95.953	47.0022	0.489847	-1.0296	0.00432661	0.0893408
ZK742.3		1758.18	2037.09	1479.27	0.726165	-0.461631	0.00435446	0.0898383
K06A5.8b		313.974	251.223	376.726	1.49957	0.584549	0.00437301	0.0901434
Y53G8B.4a	nipa-1	1644.51	1902.43	1386.59	0.72885	-0.456306	0.00438346	0.0902773
F13D2.4		532.053	433.875	630.231	1.45256	0.538601	0.00438704	0.0902773
R06C7.3	dhp-1	4554.99	5182.53	3927.46	0.757827	-0.40006	0.00439092	0.0902795
C41H7.1		278.881	208.752	349.009	1.67188	0.741473	0.00440472	0.0904857
F41D3.4	oac-27	21.6622	7.24935	36.075	4.97631	2.31508	0.00441507	0.0906205
F10E9.6c	mig-10	1865.99	1593	2138.97	1.34274	0.425176	0.00441911	0.0906259
C06G8.2	pept-2	2158.17	1836.76	2479.57	1.34997	0.432925	0.00442486	0.0906662
F15E6.3		476.424	722.443	230.404	0.318924	-1.64872	0.00443738	0.0907128
W04A8.4		461.32	550.958	371.681	0.674608	-0.567878	0.00443761	0.0907128
F58E2.4		386.474	312.487	460.461	1.47353	0.55928	0.0044385	0.0907128
Y40H7A.4b		88.0816	59.8916	116.272	1.94137	0.957074	0.00448484	0.0915037
Y54G2A.11a		2469.35	3338.94	1599.76	0.479121	-1.06154	0.00448278	0.0915037
Y6E2A.4		38.0433	54.5634	21.5233	0.394463	-1.34204	0.00449794	0.091693
Y22F5A.5	lys-2	9318.27	11615.7	7020.79	0.60442	-0.726376	0.00450721	0.0917234
C03B8.1		11.1307	2.20893	20.0526	9.07794	3.18236	0.00451815	0.0917234
Y58G8A.4a	npr-5	538.327	448.068	628.586	1.40288	0.488394	0.00451858	0.0917234
C45B2.3		67.3499	42.3663	92.3335	2.17941	1.12394	0.00451309	0.0917234
C08E3.13		371.929	290.519	453.338	1.56044	0.641955	0.00450838	0.0917234
F17C11.4		1760.2	2168.05	1352.34	0.623758	-0.680941	0.00454235	0.0921279
R08D7.7		1889.19	2164.48	1613.9	0.74563	-0.423468	0.00454675	0.0921389
K08C7.2	fmo-1	4978.38	5669.4	4287.35	0.756227	-0.403108	0.00456645	0.0923819
T19H12.10	ugt-11	872.364	1037.56	707.166	0.681565	-0.553078	0.00456344	0.0923819
Y51H4A.25a		398.909	303.22	494.597	1.63115	0.705888	0.00457396	0.0924558
Y18H1A.12	col-47	609.648	738.231	481.066	0.651647	-0.617838	0.00460025	0.0929088
F01G10.8	daf-14	2356.76	2749.87	1963.64	0.714086	-0.485831	0.00463176	0.0934453
K09A9.1	nipi-3	7453.48	8502.2	6404.75	0.753305	-0.408694	0.00463462	0.0934453
H37A05.1	lpin-1	14018.3	15951	12085.7	0.757673	-0.400353	0.0046483	0.0936422
W06A11.1		286.54	229.582	343.497	1.49619	0.581291	0.00469505	0.0945045
C05E4.9b	icl-1	27751.9	38419.1	17084.6	0.444691	-1.16913	0.00473283	0.0951851
C44H9.1	ugt-15	443.074	274.82	611.328	2.22446	1.15346	0.0047442	0.0952607
C41C4.5a		1111.44	931.414	1291.46	1.38656	0.471508	0.00474454	0.0952607
F09C8.2		3108.23	2647.37	3569.09	1.34817	0.430999	0.00475971	0.0954525
C49H3.11	rps-2	137055	161382	112728	0.698519	-0.51763	0.00476207	0.0954525
F32B5.6a		2650.47	3112.26	2188.67	0.703241	-0.507908	0.00476609	0.0954532
F23C8.5		19324.4	21987.7	16661.2	0.757749	-0.400208	0.00477022	0.0954562
R166.5a	mnk-1	9552.89	11527.3	7578.47	0.657436	-0.605079	0.00477537	0.0954795
M01B2.8		69.9897	44.655	95.3243	2.13468	1.09402	0.0047832	0.0955563
T27B1.1	osm-1	916.916	759.226	1074.61	1.4154	0.501207	0.00479188	0.0955703
W01A11.3a	unc-83	6043.59	5216.93	6870.25	1.31691	0.39716	0.00479183	0.0955703
F53F10.4	unc-108	8985.76	10209.8	7761.71	0.760222	-0.395507	0.00479931	0.0956389
Y22D7AL.11		685.352	526.151	844.552	1.60515	0.68271	0.00480784	0.0956492
C55C2.5b		867.197	1009.39	725.008	0.718265	-0.477411	0.00481181	0.0956492
ZC416.4	kgb-2	323.786	404.933	242.64	0.59921	-0.738866	0.00480629	0.0956492
M04G7.3b		191.2	147.303	235.098	1.59602	0.674476	0.00483829	0.0960163
C05E4.9a	icl-1	33755.3	46935.7	20574.9	0.438364	-1.1898	0.00483808	0.0960163
T07D3.9b		623.477	728.931	518.024	0.710662	-0.492765	0.00485662	0.0963002
R09A1.3		519.956	618.876	421.037	0.680325	-0.555704	0.00488454	0.0967737
T23F4.2		862.052	999.546	724.557	0.724886	-0.464174	0.004893	0.0968613
T19A5.3a		8000.4	6388.68	9612.12	1.50455	0.589336	0.00489883	0.0968966
Y105C5B.25		95.6692	123.658	67.6805	0.54732	-0.869543	0.00490337	0.0969064
C05C8.8		25.9205	11.6024	40.2387	3.46814	1.79416	0.00497594	0.0982595
Y116F11B.2		84.2863	111.515	57.0578	0.511661	-0.966739	0.00498966	0.0983882
T19B4.7	unc-40	6546.92	5619.06	7474.77	1.33025	0.4117	0.00499067	0.0983882

## Sheet: Sig_lin-22(ot269)_padj0.1
S1 Data: Significantly differentially expressed genes in lin-22(ot269), as determined by Deseq, FDR<=0.1
Sequence	Gene name	baseMean	baseMean_JR667	baseMean_lin-22(ot269)	foldChange	log2FoldChange	pval	padj
F15E11.10	srbc-15	478.276	951.726	4.82548	0.00507024	-7.62373	1.06e-128	2.54e-124
M142.1	unc-119	4007.21	7187.8	826.607	0.115001	-3.12028	1.67e-90	2e-86
Y48G8AL.11	haf-6	1901.97	3293.14	510.811	0.155114	-2.6886	5.26e-63	4.2e-59
ZK970.7		3975.04	764.085	7186	9.40471	3.23338	1.89e-53	1.13e-49
F23F1.4		8907.5	3139.55	14675.5	4.67439	2.22478	2.31e-52	1.11e-48
Y42H9B.1	col-115	20277.1	37396.5	3157.74	0.0844396	-3.56594	2.86e-52	1.14e-48
Y39G8B.7		1165.88	93.8329	2237.93	23.8501	4.57593	1.39e-47	4.76e-44
T07D10.6	flp-33	141.883	282.755	1.01044	0.00357356	-8.12842	7.34e-46	2.2e-42
F57H12.7	mec-17	15436.4	27655.5	3217.23	0.116332	-3.10368	2.24e-45	5.95e-42
C50F7.5		2177.42	777.128	3577.71	4.60376	2.20281	7.02e-44	1.68e-40
Y46G5A.13	tiar-2	1216.67	2046.89	386.458	0.188803	-2.40505	5.81e-43	1.26e-39
B0511.11		588.67	164.116	1013.22	6.17384	2.62617	8.5e-42	1.7e-38
C02A12.4	lys-7	11274.2	2442.23	20106.1	8.23269	3.04136	9.32e-41	1.72e-37
R07C3.1	clec-43	1256.83	204.399	2309.26	11.2978	3.49797	1.95e-40	3.34e-37
Y105C5B.15		2790.29	1127.28	4453.3	3.95047	1.98202	1.9e-38	3.03e-35
Y19D10A.7	irld-53	444.306	863.421	25.1903	0.029175	-5.09912	3.08e-38	4.6e-35
F08A8.2	acox-2	30616.9	13872	47361.8	3.4142	1.77155	1.33e-36	1.87e-33
F23F1.5		5778.66	2521.33	9035.99	3.58382	1.8415	3.22e-36	4.29e-33
W06D12.3	fat-5	1548.03	307.7	2788.37	9.06197	3.17982	2.54e-35	3.2e-32
C14C6.5		6994.46	3145.29	10843.6	3.44758	1.78559	4.19e-35	5.01e-32
F56A4.9	irld-35	473.389	936.205	10.5733	0.0112938	-6.46832	5.02e-33	5.72e-30
T23F4.3	dlhd-1	511.168	151.68	870.656	5.74007	2.52107	9.28e-33	1.01e-29
F26B1.4	col-58	6846.79	11556.2	2137.43	0.18496	-2.43471	1.58e-31	1.65e-28
W03G1.7b	asm-3	961.009	295.47	1626.55	5.50495	2.46073	3.98e-31	3.97e-28
Y19D10A.9	clec-209	14544.3	27014.5	2074.09	0.0767768	-3.70319	9.38e-31	8.99e-28
F15E11.15a	pud-3	11340.9	2492.54	20189.2	8.09984	3.01789	1.13e-30	1.04e-27
T01C4.1	lmd-5	617.819	129.218	1106.42	8.56244	3.09802	3.86e-30	3.43e-27
H23N18.1	ugt-13	5461.8	8242.83	2680.77	0.325225	-1.62049	1.43e-29	1.22e-26
W08E12.2		731.953	294.772	1169.13	3.96624	1.98777	2.38e-29	1.97e-26
C01B4.6		573.207	937.54	208.874	0.222789	-2.16625	4.55e-29	3.63e-26
F56A4.2		14673	27173.4	2172.51	0.0799497	-3.64476	1.02e-28	7.91e-26
C03H5.1	clec-10	7149.87	2438.27	11861.5	4.86471	2.28235	5.58e-28	4.17e-25
C32H11.13	dct-19	310.817	9.73919	611.894	62.828	5.97334	5.9e-28	4.28e-25
F59A1.9		103.327	198.669	7.985	0.0401925	-4.63693	6.33e-28	4.46e-25
F15E11.12	pud-4	5323.92	1582.86	9064.97	5.72696	2.51777	1.18e-27	8.11e-25
ZK666.7	clec-61	421.033	105.519	736.546	6.98023	2.80327	2.46e-27	1.64e-24
F58B6.1		499.891	171.175	828.607	4.84071	2.27522	5.97e-27	3.86e-24
F15E11.15b	pud-3	8581.64	1690.11	15473.2	9.15516	3.19458	8.09e-27	5.1e-24
T02B5.1		2742.7	376.757	5108.64	13.5595	3.76123	1.24e-26	7.62e-24
K07E8.3	sdz-24	8748.34	4576.19	12920.5	2.82342	1.49744	7.22e-26	4.32e-23
ZK218.5		373.047	51.7294	694.365	13.423	3.74664	1.01e-25	5.92e-23
T01D1.4		6336.69	3065.43	9607.96	3.13429	1.64814	2.24e-25	1.28e-22
Y19D10A.16		582.004	951.992	212.015	0.222707	-2.16678	3.05e-25	1.7e-22
C50D2.1		8257.81	3663.63	12852	3.508	1.81065	4.58e-24	2.49e-21
K09C4.5		1504.01	648.463	2359.55	3.63869	1.86342	1.6e-23	8.5e-21
Y54G2A.9		856.51	386.651	1326.37	3.4304	1.77838	2.75e-23	1.43e-20
F46B6.8	lipl-2	1793.19	903.58	2682.8	2.96908	1.57002	4.14e-23	2.11e-20
D1069.2	cpn-2	2599.19	1361.7	3836.67	2.81756	1.49444	4.92e-23	2.46e-20
W03G1.7a	asm-3	1131.8	369.413	1894.19	5.12758	2.35828	8.04e-23	3.93e-20
TC1		1053.44	1845.16	261.724	0.141843	-2.81763	8.53e-23	4.08e-20
F23F1.3	fbxc-54	870.067	398.801	1341.33	3.36341	1.74993	8.88e-23	4.17e-20
W08F4.6	mlt-8	51612.4	29151.9	74072.8	2.54092	1.34535	1.81e-22	8.34e-20
C32B5.1a	fbxc-40	218.365	60.3049	376.425	6.24204	2.64202	2.28e-22	1.03e-19
T05E7.1		4967.89	2721.96	7213.82	2.65023	1.40612	2.46e-22	1.09e-19
K09C4.1a		1265.89	632.049	1899.74	3.00568	1.58769	3.32e-22	1.42e-19
C03H5.6		1225.26	608.891	1841.64	3.02457	1.59673	3.28e-22	1.42e-19
H23N18.3	ugt-8	6912.85	9930.46	3895.24	0.392251	-1.35015	1.24e-21	5.23e-19
Y19D10A.8		657.213	1008.21	306.22	0.303728	-1.71915	1.6e-21	6.62e-19
C01B12.1	sqt-2	92545.8	46762.7	138329	2.9581	1.56467	2.06e-21	8.38e-19
T22B7.7		383.539	147.48	619.598	4.20122	2.07081	3.48e-21	1.39e-18
T04H1.9	tbb-6	563.448	251.293	875.603	3.4844	1.80091	1.45e-20	5.68e-18
K02E2.4	ins-35	6303.07	867.628	11738.5	13.5294	3.75803	1.51e-20	5.82e-18
F45D3.2		5534	2888.37	8179.63	2.83192	1.50178	1.8e-20	6.83e-18
K10D11.1	dod-17	2007.14	2898.03	1116.25	0.385174	-1.37642	2.74e-20	1.03e-17
F20A1.6a		92.2273	170.387	14.0674	0.082561	-3.59839	4.26e-20	1.57e-17
E03H4.10	clec-17	884.476	232.962	1535.99	6.59329	2.721	5.91e-20	2.14e-17
Y68A4A.13		90.5519	13.9022	167.202	12.027	3.5882	1.1e-19	3.92e-17
F20A1.6b		46.3752	91.0918	1.65858	0.0182078	-5.7793	1.16e-19	4.08e-17
C01B12.8		691.945	324.093	1059.8	3.27004	1.70931	1.67e-19	5.79e-17
F11A1.3d	daf-12	2184.59	1222.87	3146.31	2.5729	1.36339	1.77e-19	6.06e-17
Y19D10A.4		732.01	1090.8	373.218	0.34215	-1.5473	1.28e-18	4.27e-16
F11A1.3b	daf-12	2153.24	1224.65	3081.83	2.5165	1.33142	1.28e-18	4.27e-16
Y65B4BR.1		763.949	195.709	1332.19	6.80697	2.76701	1.51e-18	4.97e-16
F57G4.8	fbxa-192	124.157	218.34	29.9747	0.137285	-2.86476	2.15e-18	6.96e-16
Y73C8C.2	clec-210	495.903	215.753	776.054	3.59695	1.84677	2.29e-18	7.31e-16
Y19D10B.7	pud-1.2	43379.8	22780.8	63978.8	2.80846	1.48978	2.78e-18	8.76e-16
T06E4.10		1157.8	1672.52	643.087	0.384503	-1.37894	4.67e-18	1.45e-15
EGAP4.1		494.83	70.4028	919.258	13.0571	3.70677	5.31e-18	1.63e-15
F56A4.10		715.129	1059.5	370.759	0.349939	-1.51483	6.31e-18	1.91e-15
R02E12.6	hrg-1	2613.54	4022.72	1204.35	0.299388	-1.73991	6.83e-18	2.05e-15
K01A2.11a	cbn-1	1361.28	746.933	1975.64	2.645	1.40327	7.98e-18	2.36e-15
C01B4.7		748.725	1105.66	391.791	0.354351	-1.49675	1.25e-17	3.65e-15
C12C8.3b		6090.66	3666.15	8515.17	2.32265	1.21577	1.43e-17	4.12e-15
W01B11.6a		2508.15	3541.27	1475.03	0.416527	-1.26352	1.85e-17	5.27e-15
K01A2.11d	cbn-1	2014.55	1152.59	2876.51	2.4957	1.31944	1.95e-17	5.49e-15
F35F10.7		331.34	145.094	517.586	3.56725	1.83481	4.31e-17	1.2e-14
F11A1.3a	daf-12	2714.74	1613.54	3815.94	2.36494	1.24181	5.08e-17	1.4e-14
ZK154.3	mec-7	3051.2	1826.09	4276.31	2.34178	1.22761	6.02e-17	1.64e-14
D2023.1b		406.326	192.072	620.579	3.23096	1.69196	8.63e-17	2.32e-14
C09E8.2a	lips-7	1895.74	1105.48	2685.99	2.4297	1.28078	1.06e-16	2.83e-14
T15B7.11	dmsr-14	55.5559	105.518	5.59374	0.0530122	-4.23753	2.82e-16	7.42e-14
C13B7.6		909.933	1320.42	499.443	0.378245	-1.40261	3.16e-16	8.24e-14
F15E11.13	pud-1.1	43481.3	23106.9	63855.7	2.76349	1.46649	3.61e-16	9.31e-14
T04B8.5a		4340.62	2664.09	6017.14	2.25861	1.17544	4.12e-16	1.05e-13
Y38C1AB.1		1597.28	937.836	2256.73	2.40631	1.26682	4.58e-16	1.15e-13
Y66H1A.6a	hum-8	2436.83	1485.76	3387.9	2.28024	1.18919	5.42e-16	1.35e-13
C08E3.13		678.889	290.519	1067.26	3.67363	1.87721	6.19e-16	1.53e-13
B0432.6		790.357	430.769	1149.95	2.66952	1.41658	7.59e-16	1.85e-13
C12C8.3a		5682.75	3474.34	7891.16	2.27127	1.1835	7.99e-16	1.93e-13
T25D3.4		6025.86	3752.3	8299.42	2.21183	1.14524	9.2e-16	2.2e-13
C45B2.2		17664.5	9903.39	25425.6	2.56737	1.36029	9.41e-16	2.23e-13
K08F8.1c		3590.32	4997.06	2183.58	0.436972	-1.19439	1.11e-15	2.61e-13
K08F8.1a		5470.55	7632.17	3308.93	0.433551	-1.20573	1.13e-15	2.63e-13
T02H6.2	thoc-1	2780.01	1696.88	3863.15	2.27662	1.18689	1.25e-15	2.88e-13
C08F11.7		89.9729	17.7862	162.16	9.11718	3.18859	1.55e-15	3.53e-13
W10D9.4	nfyb-1	1538.17	907.994	2168.34	2.38805	1.25583	1.84e-15	4.15e-13
H16D19.1	clec-13	218.512	27.3878	409.635	14.9569	3.90274	1.96e-15	4.39e-13
T04B8.5c		3291.27	2036.05	4546.5	2.233	1.15899	3e-15	6.66e-13
C23H3.9c		712.132	387.723	1036.54	2.67341	1.41868	3.23e-15	7.1e-13
T01D1.3		2492.55	1523.98	3461.11	2.27109	1.18339	3.68e-15	8.02e-13
F53F4.5	fmo-4	24447.1	13798.4	35095.9	2.54348	1.3468	4.84e-15	1.04e-12
F32D8.12c		3400.8	4677.61	2123.99	0.454076	-1.13899	5.86e-15	1.25e-12
F17B5.6		250.772	103.396	398.148	3.8507	1.94512	6.88e-15	1.46e-12
F17E9.11	lys-10	329.324	11.615	647.032	55.7064	5.79977	7.1e-15	1.48e-12
Y39F10A.1		497.927	234.222	761.631	3.25175	1.70121	7.11e-15	1.48e-12
C01B4.8		291.459	466.324	116.593	0.250027	-1.99985	7.35e-15	1.52e-12
Y43H11AL.2	laat-1	4534.5	2859.31	6209.69	2.17174	1.11885	8.02e-15	1.64e-12
C01B12.3	best-3	2151.45	1246.4	3056.5	2.45226	1.29411	8.17e-15	1.66e-12
T07G12.3		1339.87	766.042	1913.69	2.49815	1.32086	9.69e-15	1.95e-12
Y66H1A.6b	hum-8	2079.19	1291.54	2866.83	2.21971	1.15037	9.97e-15	1.99e-12
F56C11.2	ptr-11	8379.8	5373.7	11385.9	2.11882	1.08326	1.07e-14	2.11e-12
F49E11.10	scl-2	4589.79	1667.8	7511.79	4.50402	2.17121	1.13e-14	2.22e-12
K08F8.1b		2680.53	3688	1673.06	0.453649	-1.14035	1.33e-14	2.58e-12
R07C3.8	fbxc-33	576.843	306.82	846.866	2.76014	1.46474	1.44e-14	2.78e-12
T04B8.5b		3710.86	2338.69	5083.03	2.17345	1.11999	1.45e-14	2.78e-12
K01A2.10		1139.51	666.963	1612.06	2.41702	1.27323	1.48e-14	2.81e-12
F32D8.12b		4369.86	6035.31	2704.41	0.448098	-1.15811	2.47e-14	4.67e-12
Y38C1AB.5		1609.46	936.731	2282.18	2.43633	1.28471	2.95e-14	5.52e-12
F15E11.1	pud-2.1	50446.8	29606.6	71287	2.4078	1.26772	3.64e-14	6.76e-12
T09D3.8		192.184	308.647	75.7206	0.245331	-2.0272	4.39e-14	8.09e-12
K08F8.1d		1654.72	2288.85	1020.59	0.445896	-1.16522	4.46e-14	8.15e-12
F01F1.3		696.271	995.716	396.826	0.398534	-1.32723	5.06e-14	9.19e-12
F23F1.2		831.154	486.389	1175.92	2.41765	1.2736	5.54e-14	9.97e-12
T09B4.7		606.967	132.06	1081.87	8.1923	3.03427	5.91e-14	1.06e-11
Y19D10A.11		277.204	425.403	129.005	0.303254	-1.7214	9.59e-14	1.7e-11
K01A2.11b	cbn-1	938.654	545.307	1332	2.44266	1.28846	9.66e-14	1.7e-11
T07D3.4		1517.05	926.786	2107.3	2.27378	1.18509	1.1e-13	1.92e-11
F08B1.3		1640.1	880.882	2399.31	2.72376	1.4456	1.43e-13	2.49e-11
F58E1.6b	nhx-6	89.8253	17.6289	162.022	9.19072	3.20018	1.75e-13	3.02e-11
C50D2.7		5100.2	3311.08	6889.33	2.08069	1.05706	1.83e-13	3.11e-11
F22B5.4		392.378	675.067	109.689	0.162486	-2.62161	1.82e-13	3.11e-11
F54B11.9		404.904	186.68	623.128	3.33795	1.73896	1.89e-13	3.19e-11
T06E4.12		1763.24	2407.25	1119.23	0.464943	-1.10487	2.16e-13	3.62e-11
B0432.7		1104.74	665.561	1543.91	2.31972	1.21395	2.5e-13	4.15e-11
D1069.3b		2218.32	1407.72	3028.92	2.15165	1.10544	2.81e-13	4.64e-11
C17B7.5		316.973	155.137	478.81	3.08636	1.62591	2.86e-13	4.69e-11
F23F1.7		944.107	557.842	1330.37	2.38486	1.2539	2.9e-13	4.72e-11
ZK337.5	mtd-1	327.711	163.392	492.029	3.01134	1.5904	2.94e-13	4.76e-11
F57C12.1	nas-38	4071.64	2641.68	5501.61	2.08262	1.0584	3.06e-13	4.92e-11
F15E11.14	pud-2.2	50279.1	29517.6	71040.6	2.40672	1.26707	3.32e-13	5.3e-11
C44E4.5		1572.32	2199.78	944.873	0.429531	-1.21917	3.49e-13	5.53e-11
C54F6.3		234.29	109.713	358.867	3.27095	1.70971	3.51e-13	5.53e-11
F47H4.2		844.422	331.782	1357.06	4.09021	2.03218	3.58e-13	5.6e-11
F45D11.16		31865.6	2904.38	60826.7	20.9431	4.3884	4.06e-13	6.32e-11
T12D8.5		1228.51	1976.43	480.582	0.243156	-2.04004	4.56e-13	7.05e-11
C27B7.9		136.511	30.7299	242.292	7.88457	2.97903	4.92e-13	7.55e-11
F31A3.3		297.035	127.801	466.27	3.6484	1.86726	4.98e-13	7.6e-11
F45D11.15		32001.5	2888.43	61114.6	21.1585	4.40316	5.78e-13	8.76e-11
ZC190.4		6909.82	4586.47	9233.17	2.01313	1.00944	6.53e-13	9.83e-11
T09B9.1		420.915	630.295	211.536	0.335614	-1.57513	6.76e-13	1.01e-10
K01A2.5		6801.4	4509.9	9092.91	2.01621	1.01165	9.07e-13	1.35e-10
C23H3.9b		2697.29	1495.41	3899.17	2.60742	1.38262	9.57e-13	1.41e-10
C08G5.4	snt-6	1021.75	623.461	1420.04	2.27767	1.18756	1.02e-12	1.5e-10
K01A2.4		2327.64	756.139	3899.13	5.15663	2.36643	1.04e-12	1.51e-10
B0238.13		349.774	81.9687	617.579	7.53433	2.91348	1.21e-12	1.75e-10
Y45G12C.16		600.362	859.183	341.541	0.397519	-1.33091	1.27e-12	1.83e-10
F32D8.12a		6241.94	8614.18	3869.7	0.449224	-1.15449	1.34e-12	1.93e-10
K07E8.7		1491.31	941.959	2040.66	2.1664	1.1153	1.53e-12	2.18e-10
ZK75.1	ins-4	335.726	166.038	505.414	3.04397	1.60595	1.65e-12	2.33e-10
D1069.3a		1325.17	830.811	1819.53	2.19006	1.13097	1.72e-12	2.42e-10
Y5H2A.3	abu-4	55.6362	102.485	8.78725	0.0857417	-3.54386	1.84e-12	2.58e-10
F16H6.1	clec-42	1262.52	377.027	2148.02	5.69724	2.51026	1.89e-12	2.63e-10
F45D11.14		37524.4	3398.49	71650.3	21.083	4.39801	1.92e-12	2.66e-10
C41D7.2	ptr-3	2405.07	1565.7	3244.45	2.07221	1.05117	1.97e-12	2.72e-10
F36H9.5		943.326	581.208	1305.44	2.24609	1.16742	2.27e-12	3.11e-10
K08D9.4		439.444	641.762	237.127	0.369493	-1.43638	2.31e-12	3.14e-10
Y54G2A.8b	clec-82	162.914	42.2012	283.626	6.72081	2.74864	2.43e-12	3.29e-10
F59B1.9	acr-23	245.038	119.256	370.819	3.10943	1.63665	2.62e-12	3.53e-10
C01B4.9	mct-2	2105.61	3370.33	840.889	0.249497	-2.0029	2.77e-12	3.7e-10
F57B7.3	col-156	9987.03	13714.4	6259.63	0.456427	-1.13155	2.83e-12	3.76e-10
F08G5.4	col-130	10838	15008	6668.01	0.444296	-1.17041	2.97e-12	3.93e-10
Y51H7BM.1	math-45	186.932	50.1445	323.72	6.45575	2.69058	3.42e-12	4.51e-10
K10B4.3		3507.05	2321.93	4692.18	2.02081	1.01493	3.68e-12	4.81e-10
F38A1.5	clec-166	1609.66	1036.14	2183.19	2.10704	1.07522	3.86e-12	5.03e-10
C55C3.3		200.818	66.4179	335.218	5.0471	2.33545	4.28e-12	5.55e-10
F15B9.7	fmi-1	2257.21	1489.15	3025.26	2.03153	1.02257	4.33e-12	5.57e-10
R09F10.7	pqn-57	440.374	693.831	186.917	0.269398	-1.89219	4.61e-12	5.9e-10
T06E4.9		1306.16	1769.85	842.477	0.476016	-1.07092	4.83e-12	6.15e-10
T22F7.1		1150.28	726.264	1574.3	2.16768	1.11615	5.35e-12	6.79e-10
C09E8.1b		2398.65	1574	3223.3	2.04784	1.0341	5.62e-12	7.09e-10
Y48E1B.10	gst-20	4114.49	2671.22	5557.77	2.08062	1.05701	6.15e-12	7.72e-10
T22F7.4		1833.5	948.587	2718.42	2.86575	1.51891	6.75e-12	8.38e-10
C01B12.5	best-4	513.794	288.524	739.064	2.56153	1.35701	6.72e-12	8.38e-10
F08G2.5		595.543	356.54	834.546	2.34068	1.22693	7.03e-12	8.68e-10
ZK6.11a		20145.6	26499.6	13791.5	0.520441	-0.942194	7.24e-12	8.88e-10
T13B5.5	lips-11	184.335	28.6099	340.06	11.8861	3.5712	7.27e-12	8.88e-10
C27H5.4b		1240.22	1689.27	791.174	0.468353	-1.09433	7.31e-12	8.89e-10
K01A2.11c		868.962	527.263	1210.66	2.29612	1.1992	8.04e-12	9.72e-10
T10H4.12	cpr-3	2500.77	3447.91	1553.63	0.450601	-1.15008	8.56e-12	1.03e-09
C23H3.5		2744.03	1815.94	3672.13	2.02217	1.0159	8.8e-12	1.05e-09
F23F1.9	rpoa-49	5093.38	3438.34	6748.42	1.9627	0.972838	8.92e-12	1.06e-09
ZK6.11b		16451.9	21693.9	11209.9	0.51673	-0.952516	9.01e-12	1.07e-09
C23H3.9a		2424.51	1358.5	3490.53	2.5694	1.36143	1.05e-11	1.24e-09
C42D4.3		13327.1	8681.34	17972.9	2.0703	1.04984	1.12e-11	1.31e-09
F13D11.2a	hbl-1	973.365	615.838	1330.89	2.16111	1.11177	1.29e-11	1.51e-09
F26A3.4		4969.14	7120.23	2818.06	0.395782	-1.33722	1.38e-11	1.6e-09
C09E8.1a		2958.19	1976.69	3939.7	1.99308	0.994996	1.38e-11	1.6e-09
C50D2.8		2254.48	1492.34	3016.62	2.02141	1.01536	1.58e-11	1.81e-09
H23N18.2	ugt-14	293.488	447.327	139.649	0.312186	-1.67952	1.76e-11	2.01e-09
B0213.17	nlp-34	1446.22	891.382	2001.07	2.2449	1.16665	1.95e-11	2.22e-09
T11G6.3		943.663	1286.88	600.447	0.466591	-1.09977	1.95e-11	2.22e-09
C09E8.3	mlt-10	33363.4	17742.4	48984.4	2.76086	1.46512	1.96e-11	2.22e-09
Y54G2A.39	clec-80	1033.78	652.516	1415.05	2.16861	1.11677	2.29e-11	2.58e-09
F09C3.2		1400.58	2011.45	789.711	0.392608	-1.34884	2.32e-11	2.6e-09
F48A11.1	chs-2	7840.42	4422.14	11258.7	2.54599	1.34823	2.52e-11	2.81e-09
B0281.3		1231.47	794.102	1668.84	2.10154	1.07145	2.57e-11	2.85e-09
F01D5.9	cyp-37A1	4436.48	3012.99	5859.97	1.9449	0.959697	2.7e-11	2.98e-09
C05C10.4	pho-11	32621.4	22634.8	42608.1	1.88242	0.912588	2.75e-11	3.02e-09
R03E9.1	mdl-1	6498.03	4213.29	8782.76	2.08454	1.05973	2.77e-11	3.03e-09
Y47D3A.6b	tra-1	822.625	513.508	1131.74	2.20394	1.14009	3.27e-11	3.56e-09
W10D9.3		2682.36	1803.58	3561.13	1.97448	0.981476	3.81e-11	4.13e-09
ZC455.4	ugt-6	3108.84	2099.74	4117.93	1.96116	0.971705	4.43e-11	4.78e-09
F23F1.1	nfyc-1	1418.52	923.73	1913.31	2.07128	1.05053	4.78e-11	5.14e-09
F56A4.12		175.136	270.303	79.9697	0.295852	-1.75705	4.88e-11	5.22e-09
F11A1.3c	daf-12	577.693	350.406	804.98	2.29728	1.19992	4.9e-11	5.22e-09
T02H6.1b		3907.31	2665.56	5149.06	1.9317	0.94987	5.02e-11	5.32e-09
T19H12.6		1241.49	801.486	1681.49	2.09797	1.069	5.47e-11	5.74e-09
C23H3.9d		2109.2	1219.88	2998.51	2.45804	1.29751	5.45e-11	5.74e-09
K11C4.4	odc-1	6696.32	4624.26	8768.38	1.89617	0.923088	5.7e-11	5.94e-09
C23H3.1	egl-26	625.362	379.074	871.651	2.29942	1.20127	5.7e-11	5.94e-09
K01D12.14	hrg-2	156.515	244.914	68.1159	0.278122	-1.84621	6.02e-11	6.24e-09
F47F6.3	oac-30	529.197	322.597	735.798	2.28086	1.18958	6.34e-11	6.55e-09
C03H5.3		3334.24	2269.12	4399.36	1.9388	0.955163	6.68e-11	6.87e-09
C45G7.3	ilys-3	110.303	30.3771	190.229	6.26226	2.64668	6.94e-11	7.1e-09
C45B2.1		156.099	43.003	269.195	6.2599	2.64614	7.04e-11	7.15e-09
C23F12.2		780.596	1229.91	331.278	0.269351	-1.89244	7.04e-11	7.15e-09
F09G8.6	col-91	6292.94	9915.05	2670.84	0.269373	-1.89233	7.4e-11	7.48e-09
Y47G6A.17	ccep-290	243.951	129.503	358.4	2.7675	1.46859	7.56e-11	7.61e-09
Y38E10A.13	nspe-1	1114.64	501.556	1727.73	3.44475	1.7844	8.22e-11	8.24e-09
C32B5.1b	fbxc-40	81.1833	22.719	139.648	6.14674	2.61982	9.06e-11	9.05e-09
CC8.2a		637.258	893.085	381.431	0.427094	-1.22737	9.36e-11	9.3e-09
C24H12.4b		5011.23	3456.39	6566.07	1.89969	0.925764	9.42e-11	9.33e-09
T27A1.4	lgc-34	8798.57	6118.65	11478.5	1.87599	0.907648	9.47e-11	9.33e-09
F08B1.2	gcy-12	3776.73	2120.49	5432.97	2.56212	1.35734	9.59e-11	9.42e-09
F43H9.4		1709.53	2283.92	1135.13	0.49701	-1.00865	1.02e-10	9.95e-09
C07B5.5	nuc-1	6448.07	4468.05	8428.1	1.8863	0.915562	1.03e-10	1e-08
K02D7.3	col-101	323.794	59.346	588.242	9.91207	3.30919	1.08e-10	1.04e-08
Y19D10A.5		299.786	472.507	127.065	0.268917	-1.89476	1.16e-10	1.12e-08
F13D11.2b	hbl-1	852.53	547.34	1157.72	2.11517	1.08078	1.22e-10	1.17e-08
Y73B6BL.35		259.24	397.077	121.403	0.305743	-1.70961	1.64e-10	1.58e-08
T28D6.4		2024.2	1382.11	2666.3	1.92916	0.947971	1.94e-10	1.85e-08
B0410.3		1534.06	2039.05	1029.06	0.504676	-0.986571	1.96e-10	1.87e-08
Y37A1B.5		6929.24	10219.2	3639.28	0.356122	-1.48956	2.01e-10	1.9e-08
B0432.5b	cat-2	346.163	200.603	491.724	2.45123	1.29351	2.02e-10	1.91e-08
F16C3.2		621.101	855.235	386.968	0.45247	-1.14411	2.04e-10	1.91e-08
W08F4.3		4918.87	3419.88	6417.86	1.87663	0.908148	2.15e-10	2.01e-08
Y48G1BR.1		1802.03	1218.09	2385.98	1.95879	0.969961	2.15e-10	2.01e-08
K10B4.6a	cwn-1	1492.58	993.115	1992.04	2.00585	1.00421	2.33e-10	2.17e-08
Y119C1B.5		3393.1	4439.42	2346.78	0.528623	-0.919688	2.37e-10	2.19e-08
F45E1.3		1264.3	1690.73	837.879	0.495573	-1.01283	2.42e-10	2.23e-08
Y48G8AR.1	grh-1	4280.48	2985.86	5575.1	1.86717	0.900852	2.54e-10	2.33e-08
Y45G12C.2	gst-10	17565.6	12414.6	22716.6	1.82982	0.871703	2.69e-10	2.45e-08
F58E6.4		215.643	5.333	425.953	79.8712	6.3196	2.71e-10	2.47e-08
T07D3.7b	alg-2	2481.2	1704.29	3258.1	1.91171	0.93486	2.74e-10	2.48e-08
C50D2.5		3355.69	2321.53	4389.85	1.89093	0.919095	2.95e-10	2.66e-08
C50D2.2		1013.51	660.039	1366.99	2.07107	1.05037	3.02e-10	2.72e-08
K08F8.1e		1058.69	1421.24	696.141	0.489813	-1.0297	3.09e-10	2.77e-08
K01A2.1	sgcb-1	1616.18	1085.24	2147.13	1.97848	0.984392	3.36e-10	3e-08
C26G2.1	syg-2	2543.88	1757.59	3330.18	1.89474	0.922003	3.39e-10	3.02e-08
F58G6.6	del-2	369.334	182.487	556.182	3.04779	1.60777	3.44e-10	3.06e-08
K11G9.2		990.141	648.018	1332.26	2.05591	1.03977	3.48e-10	3.08e-08
F44A2.7		79.0108	17.8474	140.174	7.85404	2.97343	3.72e-10	3.28e-08
Y39F10B.1a		2412.37	1658.34	3166.41	1.90939	0.933108	4.26e-10	3.74e-08
F53B6.9	fip-6	1229.82	606.401	1853.25	3.05614	1.61171	4.48e-10	3.91e-08
F45G2.1	nas-1	528.306	727.732	328.88	0.451924	-1.14585	4.51e-10	3.93e-08
F28D1.5	thn-2	1182.26	391.323	1973.2	5.04239	2.33411	4.75e-10	4.12e-08
T26H5.9		463.749	227.238	700.261	3.08163	1.62369	4.83e-10	4.18e-08
F28A10.5		83.5382	22.7043	144.372	6.3588	2.66876	5.19e-10	4.47e-08
C01B12.4	osta-1	226.449	81.3	371.598	4.5707	2.19242	5.21e-10	4.47e-08
T10B5.10		805.647	523.904	1087.39	2.07555	1.0535	5.75e-10	4.92e-08
C44B7.10	acer-1	34413.4	44188.8	24638	0.557562	-0.842796	6.66e-10	5.68e-08
F58A4.11	gei-13	9205.87	6544.94	11866.8	1.81313	0.858479	6.71e-10	5.7e-08
K10D2.6	emb-8	18373	23618.4	13127.6	0.555823	-0.847304	7.15e-10	6.06e-08
C52D10.3		2109.06	1449.06	2769.07	1.91094	0.934284	8.45e-10	7.13e-08
T02H6.1a		3478.09	2438.37	4517.81	1.8528	0.889706	9.17e-10	7.71e-08
C23H3.2a		9520.01	6782.8	12257.2	1.8071	0.853677	9.6e-10	8.04e-08
DH11.2		4639.59	6332	2947.19	0.465444	-1.10332	9.65e-10	8.05e-08
D2023.7	col-158	437.645	109.179	766.111	7.01704	2.81086	9.83e-10	8.18e-08
K10H10.5		50.7421	90.2573	11.2269	0.124387	-3.00709	9.9e-10	8.21e-08
K10B4.6b		1106.25	734.922	1477.57	2.01051	1.00756	1.02e-09	8.4e-08
C04F12.9	rnh-1.3	221.339	114.623	328.054	2.86202	1.51703	1.02e-09	8.44e-08
C50H2.3	mec-9	760.751	496.275	1025.23	2.06584	1.04673	1.03e-09	8.44e-08
Y38C1AB.2	trpl-3	185.237	91.5167	278.958	3.04816	1.60794	1.06e-09	8.64e-08
C05G5.7		537.669	311.465	763.873	2.45251	1.29426	1.09e-09	8.9e-08
F59D6.3	asp-8	2553.2	1780.09	3326.3	1.86862	0.901973	1.1e-09	8.97e-08
F42A10.4b	efk-1	3256.31	4225.66	2286.96	0.541207	-0.885746	1.14e-09	9.25e-08
ZK84.3	ins-5	580.002	288.944	871.06	3.01464	1.59198	1.16e-09	9.33e-08
Y43H11AL.1		5041.2	3570.81	6511.59	1.82356	0.866758	1.16e-09	9.34e-08
T19H12.9	ugt-12	5532.06	7131.42	3932.7	0.551461	-0.858668	1.22e-09	9.74e-08
C36A4.3	cyp-25A3	1681.05	2206.5	1155.59	0.523719	-0.933135	1.23e-09	9.79e-08
C10H11.4	ugt-28	2172.11	2900.46	1443.75	0.497766	-1.00646	1.27e-09	1.01e-07
Y19D10A.12	mct-1	2851.94	4487.93	1215.95	0.270938	-1.88396	1.34e-09	1.06e-07
F45E4.1	arf-1.1	206.371	304.887	107.855	0.353754	-1.49918	1.44e-09	1.14e-07
H13N06.2		1139.34	771.537	1507.15	1.95343	0.966013	1.44e-09	1.14e-07
C27H5.4a		1058.38	1406.32	710.438	0.505174	-0.985149	1.47e-09	1.15e-07
F11A5.9		361.097	504.95	217.244	0.430229	-1.21682	1.56e-09	1.22e-07
F01D4.8		888.886	576.732	1201.04	2.08249	1.05831	1.56e-09	1.22e-07
F48A11.5b	ubxn-3	4749.05	3368.35	6129.76	1.81981	0.863789	1.57e-09	1.22e-07
F42A10.4a	efk-1	3495.55	4522.08	2469.02	0.545992	-0.873049	1.58e-09	1.23e-07
K02D7.1		7056.49	9444.24	4668.73	0.494347	-1.0164	1.7e-09	1.31e-07
K09C4.4		78.3347	20.8811	135.788	6.50293	2.70109	1.75e-09	1.35e-07
T13H10.2		698.334	453.768	942.899	2.07793	1.05515	2.05e-09	1.57e-07
Y39F10B.1b		1773.44	1225.95	2320.92	1.89315	0.920791	2.1e-09	1.61e-07
F42A10.3	anmt-2	4693.92	6043.8	3344.05	0.553301	-0.853863	2.12e-09	1.61e-07
F11C1.6a	nhr-25	1416.93	975.159	1858.7	1.90604	0.930582	2.34e-09	1.78e-07
C24H12.4a		7281.06	5224.75	9337.38	1.78714	0.837657	2.46e-09	1.86e-07
Y38C1AB.6	trpl-4	172.829	86.3878	259.27	3.00123	1.58556	2.52e-09	1.9e-07
C52D10.1		3017.75	2137.01	3898.49	1.82427	0.867321	2.57e-09	1.93e-07
C15C8.3	asp-10	23258.3	29643.7	16872.8	0.569187	-0.813026	2.74e-09	2.06e-07
K08D8.3		3544.86	4564.24	2525.48	0.553318	-0.853818	2.82e-09	2.11e-07
F21C10.9		7282.85	9955.56	4610.13	0.463071	-1.11069	2.97e-09	2.21e-07
Y48G1BM.9		1521.78	1019.8	2023.77	1.98448	0.988758	3.01e-09	2.24e-07
K07H8.8		179.532	92.4141	266.649	2.88537	1.52876	3.05e-09	2.26e-07
C03G6.8	nhr-147	150.059	73.2624	226.855	3.09647	1.63062	3.15e-09	2.33e-07
F17C11.4		1489.46	2168.05	810.862	0.374005	-1.41887	3.19e-09	2.35e-07
C52E4.1	cpr-1	42066.7	29238.9	54894.4	1.87744	0.908768	3.36e-09	2.47e-07
T19B10.5		7775.37	5613.64	9937.09	1.77017	0.823886	3.43e-09	2.52e-07
ZK856.5		1213.78	828.919	1598.64	1.92859	0.947545	3.59e-09	2.62e-07
F11C1.6b		1052.68	716.686	1388.67	1.93762	0.954289	3.64e-09	2.65e-07
sensor_genome		11545	18886.3	4203.63	0.222575	-2.16764	3.67e-09	2.66e-07
T20D4.6	arrd-22	1761.64	1234	2289.29	1.85518	0.891561	3.74e-09	2.71e-07
C36A4.9a		8174.7	10437.8	5911.56	0.566359	-0.820212	3.75e-09	2.71e-07
F10G2.2		104.367	39.3793	169.354	4.3006	2.10454	3.8e-09	2.73e-07
C30F2.4		37.1629	65.4875	8.83828	0.134961	-2.88938	3.88e-09	2.78e-07
F48A11.5a	ubxn-3	4332	3101.9	5562.1	1.79313	0.84248	4.34e-09	3.11e-07
F37B4.7	folt-2	22431.8	31878.5	12985.1	0.40733	-1.29573	4.36e-09	3.11e-07
T07D3.7a	alg-2	2737.32	1942.75	3531.88	1.81798	0.862335	4.47e-09	3.18e-07
C44E4.8		171.6	79.1009	264.1	3.33877	1.73932	4.56e-09	3.23e-07
Y54G2A.33	clec-84	2425.59	1705.42	3145.76	1.84457	0.883285	4.59e-09	3.24e-07
T06E4.8		1078.59	1428.23	728.939	0.510378	-0.970362	4.67e-09	3.29e-07
C55A6.7		727.585	477.367	977.803	2.04833	1.03445	4.92e-09	3.45e-07
F29F11.4	twk-12	577.967	374.274	781.66	2.08847	1.06245	5.43e-09	3.8e-07
C11E4.6		2821.48	2014.32	3628.63	1.80141	0.849129	5.59e-09	3.9e-07
R09D1.6	chil-19	401.275	241.935	560.615	2.31721	1.21239	6.08e-09	4.23e-07
C24G6.6	hpo-15	4649.28	3344.98	5953.59	1.77986	0.831762	6.13e-09	4.25e-07
F55A4.4		93.5016	148.277	38.7259	0.261172	-1.93693	6.21e-09	4.3e-07
Y47H10A.5		1037.73	1637.7	437.767	0.267306	-1.90344	6.4e-09	4.42e-07
F02A9.3	far-2	127434	173033	81835.4	0.472946	-1.08025	6.61e-09	4.55e-07
C23H4.4		219.865	115.263	324.468	2.81502	1.49315	7.69e-09	5.28e-07
Y41G9A.5b		1218.82	839.736	1597.91	1.90287	0.928176	8.25e-09	5.63e-07
F07G11.9	lmd-4	128.335	51.4622	205.207	3.98754	1.9955	8.25e-09	5.63e-07
W07E6.1	nol-1	18997.7	13911.7	24083.7	1.73119	0.791764	8.41e-09	5.72e-07
C17G1.6a	nas-37	8993.41	6467.01	11519.8	1.78132	0.832945	8.47e-09	5.74e-07
C49G7.8	cyp-35A4	2286.49	2948	1624.98	0.551213	-0.859317	8.52e-09	5.76e-07
C09E8.2b	lips-7	486.859	305.221	668.497	2.19021	1.13107	8.74e-09	5.9e-07
Y41G9A.5a		1007.73	670.459	1345.01	2.0061	1.00439	8.84e-09	5.95e-07
C25E10.9a	swm-1	899.204	1229.52	568.886	0.462689	-1.11189	9.3e-09	6.24e-07
Y53G8B.2		799.637	1081.38	517.89	0.478914	-1.06216	9.39e-09	6.29e-07
F22G12.1		73.1011	21.3223	124.88	5.85677	2.55011	9.52e-09	6.35e-07
F13H6.3		14240.3	18046.5	10434.1	0.578181	-0.790406	9.68e-09	6.44e-07
F46E10.1b		4324.14	3125.27	5523.01	1.76721	0.821474	1.02e-08	6.78e-07
B0432.13		1241.24	853.612	1628.87	1.90822	0.932224	1.03e-08	6.81e-07
F17H10.1		5450.06	6945.38	3954.75	0.569407	-0.812469	1.06e-08	6.97e-07
ZK218.3		92.1813	8.22249	176.14	21.4217	4.421	1.09e-08	7.17e-07
F58E6.7	hrg-3	66.8511	119.02	14.6823	0.12336	-3.01906	1.14e-08	7.49e-07
K10G4.5		222.792	114.687	330.898	2.88522	1.52868	1.19e-08	7.76e-07
Y55F3C.6		53.9291	18.4194	89.4388	4.85568	2.27967	1.27e-08	8.28e-07
K03H6.2		2524.31	1458.96	3589.66	2.46043	1.29891	1.35e-08	8.77e-07
D1069.4	dmsr-4	161.925	77.8933	245.957	3.15761	1.65884	1.35e-08	8.77e-07
C04G6.7		298.189	411.212	185.166	0.450294	-1.15106	1.48e-08	9.6e-07
C14C6.2		2351.19	1683.08	3019.29	1.79391	0.843105	1.5e-08	9.71e-07
C30H6.10		377.914	231.594	524.234	2.26359	1.17861	1.64e-08	1.06e-06
Y5F2A.2	ttr-17	2650.72	3382.89	1918.54	0.567131	-0.818246	1.71e-08	1.1e-06
C52B9.9	mec-18	572.512	347.399	797.624	2.29599	1.19911	1.77e-08	1.13e-06
F10D2.9	fat-7	1608.57	2243.56	973.58	0.433944	-1.20442	1.83e-08	1.17e-06
ZK1025.8		6050.52	4036.81	8064.23	1.99767	0.99832	1.99e-08	1.27e-06
B0491.2	sqt-1	82554.3	54022.2	111086	2.05631	1.04006	1.99e-08	1.27e-06
C36A4.9b	acs-19	7260.65	9182.2	5339.1	0.581462	-0.782243	2.03e-08	1.29e-06
ZK218.11		71.4732	14.4716	128.475	8.87771	3.15019	2.08e-08	1.32e-06
W07A12.7	rhy-1	1699.55	2190.94	1208.17	0.551438	-0.85873	2.11e-08	1.33e-06
M01H9.3b		640.689	855.918	425.46	0.497081	-1.00845	2.14e-08	1.34e-06
C02B10.1	ivd-1	9910.35	12515.5	7305.17	0.583689	-0.776729	2.18e-08	1.36e-06
C04C3.5b	dyf-3	107.119	49.3216	164.916	3.34368	1.74144	2.47e-08	1.54e-06
F47D12.9a		2901.79	3777.9	2025.69	0.536194	-0.899172	2.5e-08	1.56e-06
F31D5.5	mth-1	2492.8	1799.93	3185.67	1.76988	0.82365	2.57e-08	1.6e-06
Y36E3A.1	fbxa-209	379.689	236.854	522.524	2.2061	1.1415	2.75e-08	1.71e-06
K08E7.5d		804.272	515.768	1092.78	2.11873	1.0832	2.77e-08	1.72e-06
Y39A3A.4		138.661	206.013	71.3095	0.34614	-1.53057	2.81e-08	1.74e-06
F23A7.4		3911.47	5100.33	2722.6	0.533809	-0.905604	2.85e-08	1.76e-06
W04H10.3b		905.896	617.183	1194.61	1.93558	0.952769	2.86e-08	1.76e-06
T02G5.13a	mmaa-1	5189.79	6566.19	3813.39	0.580762	-0.78398	2.93e-08	1.8e-06
F11F1.1		647.097	437.265	856.93	1.95975	0.97067	2.99e-08	1.83e-06
Y39B6A.47	nhr-145	499.398	326.443	672.353	2.05963	1.04239	3e-08	1.83e-06
T23F6.1		572.595	764.028	381.162	0.498885	-1.00322	3.02e-08	1.84e-06
K08E7.5b		652.403	419.56	885.246	2.10994	1.0772	3.05e-08	1.85e-06
C05C8.7		23224.5	17262.5	29186.5	1.69075	0.757662	3.09e-08	1.87e-06
K06A4.1	nas-3	921.328	435.28	1407.38	3.23327	1.69299	3.12e-08	1.88e-06
K09D9.2	cyp-35A3	12647.3	15919.7	9374.86	0.588883	-0.763946	3.22e-08	1.94e-06
C50D2.6		443.205	283.254	603.155	2.12938	1.09043	3.27e-08	1.96e-06
F47D12.9b		1601.26	2062.4	1140.11	0.552809	-0.855148	3.28e-08	1.96e-06
M03F8.1		1073.02	661.29	1484.74	2.24522	1.16686	3.29e-08	1.96e-06
T23F4.4	nas-27	572.887	324.943	820.831	2.52608	1.3369	3.47e-08	2.07e-06
R07C12.1		349.922	211.302	488.542	2.31206	1.20918	3.59e-08	2.13e-06
F13B9.2		1088.93	742.131	1435.73	1.93461	0.952043	3.73e-08	2.21e-06
C52A10.2		604.1	326.409	881.791	2.70149	1.43375	4.1e-08	2.43e-06
T12A2.1		1159.21	702.862	1615.56	2.29855	1.20073	4.25e-08	2.5e-06
C24G7.1	delm-2	297.074	100.888	493.26	4.8892	2.2896	4.43e-08	2.61e-06
T21E8.3	pgp-8	308.354	188.048	428.66	2.27952	1.18873	4.46e-08	2.62e-06
Y73B6BL.1	tyr-6	4923.71	3631.02	6216.39	1.71202	0.775701	4.66e-08	2.73e-06
Y55F3BR.6		1247.76	1611.17	884.36	0.548893	-0.865402	4.79e-08	2.8e-06
F54D11.1	pmt-2	48165.9	60333.8	35998.1	0.59665	-0.745044	4.82e-08	2.81e-06
T27D12.1		6604.82	9046.11	4163.52	0.460255	-1.1195	4.91e-08	2.86e-06
F21D12.3		4608.85	6089.86	3127.84	0.513615	-0.96124	5e-08	2.9e-06
F44G3.2		1072.01	464.395	1679.63	3.61682	1.85472	5.15e-08	2.98e-06
C23H3.2b		5840.92	4317.02	7364.83	1.706	0.770616	5.18e-08	2.99e-06
F32A11.6	moe-3	3847.09	2836.19	4858	1.71287	0.776412	5.29e-08	3.05e-06
M01H9.3c		1063.13	1419.42	706.834	0.497975	-1.00585	5.31e-08	3.05e-06
Y77E11A.15	col-106	53.795	89.9764	17.6136	0.195758	-2.35286	5.8e-08	3.32e-06
F56F11.3	klf-1	1628.7	1158.29	2099.12	1.81226	0.857789	6.04e-08	3.45e-06
K02E7.10		256.332	155.011	357.653	2.30728	1.20619	6.15e-08	3.51e-06
T07D10.4	clec-15	228.414	33.7788	423.049	12.5241	3.64664	6.32e-08	3.6e-06
C45G7.2	ilys-2	37.6498	4.70001	70.5995	15.0211	3.90892	6.45e-08	3.66e-06
C45E5.1		1406.71	1807.9	1005.52	0.556181	-0.846373	6.57e-08	3.72e-06
F58E1.6a	nhx-6	51.5339	11.5254	91.5424	7.94269	2.98963	7.24e-08	4.09e-06
K11D2.2	asah-1	7451.62	5085.98	9817.25	1.93026	0.948792	7.71e-08	4.35e-06
C49F8.1		706.974	929.661	484.287	0.520928	-0.940843	7.82e-08	4.4e-06
R09B5.3	cnc-2	135.068	70.7683	199.368	2.8172	1.49426	7.85e-08	4.41e-06
F28A10.6	acdh-9	16783.1	12576.7	20989.5	1.66891	0.738909	8.38e-08	4.69e-06
K08E7.9	pgp-1	5259.65	3292.41	7226.89	2.19501	1.13423	8.47e-08	4.73e-06
F28G4.4		372.2	233.364	511.035	2.18987	1.13084	8.68e-08	4.83e-06
F58B3.2	lys-5	276.95	163.745	390.155	2.3827	1.2526	9.17e-08	5.1e-06
R07G3.6	osm-8	2795.92	1930.55	3661.29	1.8965	0.923336	9.23e-08	5.12e-06
F52E1.5		1234.44	878.677	1590.21	1.80978	0.855811	9.39e-08	5.19e-06
W03F9.4		1705.18	651.089	2759.27	4.23792	2.08336	9.5e-08	5.24e-06
F22E12.4c	egl-9	693.011	912.668	473.354	0.518648	-0.947171	9.59e-08	5.28e-06
Y43H11AL.3	pqn-85	10621.7	7160.12	14083.3	1.9669	0.975926	1.01e-07	5.53e-06
C17G1.6b	nas-37	7878.58	5713.56	10043.6	1.75786	0.813816	1.01e-07	5.55e-06
W07E6.2		5728.9	4265.07	7192.72	1.68642	0.753967	1.02e-07	5.6e-06
M01H9.3a		2684.08	3660.46	1707.7	0.466526	-1.09997	1.04e-07	5.68e-06
R151.1		934.307	657.523	1211.09	1.8419	0.881192	1.07e-07	5.82e-06
ZK1025.2		6018.03	4096.04	7940.02	1.93846	0.954911	1.1e-07	5.98e-06
F17B5.1a		3307.35	1832.87	4781.84	2.60894	1.38346	1.13e-07	6.12e-06
Y47D3B.6		3471.3	4650.26	2292.33	0.492946	-1.0205	1.13e-07	6.12e-06
F25H8.6	bed-3	4184.48	2956.21	5412.74	1.83097	0.87261	1.14e-07	6.16e-06
F17C11.11		2737.25	3808.01	1666.5	0.43763	-1.19221	1.19e-07	6.42e-06
T01D3.7		1121.99	805.84	1438.13	1.78464	0.835633	1.21e-07	6.51e-06
Y2H9A.3	col-162	11694.2	17748.9	5639.45	0.317736	-1.6541	1.22e-07	6.51e-06
K01D12.13a	cdr-7	470.745	633.675	307.816	0.485763	-1.04167	1.23e-07	6.56e-06
C18D1.1	die-1	3209.91	2316.84	4102.99	1.77095	0.824521	1.25e-07	6.65e-06
F15H10.2	col-13	28464.7	42029.8	14899.5	0.354499	-1.49615	1.27e-07	6.77e-06
C08H9.4b		109.131	53.4699	164.793	3.08197	1.62385	1.28e-07	6.8e-06
T28F2.1		28.2649	6.58779	49.942	7.58099	2.92239	1.36e-07	7.22e-06
R02F2.1a		3027.03	3815.58	2238.49	0.586669	-0.769381	1.41e-07	7.47e-06
C01B12.2	gmeb-1	3690.27	2729.82	4650.71	1.70367	0.768646	1.44e-07	7.59e-06
K09E4.5	gur-4	545.305	368.271	722.339	1.96143	0.971909	1.47e-07	7.74e-06
C03H5.2	nstp-4	7226.52	5418.04	9035	1.66758	0.737754	1.49e-07	7.81e-06
F46C5.10		621.626	818.1	425.152	0.519682	-0.944298	1.49e-07	7.83e-06
C29A12.4b	nrx-1	1425.85	1034.88	1816.82	1.75558	0.811944	1.5e-07	7.83e-06
M05D6.7	gbh-2	3160.44	3980.74	2340.15	0.587867	-0.766438	1.54e-07	8.02e-06
F59C6.6	nlp-4	318.573	473.47	163.677	0.345696	-1.53242	1.61e-07	8.38e-06
F43E2.8	hsp-4	18204.7	22653.2	13756.1	0.607249	-0.71964	1.67e-07	8.66e-06
Y32G9B.1		1864.33	1280.68	2447.98	1.91147	0.934685	1.7e-07	8.82e-06
F23F12.9a	zip-8	164.415	86.5352	242.295	2.79996	1.4854	1.72e-07	8.88e-06
Y73B6BL.4	ipla-6	3384.98	4252.5	2517.47	0.591998	-0.756337	1.74e-07	8.96e-06
F46E10.1a	acs-1	4731.11	3540.46	5921.76	1.6726	0.742089	1.8e-07	9.26e-06
F57B1.3	col-159	17039.9	26221.2	7858.72	0.299709	-1.73837	1.83e-07	9.43e-06
Y43C5A.1	nspd-7	25.1043	47.1484	3.06029	0.0649077	-3.94547	1.85e-07	9.47e-06
ZK381.2		493.589	329.38	657.797	1.99707	0.997888	1.87e-07	9.56e-06
F55F3.4		1077.59	766.838	1388.34	1.81047	0.856363	1.99e-07	1.02e-05
F15H10.1	col-12	28734.9	42453	15016.7	0.353724	-1.4993	2.04e-07	1.04e-05
R02F2.1c		918.604	1185	652.212	0.550391	-0.861471	2.15e-07	1.09e-05
F44C4.5	ppt-1	220.859	76.1906	365.527	4.79753	2.26229	2.15e-07	1.09e-05
W07E6.4	prp-21	6648.7	5008.59	8288.81	1.65492	0.726761	2.26e-07	1.15e-05
Y105C5B.23		23.7186	2.52275	44.9145	17.8038	4.15411	2.32e-07	1.17e-05
Y42G9A.3b		1011.94	727.218	1296.67	1.78306	0.834354	2.31e-07	1.17e-05
Y18D10A.23		348.781	470.219	227.343	0.483483	-1.04846	2.4e-07	1.21e-05
C04E6.8		18.1981	35.0617	1.33451	0.0380618	-4.71551	2.43e-07	1.22e-05
ZK6.8		472.846	317.887	627.805	1.97493	0.981804	2.48e-07	1.24e-05
C29F7.3		3671.41	4591.97	2750.84	0.599055	-0.739239	2.5e-07	1.25e-05
C50B6.4	col-161	16013.4	23631.5	8395.24	0.355256	-1.49307	2.53e-07	1.26e-05
C55C3.6		27.7986	5.96773	49.6295	8.31632	3.05595	2.54e-07	1.26e-05
T10A3.1b	unc-10	1105.97	801.335	1410.6	1.76031	0.815828	2.67e-07	1.33e-05
Y69H2.3a		2141.05	1435.98	2846.12	1.98201	0.986961	2.72e-07	1.35e-05
F54D7.4	zig-7	3010.16	3777.88	2242.45	0.593573	-0.752503	2.75e-07	1.36e-05
F42A10.6		5346.03	3829.91	6862.14	1.79172	0.841346	2.79e-07	1.38e-05
W02B3.2	grk-2	1546.81	1135.43	1958.2	1.72464	0.786292	2.8e-07	1.38e-05
F52E4.4	twk-16	161.434	90.6071	232.26	2.56338	1.35805	2.84e-07	1.39e-05
T02G5.13b		2919.66	3659.94	2179.38	0.595468	-0.747904	2.85e-07	1.4e-05
ZC416.4	kgb-2	280.492	404.933	156.051	0.385374	-1.37567	2.89e-07	1.42e-05
F52B11.4	col-133	10759.2	18673.4	2845.05	0.152358	-2.71446	2.94e-07	1.44e-05
C06B3.3	cyp-35C1	28567.1	40893.3	16240.9	0.397152	-1.33224	2.96e-07	1.44e-05
T20F5.4		1054.59	739.456	1369.73	1.85235	0.889353	3.04e-07	1.48e-05
Y47H10A.1	clp-3	39.7191	10.3458	69.0924	6.67828	2.73948	3.05e-07	1.48e-05
R13H8.1b		1943.87	1440.32	2447.42	1.69922	0.764875	3.28e-07	1.59e-05
C50D2.9		3117.58	2329.73	3905.44	1.67635	0.745324	3.33e-07	1.61e-05
C03H5.5		2794.74	2080.38	3509.1	1.68676	0.754258	3.36e-07	1.62e-05
T10G3.1		1338.09	1926.01	750.165	0.389491	-1.36034	3.4e-07	1.64e-05
C04F12.1		1580.42	1161.29	1999.56	1.72184	0.783952	3.4e-07	1.64e-05
Y74C9A.5	sesn-1	2582.49	1926.81	3238.17	1.68059	0.748964	3.42e-07	1.64e-05
F58H10.1		717.057	448.472	985.642	2.19778	1.13605	3.43e-07	1.64e-05
T08G5.3		1004.12	718.001	1290.24	1.79699	0.845583	3.47e-07	1.66e-05
F13E9.14		24.6082	4.73877	44.4776	9.3859	3.2305	3.49e-07	1.66e-05
R173.3		468.272	317.925	618.619	1.9458	0.960362	3.51e-07	1.67e-05
D1044.2b	dex-1	391.227	259.183	523.272	2.01892	1.01359	3.61e-07	1.72e-05
Y69A2AR.7b		563.634	761.606	365.663	0.480122	-1.05853	3.72e-07	1.77e-05
Y51H4A.5		380.107	188.21	572.004	3.03918	1.60368	3.83e-07	1.81e-05
R11G11.14	lipl-3	76.9507	30.407	123.494	4.06138	2.02197	3.86e-07	1.83e-05
F19F10.3		390.093	548.583	231.602	0.422182	-1.24406	3.95e-07	1.86e-05
K09F5.6		1364.95	1002.25	1727.66	1.72378	0.785579	3.97e-07	1.87e-05
C14C6.4	nhr-155	137.77	52.0886	223.452	4.28984	2.10093	4.12e-07	1.93e-05
R09F10.2	abu-9	445.677	679.725	211.629	0.311346	-1.68341	4.16e-07	1.95e-05
F45E1.4		293.006	400.919	185.093	0.461673	-1.11506	4.36e-07	2.04e-05
F40D4.12		68.0556	27.9623	108.149	3.86767	1.95147	4.38e-07	2.05e-05
F11C1.4		211.083	121.995	300.17	2.46051	1.29896	4.41e-07	2.06e-05
B0432.3	mrpl-41	6071.06	4603.36	7538.75	1.63766	0.711637	4.47e-07	2.08e-05
C01B10.11		13323.4	9389.37	17257.4	1.83797	0.878116	4.55e-07	2.11e-05
B0511.1	fkb-7	1027.07	739.309	1314.83	1.77845	0.830624	4.74e-07	2.2e-05
F28D1.9	acs-20	9321.91	7049.61	11594.2	1.64466	0.717789	4.76e-07	2.2e-05
Y69A2AR.7a	epg-9	1050.18	1441.05	659.308	0.457521	-1.12809	4.81e-07	2.22e-05
F46G11.3	tag-257	1568.3	1978.03	1158.56	0.585717	-0.771724	4.99e-07	2.29e-05
M05D6.4	lact-4	2700.07	3655.02	1745.11	0.477458	-1.06656	4.98e-07	2.29e-05
R03C1.1		1111.81	1412.09	811.52	0.574694	-0.799134	5.09e-07	2.34e-05
T25D3.3		108.113	49.4809	166.745	3.36989	1.7527	5.2e-07	2.38e-05
C08E3.1		172.909	68.2556	277.562	4.0665	2.02379	5.19e-07	2.38e-05
Y67D8C.9a		798.058	571.452	1024.66	1.79309	0.842448	5.26e-07	2.39e-05
B0554.1		35.6883	0.94122	70.4354	74.8341	6.22562	5.26e-07	2.39e-05
B0213.5	nlp-30	2574.94	1727.1	3422.78	1.98181	0.986818	5.37e-07	2.44e-05
C04F12.7		130.994	190.339	71.6485	0.376426	-1.40956	5.42e-07	2.46e-05
T27A1.5a		3638.24	2743.08	4533.4	1.65267	0.724795	5.54e-07	2.51e-05
C17D12.3		81.2389	33.6679	128.81	3.8259	1.9358	5.65e-07	2.55e-05
T07H8.4b	mec-1	284.161	181.591	386.731	2.12968	1.09064	5.79e-07	2.61e-05
C03G5.9	nspc-2	905.506	1161.09	649.924	0.559755	-0.837134	5.92e-07	2.66e-05
MIRAGE1		201.124	101.523	300.725	2.96213	1.56664	5.91e-07	2.66e-05
K01A2.8d	mps-2	628.209	435.509	820.909	1.88494	0.914521	5.99e-07	2.68e-05
ZK867.3	spp-22	417.201	553.819	280.583	0.506634	-0.980985	5.98e-07	2.68e-05
C29A12.4	nrx-1	976.766	709.78	1243.75	1.7523	0.809253	6.01e-07	2.69e-05
T07H3.6	bath-26	310.968	196.026	425.911	2.17273	1.11951	6.14e-07	2.74e-05
F10G2.3	clec-7	691.245	445.932	936.558	2.10023	1.07054	6.17e-07	2.75e-05
F15B9.1	far-3	426.106	179.861	672.351	3.73818	1.90234	6.19e-07	2.75e-05
F35B12.7	nlp-24	14191	19996.6	8385.3	0.419336	-1.25382	6.27e-07	2.78e-05
F37B12.1		861.494	1166.13	556.858	0.477526	-1.06635	6.28e-07	2.78e-05
C08G5.5		391.063	256.672	525.455	2.04719	1.03364	6.32e-07	2.79e-05
ZK643.3a	seb-2	133.716	74.0985	193.333	2.60913	1.38357	6.37e-07	2.81e-05
F46E10.1c		4141.04	3043.47	5238.61	1.72126	0.783467	6.6e-07	2.91e-05
F13E6.6	rhgf-1	2064	1543.07	2584.94	1.67519	0.744326	6.63e-07	2.91e-05
D2096.6		2414.2	3040.24	1788.15	0.588163	-0.765711	6.68e-07	2.93e-05
F23F1.10		556.869	380.2	733.537	1.92934	0.94811	6.71e-07	2.94e-05
F54C1.1		794.096	1034.18	554.01	0.535699	-0.900505	6.95e-07	3.03e-05
ZK546.17	cblc-1	4141.19	5141.36	3141.02	0.610931	-0.710919	6.95e-07	3.03e-05
C03G5.13	nspc-6	915.419	1180.58	650.255	0.550791	-0.860424	7.17e-07	3.12e-05
Y40D12A.2	ctsa-2	7495.13	9260.99	5729.28	0.618647	-0.692812	7.17e-07	3.12e-05
Y46C8AL.3	clec-70	61.0947	110.696	11.4933	0.103828	-3.26774	7.19e-07	3.12e-05
ZK1067.4		565.348	394.93	735.766	1.86303	0.897652	7.23e-07	3.13e-05
F37C4.5b		3299.27	4148.16	2450.38	0.590715	-0.759467	7.59e-07	3.28e-05
Y42A5A.3		195.442	286.959	103.924	0.362157	-1.46531	7.67e-07	3.31e-05
W08F4.8a	cdc-37	2783.1	2097.49	3468.72	1.65375	0.725743	7.85e-07	3.38e-05
R08D7.6c		2800.05	3484.01	2116.09	0.607373	-0.719346	7.92e-07	3.41e-05
T27A1.6	mab-9	377.025	248.705	505.344	2.0319	1.02283	7.94e-07	3.41e-05
F18E3.7a	ddo-2	5061.14	6264.04	3858.24	0.615935	-0.699151	8e-07	3.43e-05
B0432.4	misc-1	9814.91	7519.05	12110.8	1.61068	0.687669	8.02e-07	3.43e-05
Y9C9A.1		137.913	76.4736	199.351	2.6068	1.38228	8.1e-07	3.46e-05
K02E7.7		57.8192	20.5414	95.0969	4.62951	2.21086	8.12e-07	3.46e-05
Y69H2.9		311.207	198.567	423.846	2.13453	1.09392	8.17e-07	3.48e-05
ZC404.1		94.1584	45.1856	143.131	3.16762	1.6634	8.32e-07	3.53e-05
CER9-LTR_CE		93.004	45.9015	140.107	3.05233	1.60991	8.52e-07	3.61e-05
T14D7.2	oac-46	9424.84	7228.66	11621	1.60763	0.684937	8.53e-07	3.61e-05
K06B4.11	nhr-53	304.462	415.827	193.098	0.46437	-1.10665	8.58e-07	3.62e-05
F37C4.5a		8650.11	10806.5	6493.74	0.600912	-0.734774	8.78e-07	3.7e-05
C26F1.1b		2027.8	2533.05	1522.55	0.601075	-0.734383	8.86e-07	3.73e-05
F22E10.3	pgp-14	13815.3	16984.6	10646	0.626801	-0.67392	8.91e-07	3.74e-05
F35F10.11	arrd-18	1691.18	1264.4	2117.95	1.67506	0.744213	8.96e-07	3.76e-05
Y39B6A.24	asp-17	368.727	520.384	217.07	0.417135	-1.26141	9.02e-07	3.78e-05
Y48G8AL.13		3009	3739.18	2278.81	0.609442	-0.714438	9.1e-07	3.8e-05
W07A12.6	oac-54	258.447	125.358	391.536	3.12333	1.64309	9.13e-07	3.81e-05
M05D6.5		2531.41	3151.64	1911.18	0.606408	-0.721639	9.25e-07	3.85e-05
C11H1.9a		4731.25	3612.98	5849.53	1.61903	0.695131	9.45e-07	3.93e-05
F21D12.1d		273.09	371.675	174.506	0.469512	-1.09077	9.52e-07	3.95e-05
R11F4.1		6026.42	7854.45	4198.39	0.534523	-0.903676	9.6e-07	3.98e-05
W04H10.3a	nhl-3	1169.33	852.503	1486.15	1.74327	0.8018	9.7e-07	4.01e-05
W08F4.8b	cdc-37	3128.12	2341.63	3914.62	1.67175	0.741362	9.88e-07	4.08e-05
ZK1025.4b		596.242	408.673	783.811	1.91794	0.93956	1.03e-06	4.25e-05
F18F11.4		1594.87	1039.57	2150.18	2.06833	1.04847	1.03e-06	4.25e-05
F18A11.2		2148.95	1563.14	2734.76	1.74953	0.806968	1.03e-06	4.25e-05
Y40C5A.1	sqst-2	1033.9	1310.51	757.292	0.577862	-0.791204	1.05e-06	4.3e-05
C41G11.3	rgs-6	1217.66	900.717	1534.59	1.70375	0.768712	1.05e-06	4.31e-05
B0432.5a	cat-2	291.601	172.091	411.111	2.38891	1.25635	1.06e-06	4.32e-05
F13D11.3		1134.06	1438.43	829.685	0.5768	-0.793857	1.07e-06	4.38e-05
T22B11.2	bus-4	1820.33	1332.68	2307.98	1.73183	0.792298	1.08e-06	4.39e-05
NDNAX3_CE		2876.02	2180.87	3571.18	1.6375	0.711496	1.08e-06	4.4e-05
K02B7.1		40.7162	14.7579	66.6745	4.5179	2.17565	1.08e-06	4.4e-05
Y43F8B.2a		1728.7	2241.61	1215.79	0.542375	-0.882637	1.12e-06	4.52e-05
R11D1.12		89.1903	133.915	44.4653	0.33204	-1.59057	1.15e-06	4.64e-05
F55G11.8		1418.99	1920.2	917.794	0.477969	-1.06501	1.18e-06	4.77e-05
F37B1.1	gst-24	1572.21	1089.14	2055.27	1.88705	0.916136	1.19e-06	4.78e-05
ZK6.7b		6476.6	7961.08	4992.13	0.627067	-0.673308	1.2e-06	4.83e-05
R09G11.2a		1449.95	1084.05	1815.85	1.67507	0.744218	1.2e-06	4.83e-05
C25E10.9b		170.567	241.489	99.6458	0.412631	-1.27708	1.21e-06	4.85e-05
B0280.17		109.446	162.977	55.9161	0.343092	-1.54333	1.22e-06	4.88e-05
R10E8.6		917.536	655.049	1180.02	1.80143	0.849139	1.24e-06	4.96e-05
F21E9.3	ttr-37	582.705	778.976	386.435	0.49608	-1.01136	1.27e-06	5.06e-05
C23H3.4a		10387.5	8002.3	12772.8	1.59614	0.674583	1.28e-06	5.11e-05
D1069.1		108.966	54.0619	163.871	3.03117	1.59988	1.31e-06	5.2e-05
F21D12.1b		245.149	355.673	134.625	0.378509	-1.4016	1.32e-06	5.23e-05
C34B4.2a		2649.75	3286.8	2012.71	0.61236	-0.707548	1.32e-06	5.23e-05
R148.7		659.906	435.179	884.633	2.0328	1.02347	1.34e-06	5.29e-05
F46C5.6		1676.99	1261	2092.98	1.65977	0.730984	1.34e-06	5.29e-05
T06E4.11	pqn-63	1803.54	2320.27	1286.81	0.554598	-0.850485	1.34e-06	5.3e-05
F53H2.2	cnc-7	65.7921	20.89	110.694	5.29892	2.4057	1.35e-06	5.31e-05
K09C4.8	sul-1	588.51	416.744	760.276	1.82433	0.867363	1.35e-06	5.31e-05
R02F2.1b		2366.88	2944.39	1789.37	0.607724	-0.718511	1.37e-06	5.39e-05
K03B4.7a	cpg-8	1192.98	1528.29	857.669	0.561193	-0.83343	1.37e-06	5.39e-05
K06C4.17	frpr-13	253.537	161.013	346.061	2.14928	1.10385	1.4e-06	5.49e-05
ZC84.3	cls-3	1593.34	1197.76	1988.92	1.66053	0.731641	1.48e-06	5.77e-05
F47B8.5		526.329	366.737	685.921	1.87033	0.903296	1.54e-06	5.98e-05
Y75B8A.27	pqn-92	2903.82	2216.72	3590.91	1.61992	0.695921	1.54e-06	5.98e-05
T10D4.6		1664.27	1252.6	2075.93	1.6573	0.728836	1.55e-06	6.01e-05
T12A7.6		907.154	1184.72	629.59	0.531426	-0.91206	1.56e-06	6.07e-05
R02F2.1d		2625.77	3258.8	1992.74	0.611493	-0.709592	1.57e-06	6.08e-05
C11D2.6c	unc-77	464.771	322.329	607.212	1.88383	0.913667	1.57e-06	6.08e-05
T27A1.5b	slc-36.2	2075.67	1563.5	2587.84	1.65515	0.726965	1.59e-06	6.14e-05
D2030.2b		3090.53	3819.99	2361.07	0.618082	-0.694129	1.61e-06	6.19e-05
T07F12.4		1242.99	1608.2	877.788	0.54582	-0.873503	1.61e-06	6.19e-05
C55C3.7		18.6758	1.25504	36.0966	28.7613	4.84606	1.61e-06	6.19e-05
Y51B9A.9		284.588	182.266	386.911	2.12278	1.08595	1.61e-06	6.19e-05
K07E8.10		22.1602	2.484	41.8364	16.8423	4.07402	1.62e-06	6.19e-05
R09E12.6		46.1369	18.5037	73.77	3.98676	1.99522	1.64e-06	6.29e-05
F43E2.5	msra-1	17432.4	21807.2	13057.5	0.598768	-0.739931	1.68e-06	6.42e-05
C23H3.4b		8323.6	6425.66	10221.5	1.59074	0.669695	1.7e-06	6.47e-05
C17B7.13		50.1313	20.0473	80.2153	4.00131	2.00047	1.71e-06	6.5e-05
D2030.2a		4788.17	5891.92	3684.43	0.625336	-0.677297	1.73e-06	6.59e-05
K07C6.3	cyp-35B2	31.6933	4.12379	59.2628	14.371	3.84508	1.85e-06	7.02e-05
C27A2.5		412.808	581.698	243.918	0.41932	-1.25388	1.87e-06	7.09e-05
F42G4.6		114.558	171.243	57.8739	0.337965	-1.56506	1.93e-06	7.28e-05
C04C3.5c	dyf-3	90.0585	45.326	134.791	2.97381	1.57231	1.93e-06	7.28e-05
F35F10.5		1126.71	793.277	1460.14	1.84064	0.880211	1.99e-06	7.5e-05
F35F10.6		1148.93	799.187	1498.67	1.87524	0.907079	2e-06	7.53e-05
D1022.6	sro-1	233.208	145.554	320.862	2.20442	1.1404	2.05e-06	7.71e-05
ZK652.5	ceh-23	239.299	151.909	326.688	2.15054	1.1047	2.05e-06	7.71e-05
F31E9.6		70.4467	27.0978	113.796	4.19944	2.0702	2.09e-06	7.82e-05
F59B1.2		7461.29	9247.34	5675.23	0.613714	-0.704361	2.09e-06	7.83e-05
T06E4.14		1478.83	1932.22	1025.43	0.5307	-0.914032	2.1e-06	7.85e-05
R05F9.6		24792.7	30262.7	19322.6	0.638496	-0.647252	2.1e-06	7.85e-05
C38D9.2		358.4	81.5422	635.258	7.79054	2.96172	2.12e-06	7.89e-05
K11H3.7	twk-48	794.961	566.659	1023.26	1.80578	0.852626	2.12e-06	7.9e-05
ZK1025.4a		432.126	295.581	568.671	1.92391	0.944042	2.13e-06	7.9e-05
C18D4.6a		83.7927	41.63	125.955	3.02559	1.59722	2.18e-06	8.07e-05
K03B8.9	deg-3	1238.1	905.652	1570.55	1.73417	0.794244	2.2e-06	8.14e-05
F20B10.1	nlr-1	2224.3	1695.92	2752.67	1.62311	0.69876	2.27e-06	8.38e-05
F56A4.4		11.9934	22.6429	1.34377	0.0593463	-4.0747	2.28e-06	8.42e-05
H32K16.2		155.228	220.76	89.6956	0.406304	-1.29937	2.28e-06	8.42e-05
F23A7.7		2500.75	1911.05	3090.44	1.61714	0.693447	2.3e-06	8.47e-05
C13A2.3		305.06	196.56	413.561	2.104	1.07313	2.34e-06	8.58e-05
K02B7.2		79.5884	40.1057	119.071	2.96893	1.56994	2.35e-06	8.64e-05
K10B2.2a	ctsa-1	3894.76	4784.68	3004.83	0.62801	-0.67114	2.4e-06	8.77e-05
T01C3.4	fil-1	536.936	366.427	707.445	1.93066	0.949094	2.41e-06	8.8e-05
B0432.2	djr-1.1	2798.52	2141.06	3455.98	1.61415	0.690771	2.47e-06	9.02e-05
F01D5.1		3549.38	2730.04	4368.73	1.60025	0.678293	2.52e-06	9.2e-05
B0250.5		6004.56	7356.9	4652.23	0.632363	-0.661176	2.58e-06	9.4e-05
Y38E10A.14		3364.14	2272.03	4456.25	1.96135	0.971847	2.61e-06	9.5e-05
C04A2.1	tbc-6	1114.18	1500.82	727.543	0.484765	-1.04464	2.63e-06	9.55e-05
F31F4.15	fbxa-72	7216.03	9702.46	4729.6	0.487464	-1.03663	2.66e-06	9.63e-05
ZK1058.6	nit-1	757.545	955.464	559.625	0.58571	-0.771742	2.74e-06	9.92e-05
T10B9.7	cyp-13A2	7510.04	5389.55	9630.53	1.78689	0.837449	2.76e-06	9.95e-05
H01A20.1	nhr-3	1647.03	999.975	2294.08	2.29414	1.19795	2.77e-06	9.98e-05
Y94H6A.6	ubc-8	1138.52	1479.27	797.757	0.53929	-0.890866	2.79e-06	0.000100152
K09C4.1b		86.6167	38.5824	134.651	3.48995	1.80321	2.79e-06	0.000100152
C48B4.1	acox-5	9208.51	11249	7167.97	0.637206	-0.650167	2.78e-06	0.000100152
C14B9.1	hsp-12.2	5978.1	7655.55	4300.65	0.561769	-0.831952	2.81e-06	0.000100755
R13H8.1c		1443.17	1089.11	1797.23	1.65018	0.722622	2.82e-06	0.000100821
Y62F5A.9		1125.08	835.394	1414.76	1.69353	0.76003	2.83e-06	0.000101349
M05D6.9		672.811	483.274	862.348	1.78439	0.835429	2.85e-06	0.000101733
T07A9.14		3032.56	2298.28	3766.84	1.63898	0.712797	2.97e-06	0.000105987
Y37D8A.4		957.331	707.022	1207.64	1.70806	0.772362	3.01e-06	0.000107002
T22B7.3		1641.65	2198.16	1085.14	0.493659	-1.01841	3.03e-06	0.000107773
W03D8.8		1429.84	1783.84	1075.83	0.6031	-0.729531	3.04e-06	0.00010792
Y87G2A.2		2124.89	2627.55	1622.24	0.617395	-0.695734	3.05e-06	0.000108238
ZK1025.7	bah-1	4884.79	3567.63	6201.95	1.73839	0.797755	3.12e-06	0.000110288
Y59E9AR.7		61.3377	110.109	12.5659	0.114122	-3.13135	3.25e-06	0.000114663
F35G2.4	phy-2	12304.7	14996	9613.42	0.641066	-0.641455	3.35e-06	0.000118163
T14B1.1		3206.3	1856.34	4556.25	2.45443	1.29539	3.37e-06	0.000118876
T26H10.1	des-2	1479.11	1113.57	1844.64	1.65651	0.728146	3.4e-06	0.000119511
F40H3.3		317.737	211.525	423.949	2.00425	1.00306	3.42e-06	0.000119984
E01G6.3		943.7	696.697	1190.7	1.70907	0.773209	3.43e-06	0.000120405
C26F1.5	grl-10	2393.76	1831.79	2955.73	1.61358	0.690262	3.45e-06	0.000120762
T25C12.1b	lin-14	2246.1	1722.17	2770.03	1.60845	0.685674	3.48e-06	0.000121733
F09F7.4a		15654.8	19053.6	12256	0.643238	-0.636576	3.6e-06	0.000125708
Y67A10A.8	paqr-3	1249.19	938.856	1559.53	1.6611	0.732135	3.61e-06	0.000125708
MARINER2_CE		1492.02	2068.06	915.991	0.442924	-1.17487	3.66e-06	0.000127489
C13A2.1		49.9214	14.1756	85.6672	6.0433	2.59534	3.68e-06	0.00012776
Y17G7B.10b		1525.44	1894.5	1156.38	0.610387	-0.712205	3.68e-06	0.00012776
Y37E11B.7		465.646	635.322	295.97	0.465859	-1.10204	3.71e-06	0.000128132
F56D5.3		802.514	1014.71	590.315	0.581756	-0.781515	3.7e-06	0.000128132
T07H8.4h		262.095	172.503	351.686	2.03872	1.02767	3.7e-06	0.000128132
F21A3.2a		669.563	483.442	855.685	1.76998	0.823736	3.8e-06	0.00013098
F32H2.5	fasn-1	84548.9	57847.5	111250	1.92317	0.943484	3.8e-06	0.00013098
F58E2.4		444.938	312.487	577.388	1.84772	0.885743	3.81e-06	0.000130981
T07H3.3a		136.412	37.9513	234.873	6.1888	2.62966	3.85e-06	0.000132181
K10B2.2b	ctsa-1	766.694	967.112	566.275	0.585532	-0.772181	3.87e-06	0.000132712
ZK131.7	his-13	252.092	343.179	161.005	0.469159	-1.09185	3.92e-06	0.000134301
R186.4	lin-46	1289.74	970.991	1608.48	1.65654	0.728171	3.99e-06	0.000136435
R09E12.5		53.2451	22.9031	83.5871	3.6496	1.86774	4e-06	0.000136771
ZK783.4	baz-2	2740.12	2114.5	3365.74	1.59174	0.670606	4.02e-06	0.000137026
F46F3.3		497.52	349.427	645.613	1.84763	0.885678	4.14e-06	0.000140914
ZK131.3	his-9	259.106	351.746	166.466	0.473257	-1.0793	4.19e-06	0.000142499
Y104H12A.1	nhr-41	3205.33	2416.25	3994.41	1.65314	0.725213	4.19e-06	0.000142506
R08D7.6b	pde-2	2874.16	3526.79	2221.54	0.629905	-0.666795	4.39e-06	0.000148765
F13E9.15		726.355	922.453	530.258	0.574835	-0.798781	4.39e-06	0.000148765
F13H8.1a		123.661	177.009	70.3125	0.397225	-1.33197	4.46e-06	0.000150935
W03G1.4		49.0077	21.8312	76.1842	3.48969	1.8031	4.62e-06	0.000156205
C14F5.1a	dct-1	440.133	623.895	256.371	0.410921	-1.28307	4.63e-06	0.000156305
C12D8.18	fipr-5	1744.37	2573.41	915.328	0.355687	-1.49132	4.66e-06	0.000156826
Y47G6A.33		1044.26	1675.39	413.132	0.246589	-2.01982	4.7e-06	0.000158025
Y43F8A.2		18.2069	35.0792	1.33451	0.0380428	-4.71623	4.75e-06	0.000159533
Y81G3A.4		484.554	342.731	626.378	1.82761	0.869959	4.79e-06	0.000160588
C32H11.6		417.359	274.198	560.521	2.04422	1.03155	4.8e-06	0.000160664
F09G2.5	lgc-39	1404.62	1066.13	1743.1	1.63498	0.709274	4.92e-06	0.000164737
C09G5.8	mks-5	235.052	154.265	315.839	2.04739	1.03378	4.94e-06	0.000164921
F15E6.4		548.758	748.594	348.922	0.466103	-1.10128	4.98e-06	0.000165612
F22E12.4a		1189.4	1485.09	893.712	0.601792	-0.732664	4.97e-06	0.000165612
BE10.2	agmo-1	5623.71	4392.49	6854.92	1.5606	0.642099	4.97e-06	0.000165612
F21D12.1c		307.047	407.948	206.146	0.505323	-0.984721	5e-06	0.000165841
W02H3.1		49.0526	14.7196	83.3857	5.66494	2.50206	5e-06	0.000165841
W03G11.4		2438.58	1883.87	2993.28	1.5889	0.668029	5.04e-06	0.000167087
T02H6.11		25317.2	19931.2	30703.3	1.54046	0.623363	5.07e-06	0.000167838
F09E8.5	scl-14	105.737	29.2317	182.242	6.23438	2.64025	5.11e-06	0.000168714
T09A5.1a	cex-2	923.279	1200.47	646.086	0.538193	-0.893804	5.18e-06	0.000170819
F25G6.1		520.307	373.208	667.407	1.7883	0.838588	5.18e-06	0.000170819
F08G5.5	ugt-65	4508.55	3511.44	5505.66	1.56792	0.648852	5.21e-06	0.000171367
K01D12.11	cdr-4	3574.08	4370.24	2777.93	0.635648	-0.6537	5.22e-06	0.00017144
Y48E1B.8		6832.9	4537.71	9128.08	2.0116	1.00835	5.24e-06	0.000171994
F07A11.6d		5080.39	3964.56	6196.22	1.5629	0.644227	5.26e-06	0.000172442
PDB1.1a		1466.78	1111.58	1821.99	1.6391	0.712906	5.29e-06	0.000172837
T25C12.1a	lin-14	2281.96	1760.1	2803.82	1.59299	0.671738	5.28e-06	0.000172837
F10C2.7		60.0265	97.0037	23.0493	0.237613	-2.07332	5.32e-06	0.000173651
F21H7.10		52.7696	14.4825	91.0566	6.28733	2.65245	5.39e-06	0.000175766
M01H9.3d		940.011	1239.71	640.314	0.516503	-0.953151	5.52e-06	0.000179578
K08H10.6		427.425	296.135	558.715	1.88669	0.915857	5.62e-06	0.00018274
ZC328.2	klu-2	1367.41	1040.56	1694.27	1.62822	0.703299	5.72e-06	0.000185692
ZK896.1		332.069	444.841	219.297	0.492978	-1.02041	5.78e-06	0.000187216
F20A1.10		1850.92	2279.51	1422.34	0.623968	-0.680455	5.86e-06	0.000189551
D1086.5		1353.28	1685.3	1021.26	0.605981	-0.722656	5.96e-06	0.00019244
F54F2.2b	zfp-1	540.501	388.501	692.5	1.78249	0.833897	5.96e-06	0.00019244
C23H3.3b		1317.4	997.509	1637.3	1.64139	0.714916	6.01e-06	0.00019365
C48D1.1a		255.671	168.708	342.634	2.03093	1.02214	6.01e-06	0.00019365
F25C8.3a	unc-80	2790.64	2165.77	3415.51	1.57704	0.657217	6.05e-06	0.000194646
C43G2.1	paqr-1	4447.29	5423.26	3471.33	0.640081	-0.643673	6.1e-06	0.000195978
T07H8.4e	mec-1	252.64	167.647	337.633	2.01395	1.01003	6.2e-06	0.000198676
C27F2.1		186.968	118.248	255.687	2.16229	1.11256	6.29e-06	0.00020134
C13E3.1		908.007	676.712	1139.3	1.68358	0.751536	6.37e-06	0.000203345
R05A10.6		356.584	202.377	510.79	2.52396	1.33569	6.37e-06	0.000203345
Y17D7A.4	cyp-33D3	105.281	54.0626	156.499	2.89477	1.53345	6.38e-06	0.000203357
F26B1.1		17.2509	33.4913	1.01044	0.0301702	-5.05073	6.45e-06	0.000205344
C34D1.2	dmd-11	30.8907	5.94189	55.8395	9.3976	3.23229	6.48e-06	0.000205893
W03H1.2	elc-2	17.9233	32.2436	3.603	0.111743	-3.16174	6.48e-06	0.000205893
F28E10.1b		698.601	516.046	881.157	1.70752	0.771901	6.49e-06	0.000205893
ZC190.5		258.599	170.361	346.837	2.0359	1.02567	6.52e-06	0.000206567
F25C8.3b	unc-80	2685.57	2086.21	3284.93	1.57459	0.654978	6.61e-06	0.000209258
F53G12.7	col-45	43.4406	12.5358	74.3455	5.93067	2.56819	6.87e-06	0.00021701
F57B9.1		2465.6	3021.65	1909.56	0.631958	-0.6621	6.95e-06	0.000219348
Y54G11A.7		2290.98	2809.06	1772.89	0.631134	-0.663982	7e-06	0.000220746
W03C9.6		1159.63	878.779	1440.49	1.63919	0.712985	7.15e-06	0.00022492
T25D3.2	mrpl-28	6015.3	4716.98	7313.63	1.55049	0.632724	7.23e-06	0.000227398
C05E7.2		2844.93	3771.21	1918.64	0.508761	-0.974941	7.25e-06	0.000227715
R09B5.8	cnc-3	1340.89	886.226	1795.56	2.02608	1.01869	7.28e-06	0.000228363
F58G6.7		1431.83	1767.3	1096.36	0.620361	-0.68882	7.36e-06	0.000230336
B0285.7	mnp-1	1730.74	1332.1	2129.37	1.5985	0.676723	7.52e-06	0.000235183
B0213.14	cyp-34A8	1216.98	1511.5	922.462	0.610296	-0.712418	7.62e-06	0.000237939
Y37H2A.14		791.646	1133.14	450.148	0.397256	-1.33186	7.63e-06	0.000237939
F47A4.3a	rrc-1	1442.33	1103.86	1780.8	1.61325	0.689974	7.66e-06	0.000238539
C06G1.6		2883.92	2217.45	3550.39	1.60112	0.679078	7.78e-06	0.000242123
T05G5.6	ech-6	63919.5	77191.8	50647.3	0.656123	-0.607962	7.87e-06	0.000244452
F21D12.1a		262.56	350.828	174.293	0.496803	-1.00925	7.9e-06	0.000244452
K11E4.2		637.411	467.556	807.267	1.72657	0.787907	7.89e-06	0.000244452
Y38E10A.15	nspe-7	154.55	75.6428	233.457	3.08631	1.62588	7.89e-06	0.000244452
Y42G9A.3a		1587.12	1198.68	1975.57	1.64812	0.72082	8.06e-06	0.000249036
K02H11.4		149.692	85.6619	213.722	2.49494	1.31901	8.08e-06	0.000249528
K02E7.3		40.0084	16.9612	63.0557	3.71764	1.89439	8.11e-06	0.000249913
M01D1.2a	math-34	38.0176	7.93401	68.1011	8.58344	3.10156	8.12e-06	0.000250039
F53F1.6		526.6	354.703	698.498	1.96925	0.977646	8.28e-06	0.000254746
C18C4.9	glb-6	467.645	332.72	602.571	1.81105	0.856825	8.47e-06	0.00025997
ZK6.7a	lipl-5	11611.9	14025.6	9198.11	0.655807	-0.608657	8.57e-06	0.000262838
K10H10.4		2710.05	3903.71	1516.39	0.388448	-1.36421	8.6e-06	0.000263391
K08E7.5c		2216.42	1449.87	2982.96	2.0574	1.04082	8.64e-06	0.000264292
ZK218.1		86.2157	43.3658	129.066	2.97621	1.57348	8.71e-06	0.000266097
T09A12.5		426.498	550.488	302.508	0.549526	-0.863739	8.73e-06	0.000266442
Y48B6A.6a		1989.1	1535.34	2442.86	1.59109	0.670014	8.75e-06	0.000266724
Y46C8AR.1	clec-76	433.447	255.803	611.092	2.38892	1.25636	8.76e-06	0.000266733
C04G6.10		388.955	502.024	275.887	0.549549	-0.863681	9.01e-06	0.000273979
T03F1.3	pgk-1	11823.2	14288.5	9358.05	0.654938	-0.61057	9.04e-06	0.000274524
C10H11.3	ugt-25	6217.52	7973.86	4461.18	0.559475	-0.837853	9.07e-06	0.000275009
B0336.9d	swp-1	1245.09	950.397	1539.78	1.62015	0.696124	9.11e-06	0.000275942
T21C9.9		2572.5	3360.74	1784.26	0.530912	-0.913455	9.21e-06	0.000278443
C33F10.5b	rig-6	2498	1944.2	3051.8	1.56969	0.650483	9.23e-06	0.000278689
C49C3.9		2974.68	3630.87	2318.5	0.638552	-0.647124	9.3e-06	0.000280431
W07E6.5		171.465	101.297	241.634	2.3854	1.25423	9.34e-06	0.000281537
K04D7.4	ptp-4	752.022	559.284	944.759	1.68923	0.756366	9.37e-06	0.00028206
Y69A2AR.25		30.3706	53.8327	6.90854	0.128334	-2.96203	9.48e-06	0.000284953
H23N18.4		463.873	626.881	300.866	0.479941	-1.05907	9.57e-06	0.000287388
C02B4.1	adt-1	4527.05	3166.49	5887.61	1.85935	0.894799	9.71e-06	0.000290734
T07D1.3		49.6343	14.6623	84.6062	5.7703	2.52865	9.71e-06	0.000290734
C34C6.3		2105.17	1530.91	2679.43	1.75023	0.807541	1e-05	0.00029901
C50B8.1		2663.63	3251.76	2075.5	0.638269	-0.647762	1.03e-05	0.000306239
T07H8.4f		251.433	167.288	335.577	2.00599	1.00431	1.03e-05	0.000306489
T07H8.4g	mec-1	222.321	146.081	298.56	2.04379	1.03125	1.03e-05	0.000307838
Y113G7A.11	ssu-1	48.415	20.9902	75.8398	3.6131	1.85324	1.04e-05	0.000309155
F41E6.14	oac-29	3617.54	2393.13	4841.94	2.02327	1.01669	1.04e-05	0.000309155
D1044.2c	dex-1	1026.5	778.489	1274.51	1.63716	0.711191	1.04e-05	0.000309155
T13F3.6		2368.43	4086.93	649.935	0.159028	-2.65265	1.04e-05	0.0003096
C44B11.3	mec-12	5180.63	4081.5	6279.76	1.53859	0.62161	1.06e-05	0.000315209
K01C8.3a	tdc-1	978.669	739.361	1217.98	1.64734	0.720137	1.07e-05	0.000316796
C33A11.4	tag-97	1336.9	1026.07	1647.73	1.60587	0.683355	1.08e-05	0.000318117
T02G5.4		766.197	574.178	958.216	1.66885	0.738853	1.08e-05	0.000318984
T07H8.4a		272.891	185.749	360.034	1.93828	0.954779	1.1e-05	0.000323053
C01G10.17		91.8239	44.1033	139.545	3.16404	1.66177	1.1e-05	0.00032368
F53B6.2a	madd-4	2463.08	1921.74	3004.42	1.56339	0.644673	1.14e-05	0.00033497
B0507.3b		183.267	118.858	247.677	2.08381	1.05922	1.15e-05	0.000336516
C03G5.12	nspc-5	743.584	964.11	523.058	0.54253	-0.882226	1.15e-05	0.00033786
F35G12.1a	mlcd-1	1397.69	1722.28	1073.1	0.62307	-0.682533	1.16e-05	0.000338348
Y43F8B.2b		3098.77	4217.3	1980.25	0.469555	-1.09064	1.17e-05	0.000340765
Y38E10A.26	nspe-2	82.9788	39.9175	126.04	3.15752	1.65879	1.17e-05	0.000341322
F31F4.11		134.222	74.2841	194.161	2.61376	1.38612	1.17e-05	0.000341322
ZC168.2		38.0104	13.1249	62.8958	4.7921	2.26066	1.2e-05	0.000351038
F54H12.6	eef-1B.1	44276.8	54127.2	34426.4	0.636027	-0.652841	1.21e-05	0.000352494
C07G3.9	ugt-64	3296.94	4001.43	2592.45	0.64788	-0.626201	1.22e-05	0.000355362
Y46C8AL.8	clec-74	17.578	2.51009	32.6459	13.0059	3.70109	1.23e-05	0.000356187
ZK131.9	his-15	187.168	257.849	116.487	0.451765	-1.14636	1.23e-05	0.000356187
Y105E8B.1e		11571	14085.2	9056.84	0.643005	-0.637099	1.25e-05	0.000361829
T10H9.8		330.909	494.573	167.246	0.338163	-1.56421	1.27e-05	0.000368033
K11H12.11		463.17	332.076	594.264	1.78954	0.839589	1.27e-05	0.000368033
T21C9.8	ttr-23	527.487	304.571	750.404	2.46381	1.30089	1.28e-05	0.000368552
D1037.3	ftn-2	19933.2	24001.4	15865.1	0.66101	-0.597256	1.29e-05	0.000371009
M142.2	cut-6	272.569	186.895	358.243	1.91681	0.938709	1.3e-05	0.000373065
D1044.2a	dex-1	880.42	657.483	1103.36	1.67815	0.746874	1.31e-05	0.000376599
C46F9.3	math-24	842.693	633.335	1052.05	1.66113	0.732166	1.31e-05	0.000377258
F16F9.5	mec-10	396.576	281.275	511.877	1.81984	0.863814	1.33e-05	0.000382102
Y51B9A.6		262.562	355.848	169.277	0.475699	-1.07188	1.36e-05	0.000389743
F01D5.3		578.646	421.628	735.664	1.74482	0.803074	1.36e-05	0.000389763
K02B2.3	mcu-1	2671.61	3252.57	2090.64	0.642768	-0.63763	1.37e-05	0.000390494
W08D2.6	col-123	93.8026	49.3378	138.268	2.80247	1.4867	1.37e-05	0.000390585
ZK6.10	dod-19	26711.3	32173.3	21249.4	0.660468	-0.59844	1.37e-05	0.000391149
Y47D3A.6a	tra-1	3697.16	2776.63	4617.7	1.66306	0.733839	1.38e-05	0.000393034
F49C12.7c		568.168	718.995	417.342	0.580453	-0.78475	1.4e-05	0.000397489
K07E8.6		376.603	262.354	490.852	1.87095	0.903771	1.4e-05	0.000397523
K10B3.9	mai-1	678.235	854.305	502.166	0.587806	-0.766587	1.4e-05	0.000397532
T09A5.1b	cex-2	632.257	820.228	444.285	0.541661	-0.884539	1.42e-05	0.000401919
T08G11.3		194.695	128.945	260.446	2.01982	1.01423	1.42e-05	0.000401919
C10C5.4		328.07	546.828	109.313	0.199904	-2.32262	1.42e-05	0.000401919
C40A11.1	math-18	512.511	373.208	651.813	1.74651	0.804478	1.42e-05	0.000402462
B0432.9		357.781	248.026	467.537	1.88503	0.914589	1.43e-05	0.000403481
C01G12.11	nspb-9	306.864	466.835	146.893	0.314656	-1.66815	1.43e-05	0.000403481
ZK632.4		6588.55	7956.08	5221.02	0.65623	-0.607726	1.48e-05	0.000415176
M05D6.6		4850.05	5868.23	3831.86	0.652984	-0.61488	1.48e-05	0.000416918
F09F7.4b		12945.4	15585.4	10305.4	0.661223	-0.596791	1.49e-05	0.000417838
F28H6.6		1279.8	985.468	1574.14	1.59735	0.675681	1.51e-05	0.000424613
T01A4.1a	gcy-28	5041.37	3991.53	6091.21	1.52603	0.609786	1.52e-05	0.000425332
T28F3.8		4409.23	3474.52	5343.94	1.53804	0.621091	1.56e-05	0.000437235
T05F1.9		252.869	356.492	149.246	0.418651	-1.25618	1.57e-05	0.000438043
C01B9.1a		1194.69	916.628	1472.76	1.60671	0.684111	1.57e-05	0.000439251
C47E12.6a		1886.45	1378.03	2394.87	1.73789	0.79734	1.58e-05	0.000439251
F40F4.2	lbp-2	16769.2	20365.1	13173.2	0.646852	-0.628491	1.58e-05	0.00044118
F55C10.3	col-155	19314.8	26553.8	12075.8	0.454766	-1.1368	1.59e-05	0.000442904
F52H3.7b	lec-2	4703.77	5717.85	3689.69	0.645293	-0.631975	1.59e-05	0.000443202
Y80D3A.7	ptr-22	975.447	1420.52	530.372	0.373364	-1.42135	1.6e-05	0.000444249
F25E5.3		35.5837	11.8833	59.2842	4.98887	2.31871	1.61e-05	0.000445429
Y58A7A.3		4901.42	6670.11	3132.73	0.469666	-1.09029	1.61e-05	0.000445429
C44C10.1	col-180	30798.8	39676.4	21921.1	0.552498	-0.855959	1.61e-05	0.000446329
C03B1.13		1041.52	1287.77	795.266	0.617552	-0.695366	1.62e-05	0.000448355
ZK328.8	tbx-7	271.656	363.899	179.413	0.493029	-1.02026	1.63e-05	0.000448456
C24B5.3	ptr-1	7375.52	5708.76	9042.29	1.58393	0.66351	1.64e-05	0.000451081
Y37E11AR.6	vab-2	794.993	598.103	991.884	1.65838	0.729778	1.65e-05	0.000453503
Y73F8A.5		697.453	493.705	901.202	1.82539	0.868201	1.65e-05	0.000453503
R13H8.1f	daf-16	1410.81	1090.2	1731.43	1.58818	0.667375	1.66e-05	0.000454681
R31.2c		1075.75	1327.98	823.518	0.62013	-0.689358	1.67e-05	0.000459271
F13D12.3		762.694	515.585	1009.8	1.95856	0.969793	1.69e-05	0.000462229
C31C9.2		11266.4	13557.8	8974.89	0.661971	-0.595161	1.69e-05	0.000462229
R08F11.3	cyp-33C8	1077.38	1334.54	820.217	0.614606	-0.702266	1.7e-05	0.000464999
F08H9.5	clec-227	555.342	347.192	763.493	2.19905	1.13688	1.71e-05	0.000465993
C09G1.4		865.757	657.302	1074.21	1.63428	0.708651	1.75e-05	0.00047837
C02F4.4		3331.66	2431.54	4231.77	1.74036	0.799389	1.76e-05	0.000479439
F10F2.2		5924.64	4468.35	7380.92	1.65182	0.72406	1.8e-05	0.000488095
F28F8.2	acs-2	6217.96	10504.2	1931.78	0.183906	-2.44296	1.8e-05	0.000488095
R07B7.16	nhr-209	362.112	463.891	260.333	0.561196	-0.833424	1.79e-05	0.000488095
C18B12.4		3654.39	4424.17	2884.6	0.652009	-0.617036	1.83e-05	0.000496484
T04F8.1	sfxn-1.5	3244.09	3926.75	2561.42	0.652301	-0.61639	1.88e-05	0.000509995
F46C8.8		6426.99	4709.55	8144.42	1.72934	0.790223	1.91e-05	0.000517289
R08D7.6a	pde-2	2982.8	3639.45	2326.15	0.63915	-0.645774	1.92e-05	0.000519634
R11E3.2		122.347	70.0489	174.644	2.49318	1.31799	1.93e-05	0.000520407
K09F5.3	spp-14	36847	29486.8	44207.3	1.49923	0.584218	1.93e-05	0.000521415
C34H4.2		4090.66	5179.68	3001.63	0.579501	-0.787117	1.94e-05	0.00052236
C03A7.7	abu-6	2837.52	3875.72	1799.32	0.464254	-1.10701	1.95e-05	0.000525883
F01D4.6a	mec-3	141.472	88.2023	194.741	2.20789	1.14267	1.96e-05	0.000526846
F38A3.2	ram-2	64411.1	77198.7	51623.4	0.668709	-0.58055	1.97e-05	0.000528674
F26A3.5		15.8182	30.3019	1.33451	0.0440404	-4.50503	1.97e-05	0.000528965
Y47D3B.5a	twk-31	681.675	509.706	853.644	1.67478	0.74397	1.98e-05	0.000530558
T16A9.3		192.112	126.844	257.38	2.02911	1.02085	2e-05	0.00053429
K06A1.6	dgk-5	1331.12	1028.97	1633.27	1.58729	0.666569	2.06e-05	0.000550144
C54E4.5		1199.17	1476.09	922.239	0.624783	-0.678573	2.06e-05	0.000550307
T10A3.1a	unc-10	1297.43	1004.6	1590.26	1.58298	0.662647	2.07e-05	0.000551929
ZK783.2	upp-1	5431.69	7026.86	3836.53	0.545981	-0.873078	2.07e-05	0.000552487
T06C12.10	cgt-1	1956.17	2698.49	1213.84	0.449821	-1.15258	2.09e-05	0.000554926
F42C5.3		51.3442	14.7462	87.9422	5.96372	2.57621	2.09e-05	0.000556741
ZK757.3b	alg-4	25.1898	46.4248	3.95486	0.0851885	-3.5532	2.11e-05	0.000560874
C34B4.1b	max-1	1267.47	981.357	1553.58	1.58309	0.662747	2.15e-05	0.00057054
C35A5.5		347.65	218.279	477.021	2.18537	1.12788	2.16e-05	0.000571706
C06C3.4		1073.48	807.798	1339.17	1.6578	0.72927	2.18e-05	0.000575908
ZK792.4b		430.706	549.322	312.091	0.568139	-0.815684	2.18e-05	0.000576681
F54A5.1	hmbx-1	1968.62	1539.98	2397.25	1.55667	0.638465	2.19e-05	0.000578761
F20D6.5		1140.75	810.548	1470.94	1.81475	0.859774	2.2e-05	0.000580358
C44H9.7b		47.4885	9.41853	85.5586	9.08406	3.18334	2.27e-05	0.000597888
C54D1.3	ist-1	1629.85	1272.82	1986.87	1.561	0.642471	2.27e-05	0.000598686
Y116A8C.27		2566.04	3107.68	2024.4	0.65142	-0.61834	2.3e-05	0.000604326
T01A4.1c	gcy-28	5932.13	4727.61	7136.65	1.50957	0.594137	2.3e-05	0.000604326
Y97E10AR.7	lmtr-2	1339.17	1699.48	978.86	0.575976	-0.79592	2.34e-05	0.000614028
K01A2.8a	mps-2	422.452	299.563	545.341	1.82046	0.864301	2.35e-05	0.00061551
C54A12.1	ptr-6	3652.02	2775.8	4528.23	1.63132	0.706043	2.36e-05	0.000618294
Y44A6C.1		2309.05	3449.57	1168.54	0.338749	-1.56171	2.37e-05	0.000619925
C25D7.5		682.352	877.109	487.595	0.555911	-0.847074	2.37e-05	0.000619925
F09B12.1b		7747.69	5799.12	9696.25	1.67202	0.741591	2.38e-05	0.000620898
F25B5.6c		2770.73	3353.85	2187.61	0.652269	-0.61646	2.4e-05	0.000624961
Y71G12B.17		2440.57	1925.11	2956.03	1.53551	0.618715	2.4e-05	0.000624961
Y32F6A.4		5844.52	7031.3	4657.73	0.662428	-0.594165	2.41e-05	0.000626475
T02E9.3	dop-5	678.637	511.146	846.128	1.65536	0.727142	2.41e-05	0.000626475
C54G7.4	ifta-1	465.557	339.824	591.29	1.73999	0.799078	2.43e-05	0.000630664
Y22D7AL.15		1325.31	1623.59	1027.03	0.632564	-0.660716	2.44e-05	0.000632431
T05B4.3	phat-4	8683.44	10430.4	6936.46	0.665022	-0.588526	2.45e-05	0.000634236
ZK105.3		41.7609	74.0631	9.45863	0.12771	-2.96905	2.46e-05	0.000636866
R13A1.4	unc-8	428.959	312.386	545.533	1.74634	0.804338	2.48e-05	0.000639924
R31.2d		1397.82	1710.05	1085.59	0.634828	-0.655562	2.49e-05	0.000643619
F20C5.2a	klp-11	576.604	429.372	723.835	1.6858	0.753432	2.52e-05	0.000649325
Y37E11AL.5		393.347	285.43	501.264	1.75617	0.812433	2.55e-05	0.000656115
F42G10.1		2497.36	3111.71	1883	0.605135	-0.724672	2.59e-05	0.000665425
T12B5.2	fbxa-54	361.618	230.038	493.198	2.14398	1.10029	2.62e-05	0.000672322
F21A3.2b		1006.35	769.209	1243.49	1.61659	0.692951	2.64e-05	0.000676616
Y69A2AR.7c		468.608	630.211	307.006	0.487148	-1.03757	2.65e-05	0.000679399
B0524.7		751.363	563.45	939.276	1.66701	0.737262	2.65e-05	0.000679399
W01B6.2		23.1539	42.648	3.65976	0.0858132	-3.54266	2.66e-05	0.000681213
VC5.5	nhr-135	810.849	1005.03	616.67	0.613585	-0.704665	2.66e-05	0.000681213
C23H3.3a		1083.23	832.628	1333.83	1.60195	0.679832	2.8e-05	0.000714595
F13H6.4		544.852	700.306	389.399	0.556042	-0.846734	2.84e-05	0.000724461
C17B7.8		158.491	91.0615	225.921	2.48097	1.3109	2.85e-05	0.000726428
C09F12.1	clc-1	1297.74	1590.34	1005.14	0.63203	-0.661936	2.86e-05	0.000727461
F55G11.5	dod-22	800.012	1031.82	568.201	0.550677	-0.860722	2.86e-05	0.000728398
Y46G5A.29		5763.25	4506.08	7020.42	1.55799	0.639684	2.87e-05	0.000728984
F15D3.7	timm-23	6411.32	7694.92	5127.71	0.666376	-0.585591	2.87e-05	0.000728984
Y45F10B.10	qui-1	1067.61	825.644	1309.58	1.58613	0.665511	2.89e-05	0.000731799
B0414.2	rnt-1	160.352	98.0733	222.63	2.27004	1.18272	2.92e-05	0.00073848
F41E6.15		65.3372	27.5334	103.141	3.74603	1.90536	2.92e-05	0.000739063
C12D8.6	fipr-8	321.453	500.613	142.293	0.284238	-1.81483	2.95e-05	0.000745592
F35C12.3b		365.908	483.214	248.601	0.514474	-0.958831	2.97e-05	0.000749094
C33D9.5		378.377	235.221	521.532	2.2172	1.14874	3e-05	0.000756852
Y62E10A.13c		1275.03	1557.92	992.137	0.636833	-0.651013	3.01e-05	0.000758715
C18H9.5		286.453	375.595	197.312	0.525333	-0.928696	3.06e-05	0.000771001
C03A7.9	srt-64	14.6462	27.282	2.01044	0.0736912	-3.76236	3.07e-05	0.000771444
F31F6.5	daf-6	2221.19	1748.98	2693.4	1.53998	0.622914	3.08e-05	0.000774475
F22E12.4e		1001.07	1234.37	767.774	0.621997	-0.685021	3.11e-05	0.000780906
C23G10.6		3996.48	5250.47	2742.49	0.522332	-0.93696	3.13e-05	0.000783302
F28E10.1a		1203.99	936.108	1471.87	1.57233	0.6529	3.13e-05	0.000783655
Y57G11C.2	lgc-7	25.8551	42.7075	9.00282	0.210802	-2.24604	3.14e-05	0.00078427
Y57G11C.41		180.367	118.141	242.593	2.05343	1.03804	3.15e-05	0.000786572
F37C12.9	rps-14	123363	148513	98213.4	0.66131	-0.596601	3.16e-05	0.000788984
F52F12.6	ztf-11	427.235	314.689	539.78	1.71528	0.778445	3.18e-05	0.000791754
F52E4.6	wrt-2	9141.99	6959.28	11324.7	1.62728	0.702462	3.21e-05	0.000799844
W09G12.10		473.516	344.326	602.707	1.7504	0.807681	3.23e-05	0.000802443
F49C12.7a		652.798	860.011	445.585	0.518116	-0.948654	3.24e-05	0.000805816
T05C12.10	qua-1	37477.4	25614.1	49340.7	1.92631	0.94584	3.28e-05	0.000814073
F15B9.8		6113.43	4651.71	7575.15	1.62847	0.703514	3.33e-05	0.000826057
C30G4.7		366.333	470.419	262.246	0.557472	-0.843029	3.34e-05	0.000827311
C26B2.8		880.071	1087.65	672.496	0.618305	-0.69361	3.34e-05	0.000827575
R07C12.4		361.172	240.919	481.424	1.99828	0.99876	3.35e-05	0.000828543
Y105E8B.1b		9350.56	11188.5	7512.62	0.67146	-0.574627	3.37e-05	0.000832178
C44C1.5a		2509.53	3032.43	1986.64	0.655132	-0.610143	3.37e-05	0.000832362
F43C1.7		103.032	164.04	42.0249	0.256187	-1.96473	3.39e-05	0.000834704
F22D6.2		9212.32	11023.1	7401.53	0.671456	-0.574635	3.39e-05	0.000834704
T02H6.9		25.8085	4.39203	47.2249	10.7524	3.42659	3.41e-05	0.000839016
C01C7.1	ark-1	3250.4	2565.7	3935.11	1.53374	0.617053	3.42e-05	0.000839689
W03F8.6a		426.159	548.838	303.48	0.552951	-0.854777	3.45e-05	0.000845978
F58G6.9a		526.361	660.619	392.103	0.593539	-0.752585	3.45e-05	0.000846918
F08G2.1	his-44	184.68	250.873	118.487	0.4723	-1.08222	3.46e-05	0.000847647
T27C5.12		95.7504	41.5788	149.922	3.60573	1.85029	3.47e-05	0.000848993
F58G6.9b		808.221	1050.82	565.62	0.538264	-0.893614	3.47e-05	0.000848993
C01G12.6	nspb-10	440.644	639.119	242.169	0.37891	-1.40007	3.53e-05	0.000861786
F31F4.7	ugt-42	123.761	172.482	75.0407	0.435064	-1.2007	3.55e-05	0.00086549
T01D3.1		727.513	552.561	902.465	1.63324	0.707737	3.55e-05	0.000865558
F35D2.5a	syd-1	427.823	314.869	540.778	1.71747	0.780285	3.57e-05	0.000869668
ZK938.4	arrd-5	48.1883	20.9817	75.395	3.59338	1.84534	3.61e-05	0.000876735
T25E12.12	fbxa-127	49.4873	20.5475	78.4271	3.81686	1.93239	3.61e-05	0.000876735
T22E5.5	mup-2	57095.2	68776	45414.4	0.660323	-0.598756	3.61e-05	0.000876735
T07H3.3b		156.503	44.539	268.467	6.02767	2.5916	3.68e-05	0.000891964
F46F2.5		428.436	312.179	544.693	1.74481	0.803069	3.69e-05	0.000894231
F09B12.1a	mlt-9	6578.51	5020.52	8136.5	1.62065	0.696571	3.76e-05	0.000908948
R09A8.3	tag-147	10547.7	8487.74	12607.6	1.48539	0.570837	3.77e-05	0.000910498
T08E11.8		22.4718	5.6739	39.2697	6.92112	2.791	3.78e-05	0.000912239
C31C9.1b	tag-10	6235.68	7466.37	5004.99	0.670338	-0.577039	3.84e-05	0.000925257
Y11D7A.9		5022.12	4015.7	6028.54	1.50124	0.586159	3.85e-05	0.00092746
Y69H2.3e		2528.29	1757.05	3299.52	1.87788	0.909104	3.88e-05	0.000934649
T09A12.4c	nhr-66	995.39	770.65	1220.13	1.58325	0.662889	3.89e-05	0.000935827
F53F4.7		41.0586	5.67266	76.4446	13.476	3.75232	3.91e-05	0.000938278
B0365.6	clec-41	13133.1	10577.9	15688.4	1.48313	0.568647	3.91e-05	0.000938278
K04A8.6	dre-1	14646.9	11816.1	17477.7	1.47914	0.564763	3.93e-05	0.00094126
F14F8.8		48.4833	11.3283	85.6384	7.55968	2.91833	3.97e-05	0.000951413
T10H4.11	cyp-34A2	253.035	347.828	158.242	0.454942	-1.13625	3.98e-05	0.000952153
Y71H2AM.10		1214.76	949.503	1480.01	1.55872	0.640361	4.04e-05	0.00096645
T21B10.2c		19548.9	23298.8	15798.9	0.678101	-0.560428	4.08e-05	0.000975131
PAR2.3a	aak-1	953.079	1202.69	703.466	0.58491	-0.773714	4.09e-05	0.000975696
T25F10.6b		31625.7	37700.2	25551.3	0.677749	-0.561177	4.12e-05	0.00098289
C32C4.5a	mab-23	43.8786	17.2889	70.4683	4.07591	2.02712	4.2e-05	0.000998667
F57F5.2	gcy-33	182.698	119.44	245.956	2.05923	1.04211	4.19e-05	0.000998667
T28B8.1		2430.7	3510.97	1350.43	0.384631	-1.37845	4.25e-05	0.00100815
Y55F3C.3a	kvs-5	3080.46	2460.59	3700.34	1.50384	0.588655	4.25e-05	0.00100815
B0432.10		715.615	537.983	893.247	1.66036	0.731499	4.25e-05	0.00100815
F45E10.1a	unc-53	1278.69	981.33	1576.06	1.60604	0.683511	4.28e-05	0.00101291
Y102A11A.7		808.939	995.976	621.902	0.624415	-0.679424	4.39e-05	0.0010379
ZK617.2	lips-6	2335.11	3582.18	1088.03	0.303732	-1.71913	4.45e-05	0.00105189
F01F1.12a		25724.3	32308.9	19139.7	0.592399	-0.755359	4.48e-05	0.00105795
T25G12.7	dhs-30	2217.71	2677.78	1757.65	0.656381	-0.607395	4.48e-05	0.00105795
Y38E10A.10	lips-16	170.648	110.806	230.49	2.08012	1.05667	4.5e-05	0.00106163
F28H1.1		400.378	508.174	292.583	0.575753	-0.796477	4.51e-05	0.00106289
T24F1.5		425.598	308.976	542.22	1.75489	0.811381	4.55e-05	0.00106963
F47A4.3b	rrc-1	1353.21	1060.87	1645.55	1.55113	0.633317	4.55e-05	0.00106976
T13C5.8	mtp-18	868.714	1067.35	670.079	0.627798	-0.671628	4.56e-05	0.00106976
W01C8.4b	set-20	748.103	570.388	925.818	1.62314	0.698785	4.57e-05	0.00107271
C38C6.6	tag-297	18235.2	14431.7	22038.8	1.52711	0.610805	4.58e-05	0.00107362
C16C4.5	math-15	249.06	142.286	355.833	2.50083	1.32241	4.62e-05	0.00108109
R03D7.1	metr-1	51936.4	65174.3	38698.6	0.59377	-0.752023	4.67e-05	0.00109296
C33F10.5d	rig-6	2545.14	2024.87	3065.41	1.51388	0.59825	4.7e-05	0.00109771
T01D1.2a		1612.15	1265.26	1959.03	1.54832	0.630704	4.71e-05	0.00110058
F40G9.2	cox-17	372.515	479.12	265.91	0.554995	-0.849452	4.74e-05	0.00110524
ZK512.3	ced-11	1516.84	1178.24	1855.43	1.57474	0.655116	4.86e-05	0.00113144
T04A6.1a		774.828	959.304	590.352	0.615396	-0.700412	4.89e-05	0.00113786
K06A5.8b		346.717	251.223	442.212	1.76024	0.815772	4.9e-05	0.00114059
F43C1.1		246.456	161.003	331.908	2.06151	1.0437	4.93e-05	0.00114562
F19C7.4		664.263	446.354	882.172	1.97639	0.982871	4.94e-05	0.00114575
F35D11.11c	che-10	1231.11	912.593	1549.62	1.69805	0.763875	4.99e-05	0.00115751
W09C5.4	ins-33	1737.61	860.678	2614.54	3.03777	1.60301	5.04e-05	0.00116708
W05B2.1	col-94	31342	42238.2	20445.8	0.48406	-1.04674	5.05e-05	0.00116951
Y43F8C.8	mrps-28	1763.63	2132.38	1394.88	0.654143	-0.612322	5.08e-05	0.00117424
C34B4.1a	max-1	1049.53	819.159	1279.9	1.56245	0.643814	5.12e-05	0.0011815
Y59H11AL.1a	npr-22	234.837	159.074	310.601	1.95256	0.965367	5.15e-05	0.00118825
F01D5.6		4536.51	3455.75	5617.26	1.62549	0.70087	5.17e-05	0.0011914
H37A05.1	lpin-1	13384.3	15951	10817.7	0.678181	-0.560258	5.18e-05	0.00119182
C33F10.5a	rig-6	2283.08	1815.79	2750.36	1.51469	0.599019	5.18e-05	0.00119182
Y37E3.7	rla-1	68691.9	81580.5	55803.3	0.684027	-0.547874	5.19e-05	0.00119362
TC1A		3756.34	2840.78	4671.9	1.64458	0.717723	5.2e-05	0.00119392
K01D12.13b	cdr-7	354.182	456.999	251.366	0.550037	-0.862399	5.23e-05	0.0011992
C27A7.4	che-11	437.798	324.363	551.233	1.69943	0.765052	5.23e-05	0.0011992
Y54G2A.8a	clec-82	180.077	53.6739	306.48	5.71004	2.5135	5.25e-05	0.00120335
ZK757.3a		33.4094	62.864	3.95486	0.0629113	-3.99054	5.26e-05	0.00120339
C27C7.4	nhr-73	1070.08	744.634	1395.53	1.87412	0.906215	5.28e-05	0.00120719
H05G16.1	frm-3	2669.86	2134.86	3204.85	1.5012	0.586112	5.31e-05	0.00121152
F10C2.3		1012.47	1244.31	780.62	0.62735	-0.672659	5.31e-05	0.00121152
F28E10.1c		779.795	599.358	960.232	1.6021	0.679967	5.33e-05	0.00121431
T07H8.4d		284.451	201.612	367.291	1.82177	0.865344	5.36e-05	0.00122031
T21D12.11		73.2804	38.5873	107.974	2.79816	1.48448	5.38e-05	0.00122185
K08D8.6		5666.3	7037.57	4295.03	0.6103	-0.712409	5.38e-05	0.00122185
Y45G12C.3		15.3676	28.7525	1.98265	0.0689557	-3.85819	5.39e-05	0.00122354
B0495.1	sre-1	51.6543	20.0921	83.2166	4.14175	2.05024	5.44e-05	0.0012333
T01D1.8		236.072	153.197	318.946	2.08194	1.05793	5.45e-05	0.00123467
R09G11.2c		1555.56	1230.4	1880.73	1.52854	0.612158	5.52e-05	0.00125027
Y69H2.3b		1657.99	1313.93	2002.04	1.5237	0.60758	5.56e-05	0.00125653
C25E10.12		1402.21	1103.18	1701.24	1.54213	0.624922	5.57e-05	0.00125758
Y62E10A.13b		2544.22	3055.47	2032.96	0.665351	-0.587813	5.58e-05	0.00125896
M02F4.7	clec-265	4471.87	5445.42	3498.33	0.642435	-0.638378	5.6e-05	0.00126337
F08H9.6	clec-57	2694.62	2148.88	3240.36	1.50793	0.592571	5.61e-05	0.00126337
Y105E8B.1a	lev-11	38107.7	45258.7	30956.6	0.683991	-0.547951	5.63e-05	0.0012673
R09B5.5	pqn-54	2615.6	3405.66	1825.54	0.536032	-0.89961	5.71e-05	0.00128428
F01G10.3	ech-9	626.716	985.282	268.149	0.272155	-1.8775	5.72e-05	0.00128444
C33D9.6		618.754	469.442	768.066	1.63613	0.710285	5.73e-05	0.00128652
F53B6.2b	madd-4	1751.88	1387.94	2115.81	1.52442	0.608262	5.81e-05	0.00130352
F49H12.6a		2612.01	3138.03	2086	0.664747	-0.589123	5.89e-05	0.00131921
C54D10.1	cdr-2	3101.68	3711.7	2491.65	0.671297	-0.574978	6.01e-05	0.00134455
F15H10.8		1013.85	746.806	1280.89	1.71516	0.778342	6.01e-05	0.00134455
CEMUDR2		675.76	514.609	836.912	1.62631	0.7016	6.04e-05	0.00134891
F07B7.12		1279.87	1007.24	1552.49	1.54133	0.62418	6.09e-05	0.0013605
K10B3.8	gpd-2	42967.6	51439.5	34495.6	0.670605	-0.576465	6.11e-05	0.00136353
F28D1.3	thn-1	62.5163	13.3121	111.72	8.3924	3.06908	6.13e-05	0.00136532
F59F3.5	ver-4	593.125	399.071	787.179	1.97253	0.980047	6.13e-05	0.00136532
C35E7.4		511.147	372.296	649.997	1.74591	0.803982	6.19e-05	0.00137731
Y19D10B.6		844.38	617.928	1070.83	1.73294	0.793222	6.25e-05	0.00138781
K11G12.6b		1221.19	1485.49	956.899	0.644166	-0.634496	6.28e-05	0.00139466
T05G5.7	rmd-1	144.685	198.266	91.1053	0.459512	-1.12183	6.3e-05	0.00139649
C38D9.5		74.455	28.0928	120.817	4.30066	2.10456	6.33e-05	0.00140239
K02B2.1	pfkb-1.2	3675.21	4393.93	2956.5	0.67286	-0.571623	6.41e-05	0.00141978
H11E01.2		139.582	192.253	86.9109	0.452065	-1.1454	6.43e-05	0.00142213
F58G6.3		1289.42	1618.57	960.26	0.593276	-0.753224	6.44e-05	0.00142293
Y51A2D.19a	slo-1	889.03	691.888	1086.17	1.56987	0.650643	6.52e-05	0.00144035
T27C4.2	hpo-36	1689.21	1339.99	2038.42	1.52122	0.605225	6.54e-05	0.00144217
C01G6.6b		917.225	1120.73	713.721	0.636835	-0.651007	6.55e-05	0.00144444
T07C12.9	anmt-3	3738.15	4470.78	3005.51	0.672257	-0.572914	6.61e-05	0.00145536
ZK1307.2		555.744	712.839	398.649	0.559242	-0.838456	6.62e-05	0.00145586
C04G2.9		28.2742	55.5379	1.01044	0.0181937	-5.78041	6.63e-05	0.00145793
F45G2.2a	myo-6	2482.94	1986.64	2979.25	1.49964	0.584616	6.7e-05	0.00147097
W01F3.2		1257.23	823.143	1691.31	2.0547	1.03893	6.8e-05	0.00149085
Y53F4B.27b		1930.82	1509.72	2351.92	1.55785	0.63956	6.96e-05	0.00152455
T11B7.3a	col-118	2633.37	3171.87	2094.87	0.660455	-0.598468	7e-05	0.00153195
F46B3.5	grd-2	1496.53	1066.65	1926.41	1.80603	0.852823	7.01e-05	0.00153195
F57F5.3		349.315	249.78	448.85	1.79698	0.845575	7.01e-05	0.00153195
F35F10.12	arrd-19	1174.85	924.06	1425.63	1.54279	0.625546	7.06e-05	0.00154105
B0336.9b	swp-1	1044.84	817.279	1272.4	1.55688	0.638654	7.07e-05	0.00154105
F09F7.2b	mlc-3	7657.36	9405.53	5909.18	0.628266	-0.670552	7.07e-05	0.00154105
C50F2.10	abf-2	99.9015	57.4907	142.312	2.4754	1.30766	7.12e-05	0.00155079
K07A1.13		184.267	119.837	248.698	2.07531	1.05333	7.18e-05	0.00156308
F35D2.5b	syd-1	364.053	267.449	460.657	1.72241	0.784428	7.2e-05	0.00156468
K02B7.3a		1407.32	1112.79	1701.85	1.52936	0.61293	7.22e-05	0.00156651
B0024.4		900.64	1446.97	354.305	0.244859	-2.02998	7.23e-05	0.00156651
B0334.13		693.38	937.464	449.297	0.479268	-1.06109	7.22e-05	0.00156651
C24H12.5b		700.489	533.162	867.815	1.62767	0.702813	7.26e-05	0.00157031
C29F4.1	col-125	133030	172116	93945	0.545825	-0.873491	7.25e-05	0.00157031
F10D2.11	ugt-41	3367.14	4083.85	2650.43	0.649004	-0.623701	7.32e-05	0.00158162
R09E10.5		877.18	624.834	1129.53	1.80772	0.854173	7.41e-05	0.00160001
C06B8.8	rpl-38	54071.6	64545.5	43597.6	0.675456	-0.566067	7.43e-05	0.00160104
F48F5.4	srd-70	25.0608	42.2409	7.88075	0.186567	-2.42224	7.42e-05	0.00160104
Y105E8B.1c	lev-11	6534.99	7777.66	5292.31	0.68045	-0.555439	7.44e-05	0.00160327
F53A9.1		609.303	785.256	433.349	0.551857	-0.857634	7.47e-05	0.00160852
M02G9.2		704.705	905.43	503.979	0.556619	-0.845239	7.54e-05	0.00162227
F45E4.3a	tag-80	1172.42	924.019	1420.81	1.53765	0.620724	7.56e-05	0.00162389
Y38C1AA.7		20.9892	38.8694	3.10896	0.0799848	-3.64413	7.61e-05	0.00163348
F21A3.3		1695.85	2040.05	1351.65	0.662555	-0.593888	7.63e-05	0.0016361
F58G1.4	dct-18	37623.3	44568.1	30678.6	0.688354	-0.538778	7.68e-05	0.00164511
Y62E10A.13a		1945.79	2338.56	1553.03	0.664098	-0.590532	7.81e-05	0.00167101
T07C12.8	mam-5	352.221	223.342	481.1	2.15409	1.10708	7.81e-05	0.00167101
C11H1.9b		1162.61	914.631	1410.59	1.54225	0.625038	7.85e-05	0.00167707
K07B1.4a		894.342	691.04	1097.64	1.5884	0.66757	7.87e-05	0.00168049
Y15E3A.1b		957.087	745.509	1168.67	1.56761	0.648566	7.89e-05	0.00168222
C31C9.1a	tag-10	7158.52	8510.31	5806.72	0.682316	-0.551489	7.97e-05	0.00169935
Y67D8C.9b		863.852	670.833	1056.87	1.57546	0.655774	7.99e-05	0.00170027
Y54E2A.3	tac-1	2168.43	2610.57	1726.29	0.661271	-0.596687	7.99e-05	0.00170027
R151.4a		563.907	427.587	700.227	1.63762	0.711605	8.02e-05	0.00170471
T08E11.1		26.9036	6.97962	46.8276	6.70919	2.74614	8.03e-05	0.00170471
F35C5.10	nspb-11	597.74	762.24	433.24	0.568378	-0.815077	8.05e-05	0.00170848
K07B1.3	ucp-4	719.948	887.573	552.322	0.622284	-0.684356	8.14e-05	0.00172617
Y54E10A.7	mrpl-17	2505.74	2999.47	2012.02	0.670792	-0.576062	8.18e-05	0.0017327
Y17G7B.11	arrd-7	1605.06	1989.9	1220.23	0.613214	-0.705538	8.19e-05	0.0017327
CC8.2b		759.329	994.15	524.508	0.527594	-0.9225	8.25e-05	0.0017432
C11D2.6d	unc-77	479.363	362.308	596.419	1.64617	0.71911	8.29e-05	0.00175012
R06C7.3	dhp-1	4348.84	5182.53	3515.14	0.678268	-0.560072	8.37e-05	0.00176564
K07B1.4b		755.212	579.174	931.25	1.60789	0.685172	8.38e-05	0.00176656
T03D3.5		489.407	370.292	608.521	1.64335	0.716641	8.39e-05	0.00176705
R53.7b	aakg-5	1130.45	887.073	1373.83	1.54873	0.631082	8.43e-05	0.00177177
F35F10.13		83.7059	44.6256	122.786	2.75148	1.46021	8.42e-05	0.00177177
W05G11.6a		7733.73	9174.96	6292.5	0.685834	-0.544068	8.44e-05	0.00177417
W05G11.6b		5484.31	6518.82	4449.8	0.682608	-0.55087	8.49e-05	0.00178129
K06A5.8a		270.02	192.996	347.044	1.7982	0.84655	8.58e-05	0.00179973
C02B4.2	nhr-17	1677.75	2342.93	1012.56	0.432175	-1.21031	8.59e-05	0.00180084
Y17G7B.10a		1215.87	1474.58	957.15	0.649099	-0.623489	8.67e-05	0.00181575
R09B5.9	cnc-4	374.679	164.844	584.515	3.54587	1.82614	8.74e-05	0.00182777
K08B4.6	cpi-1	3007.94	2421.96	3593.91	1.48388	0.569379	8.75e-05	0.00182815
ZC443.6	ugt-16	9560.55	11403.8	7717.25	0.676723	-0.563363	8.83e-05	0.00184451
Y47H9A.1		75.8166	37.8256	113.808	3.00875	1.58916	8.84e-05	0.00184478
F23H12.5		12015.2	9805.2	14225.2	1.45078	0.536826	8.89e-05	0.00185369
M01E11.7c	tag-163	3283.7	2652.43	3914.97	1.47599	0.561684	8.94e-05	0.00186157
K11D12.5	swt-7	4852.2	5772.51	3931.88	0.681138	-0.55398	9.09e-05	0.00189172
T10B5.8		248.795	341.045	156.545	0.459015	-1.12339	9.21e-05	0.00191398
W05B2.6	col-92	28345.3	39142.9	17547.7	0.448299	-1.15747	9.22e-05	0.00191398
K08D9.6		42.9829	15.3678	70.598	4.5939	2.19972	9.21e-05	0.00191398
R09B5.4	fpn-1.2	235.262	146.215	324.309	2.21803	1.14928	9.23e-05	0.00191495
Y39B6A.27		204.777	282.334	127.22	0.450602	-1.15007	9.28e-05	0.00192235
C24H12.5a		886.732	688.317	1085.15	1.57652	0.656746	9.39e-05	0.00194383
ZC196.4		126.556	77.5597	175.552	2.26345	1.17852	9.43e-05	0.00194989
Y54F10BM.9		778.126	601.976	954.275	1.58524	0.6647	9.48e-05	0.00195832
C49A1.3	best-11	16.9401	31.8976	1.98265	0.0621567	-4.00795	9.49e-05	0.00196009
T10H9.2	scd-2	1198.53	947.034	1450.03	1.53112	0.614592	9.62e-05	0.00198516
T25F10.6a		90750.3	107218	74282.9	0.692824	-0.52944	9.63e-05	0.0019859
C50D2.4	col-68	423.87	313.563	534.178	1.70358	0.768567	9.65e-05	0.00198671
Y15E3A.1a		2073.94	1660.93	2486.95	1.49733	0.582393	9.72e-05	0.00200085
K01G5.9		2003.27	2623.06	1383.48	0.52743	-0.922949	9.79e-05	0.00201205
C06C3.1d	mel-11	1442.49	1144.82	1740.16	1.52003	0.604097	9.89e-05	0.00203104
R08F11.7		125.178	61.8951	188.461	3.04485	1.60637	9.96e-05	0.00204242
F43G9.3		2554.82	3052.9	2056.74	0.673701	-0.569819	9.96e-05	0.00204242
F15E6.3		434.93	722.443	147.417	0.204054	-2.29298	9.99e-05	0.00204616
F41D3.3	nhr-265	125.289	74.7829	175.795	2.35074	1.23312	0.000100471	0.00205527
K09F5.2	vit-1	670.308	1140.65	199.967	0.17531	-2.51202	0.000100477	0.00205527
W01F3.1b	mnr-1	1301.38	1574.85	1027.91	0.652703	-0.615503	0.000101778	0.00207733
R08C7.4		86.4078	36.0439	136.772	3.79459	1.92394	0.000102075	0.00207733
R166.5b	mnk-1	9217.84	11651.1	6784.55	0.582307	-0.780147	0.00010199	0.00207733
C18D4.6c		80.1659	48.9419	111.39	2.27596	1.18648	0.000102004	0.00207733
T01E8.6	mrps-14	4487.68	5334.71	3640.64	0.682443	-0.551219	0.00010196	0.00207733
C42D8.5a	acn-1	27334.7	22121.4	32548	1.47134	0.55713	0.000101749	0.00207733
T05C1.3		1531.27	1218.36	1844.19	1.51367	0.598051	0.000102528	0.00208476
W01A8.6		1630.91	1957.72	1304.1	0.666133	-0.586118	0.000103015	0.00209289
T16G1.3		34.4753	10.0662	58.8845	5.84974	2.54837	0.000103165	0.00209416
PDB1.1b		917.516	714.828	1120.2	1.5671	0.648093	0.000103614	0.00210149
M02H5.7	nhr-123	167.661	100.506	234.817	2.33635	1.22426	0.000103932	0.00210617
F27E11.3a		238.575	168.107	309.042	1.83837	0.878425	0.000104204	0.00210988
F10F2.4	lron-5	648.926	498.025	799.827	1.606	0.68347	0.000104887	0.00212095
AC3.4	pqn-2	1248.57	1660.78	836.359	0.503593	-0.98967	0.000104928	0.00212095
ZC482.1	gab-1	399.089	296.419	501.759	1.69274	0.759357	0.000105133	0.00212332
T01B10.2	grd-14	9282.47	11205.2	7359.77	0.656819	-0.606432	0.000106054	0.00214012
F13D2.1		3941.86	3198.35	4685.36	1.46493	0.550831	0.000106559	0.00214848
C03B1.5		219.514	150.83	288.197	1.91074	0.934128	0.000106721	0.00214994
D1086.10c		102.319	203.303	1.33451	0.00656415	-7.25118	0.000108183	0.00217549
T24A11.1b	mtm-3	5437.89	6450.84	4424.95	0.685949	-0.543827	0.000108243	0.00217549
F53E4.1b		2161.47	2585.83	1737.11	0.671781	-0.573937	0.000108261	0.00217549
F25E5.4		314.616	228.673	400.56	1.75167	0.808734	0.000108433	0.00217711
Y41C4A.13	sup-1	1620.92	2094.57	1147.26	0.547728	-0.868468	0.000109207	0.00219082
Y105E8A.26b	zoo-1	2753.62	2224.77	3282.48	1.47542	0.561128	0.000109943	0.00220373
Y105C5A.13a		870.135	576.404	1163.87	2.01918	1.01377	0.000111188	0.0022257
Y110A2AL.3		153.044	82.7635	223.324	2.69834	1.43207	0.000111225	0.0022257
ZC250.3	nstp-3	1515.6	1163.31	1867.9	1.60567	0.68318	0.000111384	0.00222703
ZK1025.10	nhr-245	1048.82	735.531	1362.11	1.85187	0.888983	0.000111756	0.0022326
F25B5.6a		3054.36	3636.75	2471.96	0.679717	-0.556994	0.000111946	0.00223453
F54A5.3a	shc-1	1010.91	794.795	1227.03	1.54383	0.626514	0.000112749	0.0022487
F15C11.1	sem-4	4154.79	3375.28	4934.31	1.4619	0.547842	0.000113258	0.00225697
Y47D3B.5b	twk-31	690.414	534.099	846.729	1.58534	0.664794	0.000114099	0.00227184
C27A7.2		420.123	243.188	597.059	2.45514	1.2958	0.000114237	0.00227269
F25B5.3b		5413.24	6414.79	4411.7	0.687739	-0.540067	0.000114802	0.00228203
F01F1.6	alh-9	14515.4	17586.2	11444.5	0.650766	-0.619789	0.000115424	0.00229249
R186.5	shw-3	420.621	315.455	525.786	1.66676	0.737043	0.000116365	0.00230928
F09C8.1		882.989	478.599	1287.38	2.68989	1.42755	0.000116557	0.00231116
T25E4.1		1901.38	2276.92	1525.84	0.670131	-0.577485	0.000117164	0.00232128
C40H1.4	elo-4	1912.55	1534.5	2290.6	1.49273	0.577956	0.000117433	0.0023247
T07H8.6	ptr-15	2160.32	1736.62	2584.02	1.48796	0.573338	0.000118026	0.0023345
K12F2.2a	vab-8	2761.27	2234.74	3287.79	1.47122	0.55701	0.000119125	0.00235277
K03E6.6	pfn-3	2196.86	2625.55	1768.17	0.673447	-0.570364	0.000119157	0.00235277
Y57G11C.12a		2470.2	2948.62	1991.78	0.675496	-0.565982	0.000119244	0.00235277
ZK930.2		240.846	376.561	105.132	0.279189	-1.84069	0.000120477	0.00237486
Y53G8B.4a	nipa-1	1582.21	1902.43	1261.98	0.663352	-0.592153	0.000120563	0.00237486
Y57G11B.1		30.1947	10.0662	50.3233	4.99924	2.32171	0.000120712	0.00237586
AC3.3	abu-1	1754.9	2312.76	1197.03	0.517576	-0.950157	0.000121881	0.0023969
F49E12.10		298.894	215.876	381.912	1.76913	0.823037	0.000122071	0.00239867
R10E8.1		838.436	652.074	1024.8	1.5716	0.652234	0.000122539	0.00240588
F55A8.1	egl-18	1171.9	929.283	1414.51	1.52215	0.606109	0.000123922	0.00243033
ZC581.3		1800.61	1443.18	2158.04	1.49534	0.58047	0.000123987	0.00243033
C01H6.8a		1554.19	1238.44	1869.95	1.50992	0.594469	0.000124593	0.00243974
C31B8.4		92.4004	35.7542	149.047	4.16865	2.05958	0.000124671	0.00243974
Y53F4B.30	gst-27	5327.95	4335.41	6320.49	1.45788	0.543867	0.000125534	0.00245463
C33F10.5c	rig-6	1737.79	1393.35	2082.23	1.4944	0.579569	0.00012585	0.0024588
T21B10.2a		18449.7	21759.9	15139.5	0.695752	-0.523355	0.000126955	0.00247836
W03G1.3		58.7618	32.5833	84.9404	2.60687	1.38232	0.000127328	0.00248361
F53B7.2	frpr-9	276.276	196.101	356.452	1.8177	0.862111	0.00012808	0.00249626
K08B5.1		333.971	245.413	422.528	1.7217	0.783838	0.000128455	0.00250153
T19D12.7	oig-8	261.54	335.998	187.083	0.556798	-0.844774	0.000130686	0.0025429
T02E1.1	spe-12	10.998	0.94122	21.0547	22.3696	4.48347	0.000131984	0.00256609
Y116F11B.1	daf-28	351.93	259.048	444.812	1.7171	0.779975	0.000132648	0.0025769
ZK970.6	gcy-5	84.6216	46.8482	122.395	2.61258	1.38548	0.000133086	0.00258331
D1025.3	fbxa-141	118.974	69.5805	168.367	2.41974	1.27485	0.000133284	0.00258507
H24K24.5	fmo-5	2610.63	3177.04	2044.22	0.643435	-0.636133	0.000134172	0.00260019
F59B2.11		82.3632	45.653	119.073	2.60823	1.38307	0.000135261	0.00261916
K05F6.10		159.916	65.7064	254.125	3.86759	1.95144	0.000135435	0.00262042
C35B8.2b	vav-1	1563.26	1250.74	1875.78	1.49973	0.584707	0.000135684	0.00262312
K05C4.9		269.915	194.158	345.672	1.78037	0.832173	0.000136307	0.00263304
R166.5a	mnk-1	9062.93	11527.3	6598.54	0.572427	-0.804838	0.000137133	0.00264671
F54E7.2	rps-12	86389	101690	71087.7	0.699061	-0.51651	0.000137236	0.00264671
T26E4.12	srd-27	40.2907	67.8175	12.7639	0.188209	-2.40959	0.000137825	0.00265594
R04B3.1		286.669	207.477	365.86	1.76338	0.818341	0.000138139	0.0026577
ZK455.2	gcy-9	144.705	95.6714	193.738	2.02504	1.01795	0.000138054	0.0026577
R05A10.8		33.2259	58.1358	8.31598	0.143044	-2.80547	0.000138514	0.00266278
T01C3.6	rps-16	84508	105163	63853	0.607182	-0.719799	0.000139551	0.00267885
C49F5.7		728.908	1010.55	447.262	0.44259	-1.17596	0.000139573	0.00267885
W02A2.1	fat-2	50157.9	59082.6	41233.1	0.697889	-0.518931	0.000139744	0.00267916
C46F11.2a	gsr-1	7599.82	8973.78	6225.86	0.693783	-0.527443	0.000139844	0.00267916
C40H1.7		736.075	466.482	1005.67	2.15586	1.10826	0.000139925	0.00267916
F32A11.3		35.9839	66.2175	5.7502	0.086838	-3.52553	0.000140788	0.00268922
F35G12.2	idhg-1	11999.9	14159.7	9840.04	0.694931	-0.525059	0.000140781	0.00268922
R13H8.1d	daf-16	1236.37	981.727	1491.01	1.51876	0.602896	0.000140772	0.00268922
B0334.6		730.793	560.34	901.246	1.60839	0.685619	0.000141706	0.0027046
T27A3.4	spch-3	21.8808	42.4271	1.33451	0.0314542	-4.9906	0.000142168	0.00271126
F10B5.1	rpl-10	174099	204889	143309	0.699447	-0.515713	0.000142867	0.00272027
ZK669.2		887.367	665.425	1109.31	1.66707	0.737311	0.000142771	0.00272027
Y69H2.3c		1973.29	1564.43	2382.15	1.5227	0.606634	0.000143269	0.00272575
C42D8.5b	acn-1	5183.08	4220.19	6145.97	1.45632	0.54233	0.000143537	0.00272868
T24A11.1a	mtm-3	5527.21	6539.7	4514.72	0.690355	-0.534589	0.000144634	0.00274736
Y48A6B.1	dmsr-5	227.455	158.92	295.99	1.86251	0.897248	0.000145584	0.00276321
T28H11.1	ssq-4	44.1307	86.2208	2.04059	0.023667	-5.40098	0.000145745	0.00276408
F18G5.4	lgc-4	340.419	251.759	429.08	1.70433	0.769207	0.000145963	0.00276603
F52D10.1	abts-2	957.104	1159.61	754.595	0.650729	-0.619871	0.000146614	0.002775
C54C8.2		409.099	279.455	538.743	1.92784	0.946982	0.000146668	0.002775
ZK1025.3		15773.2	11618	19928.3	1.71529	0.77845	0.000147855	0.00279524
C30F2.5		412.415	306.643	518.186	1.68987	0.756908	0.000149158	0.00281765
Y69H2.3d		1925.54	1324.36	2526.73	1.90789	0.931979	0.000150752	0.00284553
ZK652.3	ufm-1	1903.91	2456.2	1351.61	0.550286	-0.861746	0.000150929	0.00284662
C14F5.1b	dct-1	424.89	589.141	260.639	0.442405	-1.17656	0.000151709	0.00285907
C24F3.6	col-124	166.432	232.411	100.453	0.432223	-1.21015	0.000152667	0.00287487
F02C12.5c	cyp-13B1	514.656	636.521	392.791	0.617091	-0.696444	0.000152959	0.00287811
B0213.4	nlp-29	4746.54	3730.25	5762.84	1.54489	0.627507	0.000153269	0.00288168
Y71F9B.1		725.545	937.09	514	0.548506	-0.86642	0.000154762	0.00290747
T11B7.4a	alp-1	3309.67	3931.6	2687.75	0.683628	-0.548716	0.000156694	0.00294144
Y17G7B.21		2321.32	1880.94	2761.7	1.46826	0.554109	0.000157801	0.0029599
C23H4.2		226.947	140.734	313.16	2.22519	1.15393	0.000159622	0.00299173
ZK643.3b	seb-2	242.3	168.265	316.335	1.87998	0.910721	0.00016064	0.00300846
C12D8.14	fipr-4	1161.43	1621.72	701.142	0.432344	-1.20975	0.000161239	0.00301731
ZC123.1		8937.97	6138.39	11737.5	1.91215	0.935198	0.00016157	0.00302114
F54F2.2a		5192.98	4248.27	6137.69	1.44475	0.530822	0.000162024	0.00302726
T08B1.2a	tnt-4	7700.11	9092.04	6308.18	0.693813	-0.52738	0.000162264	0.00302939
T01A4.1b	gcy-28	2016.82	1629.34	2404.29	1.47562	0.561318	0.000163682	0.00305348
Y67A10A.9		2638.81	2140.96	3136.66	1.46507	0.55097	0.000164016	0.00305733
F23F1.8a	rpt-4	10882.4	8930.98	12833.8	1.43699	0.523054	0.000164429	0.00306266
M01E11.7a	tag-163	3287.11	2678.94	3895.27	1.45404	0.540062	0.000165158	0.00307384
C47E12.6b		1416.78	1087.79	1745.76	1.60487	0.682454	0.000165653	0.00308066
Y69E1A.5		2841.26	3477.1	2205.41	0.634267	-0.656837	0.000166812	0.0030998
F10D2.10		367.993	463.727	272.259	0.587109	-0.768299	0.000167046	0.00310174
R07B1.10	lec-8	4402.34	5315.55	3489.14	0.656402	-0.607349	0.0001684	0.00312447
K08C7.2	fmo-1	4797.67	5669.4	3925.94	0.692479	-0.530159	0.000169061	0.0031343
D1086.10a		130.458	259.905	1.01044	0.00388773	-8.00686	0.000170399	0.00315661
F09F7.1	molo-1	392.276	293.025	491.527	1.67742	0.746248	0.000170528	0.00315661
K11D12.4	cpt-4	11029.4	7043.94	15014.9	2.13161	1.09194	0.000171117	0.00316507
F56B3.7	ugt-52	275.723	197.444	354.001	1.79292	0.842312	0.000172053	0.0031789
C07D10.2b		1696.47	2029.65	1363.3	0.671694	-0.574124	0.000172501	0.0031789
F16H11.1		1046.66	829.692	1263.62	1.523	0.606914	0.000172528	0.0031789
C08E8.3		44.8201	18.2365	71.4037	3.91543	1.96917	0.000172405	0.0031789
R07B1.7		434.172	326.757	541.587	1.65746	0.728974	0.00017237	0.0031789
F45E10.1b	unc-53	1176.07	939.525	1412.61	1.50354	0.588365	0.000174387	0.00321068
C04E12.7	scrm-3	239.779	153.636	325.921	2.12138	1.085	0.000174551	0.00321122
W06H12.1	ztf-6	3421.72	2794	4049.44	1.44933	0.535387	0.000175384	0.00322407
F09F7.2a		57370.2	67414	47326.3	0.702024	-0.510407	0.000175828	0.00322976
C26F1.1a		427.993	532.896	323.089	0.60629	-0.721921	0.000178025	0.00326761
F35E8.8	gst-38	1195.38	1699.4	691.359	0.406824	-1.29752	0.000179425	0.00329078
B0361.4		297.746	217.099	378.393	1.74295	0.80153	0.00018113	0.00331951
Y43F8B.2c		1896.13	2494.77	1297.48	0.520082	-0.943189	0.000182145	0.00333556
T12F5.4	lin-59	7702.6	6327.59	9077.6	1.43461	0.520655	0.000182844	0.0033458
F35D2.5c	syd-1	274.56	196.31	352.81	1.79721	0.845756	0.000184402	0.00337174
C34C6.7		386.389	289.309	483.469	1.67112	0.740814	0.000186158	0.00340126
F35D11.11a	che-10	1169.41	857.737	1481.09	1.72674	0.788049	0.000187435	0.00342198
C06C3.6	srh-48	68.7298	33.2041	104.255	3.13984	1.65069	0.000187919	0.0034282
C48D1.1b		185.055	125.896	244.214	1.93981	0.955919	0.000189581	0.00345589
F21D12.1e		290.145	396.856	183.433	0.462217	-1.11336	0.000189772	0.00345673
Y47D3B.1		2451.98	1989.91	2914.04	1.46441	0.55032	0.000191421	0.00348413
C30G12.2		3663.08	4596.58	2729.59	0.59383	-0.751877	0.000192852	0.00350751
T19C9.8		444.825	333.479	556.17	1.66778	0.737929	0.000192999	0.00350751
F25B4.9	clec-1	5877.08	6932.51	4821.64	0.69551	-0.523856	0.000194228	0.00352718
C17H1.3		23.1334	5.37908	40.8877	7.60125	2.92624	0.000194612	0.00353148
C09G5.4	col-39	30579	42015.8	19142.1	0.455593	-1.13418	0.000196474	0.00356256
F59F5.6	syd-2	4125.97	3379.38	4872.55	1.44185	0.527918	0.000197638	0.00358095
F29C4.2		11036.4	13021.6	9051.3	0.695101	-0.524705	0.000198204	0.0035885
F49H12.6b	acl-4	912.91	1105.29	720.531	0.651893	-0.617292	0.00019865	0.00359163
F55C12.4		751.586	589.541	913.631	1.54973	0.632019	0.000198677	0.00359163
B0336.9a	swp-1	1052.41	838.623	1266.2	1.50985	0.59441	0.000199311	0.00360038
F22E12.4d		1018.95	1230.65	807.249	0.655955	-0.608332	0.000199477	0.00360066
F48A11.4		1029.83	812.989	1246.67	1.53344	0.616769	0.000201554	0.00363267
R02C2.7		647.74	429.538	865.942	2.01598	1.01148	0.000201535	0.00363267
D1037.2	smp-2	3981.64	3257.37	4705.9	1.44469	0.530762	0.000202426	0.00364565
R144.2a	pcf-11	2896.47	2364.66	3428.29	1.4498	0.535856	0.000203237	0.0036575
F22B8.6	cth-1	1849.16	1387.12	2311.19	1.66618	0.736546	0.000204341	0.00367199
Y37A1A.3		644.694	499.728	789.659	1.58018	0.660087	0.000204349	0.00367199
C06C3.1a	mel-11	1589.09	1280.87	1897.31	1.48126	0.566827	0.000207689	0.00372922
ZK970.1b	nep-26	1420.05	1715.47	1124.63	0.655579	-0.609159	0.000208376	0.00373875
F52D10.6		688.889	537.381	840.398	1.56388	0.645128	0.00020873	0.0037423
ZK593.1	pyk-2	6366.91	7500.13	5233.69	0.697813	-0.519088	0.000209034	0.00374494
K10C8.2	frpr-15	144.513	95.6064	193.42	2.02308	1.01655	0.000209877	0.00375724
F26H11.2e	nurf-1	1931.67	2453.38	1409.95	0.574696	-0.79913	0.000210336	0.00376265
C32D5.9	lgg-1	12583.7	14903.6	10263.7	0.688673	-0.53811	0.000211567	0.00378183
F22F7.7		699.675	882.017	517.332	0.586533	-0.769716	0.000213767	0.00381832
F25G6.2	symk-1	4600.93	3774.76	5427.09	1.43773	0.523794	0.000215055	0.00383845
C50F4.8		2546.56	3220.34	1872.77	0.581546	-0.782036	0.000215641	0.00384605
T04G9.1	attf-5	1253.28	988.262	1518.3	1.53634	0.619493	0.000216093	0.00385124
Y51A2D.13a		1667.29	1989	1345.59	0.676513	-0.563811	0.000217269	0.00386933
F59A2.3	cri-3	17398.7	20429.4	14368	0.703299	-0.507789	0.000217806	0.003876
F29C12.1b	pqn-32	5947.38	4091.89	7802.87	1.90691	0.931239	0.000219006	0.00389447
Y62E10A.1	rla-2	35034.2	42419.3	27649	0.651803	-0.617493	0.000219284	0.00389653
Y54G2A.1	lin-22	215.835	289.095	142.574	0.493175	-1.01983	0.000219726	0.00390149
F36A2.3		8689.1	10213.6	7164.61	0.701478	-0.51153	0.000220923	0.00391982
ZK1321.4		10446.8	12284.7	8608.91	0.700781	-0.512965	0.000222588	0.00394644
Y15E3A.4		5947.85	7004.99	4890.71	0.698175	-0.51834	0.000223951	0.00396768
T09F5.9	clec-47	920.327	1259.48	581.175	0.46144	-1.11578	0.00022485	0.00398066
T04B8.3	arrd-1	35.3274	13.498	57.1568	4.23447	2.08218	0.000225626	0.00399144
Y46H3A.7	mrpl-39	3165.09	3740.91	2589.27	0.692148	-0.530847	0.000227543	0.00402239
F22F4.2	inx-3	730.944	887.063	574.825	0.648009	-0.625915	0.00022881	0.00404008
ZK131.6	his-12	103.139	142.745	63.533	0.44508	-1.16786	0.000228881	0.00404008
K07F5.16		418.374	315.454	521.294	1.65252	0.72467	0.000230765	0.00407033
F09G2.6	ugt-36	156.394	206.639	106.148	0.51369	-0.961029	0.000233236	0.0041109
F47G9.4		1303.57	1049.2	1557.94	1.48488	0.570344	0.000233614	0.00411452
Y51H1A.3b		3963.76	4679.77	3247.76	0.694	-0.526993	0.000233864	0.0041159
F45H7.2b	gei-1	2188.76	1780.39	2597.12	1.45873	0.544716	0.000234082	0.00411671
B0222.9	gad-3	3132.43	2556.53	3708.32	1.45053	0.536578	0.000236811	0.00416165
ZK721.3		255.804	185.559	326.05	1.75712	0.813216	0.000237063	0.00416303
R09D1.8	chil-21	303.944	220.446	387.441	1.75753	0.81355	0.000237961	0.00417574
F10D2.8		31.4435	50.7038	12.1832	0.240282	-2.0572	0.000238715	0.00418591
Y41G9A.4b	gbb-1	1311.98	1055.84	1568.12	1.48518	0.570635	0.000239933	0.0042023
C36C5.14		581.734	793.753	369.714	0.465779	-1.10228	0.000240001	0.0042023
C46C11.1b	hosl-1	1017.29	811.151	1223.44	1.50827	0.592898	0.000240322	0.00420485
DH11.3	pgp-11	1491.85	1157.05	1826.64	1.5787	0.658737	0.000240722	0.00420878
T01D1.2g		1417.97	1139.18	1696.76	1.48946	0.574791	0.000242796	0.00424193
Y48B6A.9	hot-7	153.237	101.425	205.05	2.02169	1.01556	0.0002443	0.0042651
C05D12.1		1254.41	1008.22	1500.61	1.48838	0.573742	0.000245063	0.0042753
C06B3.6		3776.79	5420.9	2132.69	0.39342	-1.34586	0.000245724	0.00428371
C14F11.6		9332.06	7505.16	11159	1.48684	0.572248	0.00024602	0.00428576
F14F9.5		668.965	521.207	816.723	1.56698	0.647991	0.00024681	0.00429639
R07H5.8		48628.1	56954.1	40302	0.707623	-0.498947	0.000248144	0.00431021
T02E9.2b	grl-7	6016.93	4430.41	7603.44	1.71619	0.779211	0.000247803	0.00431021
R11A5.4c		19331.6	22644.9	16018.3	0.707366	-0.499471	0.000248085	0.00431021
C54F6.13b	nhx-3	1400.27	1674.36	1126.19	0.67261	-0.572158	0.000248501	0.00431329
F17C11.1		2112.17	2597.05	1627.29	0.626594	-0.674397	0.000249486	0.00432698
B0286.2b	lat-2	308.411	228.01	388.813	1.70525	0.76998	0.000249651	0.00432698
C37C3.3	vps-32.2	109.149	67.8899	150.407	2.21546	1.14761	0.000250671	0.00434152
T24H10.7d	2016-06-01	1113.14	889.241	1337.04	1.50358	0.5884	0.000252658	0.00436962
W02C12.3g		755.256	596.895	913.617	1.53062	0.614113	0.000252552	0.00436962
B0432.8		500.772	380.017	621.528	1.63553	0.709757	0.00025329	0.00437738
F49C12.7b		674.802	878.7	470.905	0.535911	-0.899934	0.000256143	0.00441452
K04C1.4	mlc-6	361.912	451.666	272.157	0.602561	-0.73082	0.000256176	0.00441452
E03H4.8		1920.07	2420.17	1419.97	0.586722	-0.769252	0.000255695	0.00441452
F41H10.3b		1558.1	1219.32	1896.88	1.55569	0.637552	0.000256117	0.00441452
T03F1.10	clec-53	1193.55	953.678	1433.42	1.50305	0.58789	0.000256561	0.00441798
F36D3.2	nhr-54	174.351	121.597	227.104	1.86768	0.901248	0.000258433	0.00444701
T10H9.5a	pmp-5	9739.58	11427.9	8051.28	0.704529	-0.505268	0.000259078	0.00445491
F18E9.5b	jmjd-3.1	2413.83	1969.8	2857.87	1.45085	0.536897	0.000259976	0.00446715
F40G12.10		38.678	74.7253	2.63079	0.0352062	-4.82803	0.000260184	0.00446752
C37A2.7		72024.5	86332	57717	0.668548	-0.580898	0.000260825	0.00447532
R09E10.3	acs-18	15.3771	28.7716	1.98265	0.06891	-3.85914	0.000261404	0.0044806
C38D9.6	fbxa-172	29.2275	6.00573	52.4493	8.7332	3.12651	0.000261507	0.0044806
Y48E1B.9	clec-146	670.397	503.481	837.314	1.66305	0.733831	0.00026273	0.00449834
F14H3.12		117.466	179.122	55.8091	0.31157	-1.68237	0.000262936	0.00449865
R53.7a		1457.29	1175.56	1739.02	1.47931	0.564922	0.000263363	0.00450274
F11D11.3		25.5506	39.7447	11.3566	0.285738	-1.80724	0.000264099	0.0045121
W05B2.5	col-93	35691.3	48909.7	22472.9	0.459479	-1.12193	0.000264479	0.00451537
M195.1	col-77	17438.2	23062.5	11813.9	0.512255	-0.965067	0.000265035	0.00451843
PAR2.3b	aak-1	436.584	541.461	331.707	0.612615	-0.706947	0.000264981	0.00451843
C26D10.5a	eff-1	1560.74	1261.13	1860.35	1.47514	0.560851	0.000266205	0.00453515
K11H12.2	rpl-15	143168	169279	117058	0.691509	-0.53218	0.000271345	0.00460959
C55B7.4a	acdh-1	159886	186976	132796	0.710229	-0.493643	0.000271287	0.00460959
ZK131.2	his-25	238.323	308.377	168.27	0.545664	-0.873914	0.000270833	0.00460959
T10H10.2		2744.38	2246.19	3242.56	1.44358	0.529653	0.000271264	0.00460959
F07G6.7	fbxa-53	138.036	76.643	199.43	2.60206	1.37965	0.00027224	0.00462152
F11G11.11	col-20	48.9321	79.6314	18.2328	0.228964	-2.1268	0.000272454	0.00462187
F27D4.6b		1320.98	1065.16	1576.81	1.48035	0.565943	0.000273022	0.00462823
T01D1.2e		1473.19	1186.67	1759.7	1.48289	0.568411	0.000273291	0.00462928
M176.7	kin-16	1034.76	1300.88	768.636	0.590856	-0.759121	0.00027347	0.00462928
C01B9.1b		1344.34	1084.48	1604.2	1.47923	0.564846	0.000273724	0.00462968
F58D5.7		23.5133	40.9813	6.0453	0.147513	-2.76108	0.000273881	0.00462968
C04E6.7		682.025	518.85	845.201	1.62899	0.703978	0.000274759	0.00464126
T02G5.8	kat-1	19235.7	22521	15950.5	0.708252	-0.497666	0.000275203	0.00464548
W05G11.6c	pck-1	3633.57	4280.05	2987.1	0.697912	-0.518883	0.000276585	0.00466552
C46F11.2b		6677.95	7834.99	5520.91	0.704647	-0.505027	0.000277713	0.00467797
T28F4.5		9217.67	11307.8	7127.54	0.630321	-0.665842	0.00027758	0.00467797
ZK678.8	bus-17	1225.59	984.851	1466.33	1.48889	0.574234	0.000278174	0.00467915
F13D12.2	ldh-1	10054.4	12045.4	8063.39	0.669414	-0.579029	0.000278008	0.00467915
ZK1321.3	aqp-10	6064.41	7124.03	5004.79	0.702523	-0.509384	0.00027957	0.00469933
C03G6.12	nhr-149	52.6105	25.2235	79.9975	3.17155	1.66519	0.00028045	0.00471082
R13H9.4	msp-53	17.836	34.6615	1.01044	0.0291516	-5.10028	0.000282685	0.00474503
F38A5.5	nspb-3	59.4288	104.884	13.9735	0.133229	-2.90802	0.000284602	0.00477386
B0379.1		2284.96	2708.45	1861.47	0.687282	-0.541027	0.000286897	0.00480898
F32E10.3	clec-180	19975.4	15907.9	24043	1.51139	0.595873	0.000287893	0.0048223
F20C5.6		413.893	298.891	528.894	1.76952	0.823359	0.000288188	0.00482388
H10E21.2	npr-30	122.181	79.2167	165.146	2.08473	1.05986	0.000288668	0.00482854
H06H21.8a		1281.85	1531.38	1032.32	0.674112	-0.568941	0.000288919	0.00482935
W02B12.15b	cisd-1	2473.42	2926.09	2020.75	0.690599	-0.53408	0.000291876	0.00487539
C53D5.2	40971	197.025	138.538	255.513	1.84435	0.883114	0.00029257	0.00488357
Y67D8C.8	cpg-9	3322.3	4355.73	2288.87	0.525484	-0.92828	0.000292895	0.00488559
F21G4.5		363.719	270.764	456.674	1.68661	0.754127	0.000294504	0.00490902
F27E11.3b		175.269	121.582	228.955	1.88312	0.913126	0.000299766	0.00499326
F20A1.7c	twk-11	484.773	340.718	628.829	1.8456	0.884088	0.000300586	0.00500343
F22D6.11	gly-18	120.176	76.8492	163.504	2.12759	1.08922	0.000301771	0.00501966
T10H9.5b	pmp-5	7210.11	8456.2	5964.02	0.705284	-0.503723	0.000302081	0.00502133
F45E10.1e	unc-53	848.346	671.842	1024.85	1.52543	0.609218	0.000302337	0.0050221
B0348.2		87.4784	142.932	32.025	0.224058	-2.15805	0.000302643	0.0050237
F55C10.2	col-154	31904.3	39853.2	23955.5	0.601094	-0.734338	0.000302958	0.00502544
C47C12.6	deg-1	590.747	454.35	727.143	1.6004	0.678434	0.000303603	0.00502919
T02C5.5a	unc-2	764.51	606.627	922.393	1.52053	0.604572	0.000303468	0.00502919
T24B8.5		1044.34	692.956	1395.72	2.01416	1.01017	0.000304172	0.00503513
F46C3.3	hum-4	13208.1	10564	15852.1	1.50058	0.585518	0.000304709	0.00504053
F29C12.1a	pqn-32	6956.48	4831.72	9081.24	1.8795	0.910352	0.00030759	0.00508469
C54D10.7a	dct-3	225.377	89.9984	360.756	4.00846	2.00305	0.000308467	0.00509567
W09D10.3	mrpl-12	5327.5	6256.4	4398.59	0.703055	-0.508292	0.00030895	0.00510013
F45E4.3b	tag-80	740.423	588.144	892.702	1.51783	0.60201	0.000313084	0.0051648
T06A1.5		3193.34	3760.28	2626.41	0.69846	-0.517751	0.000313632	0.00517028
Y80D3A.5	cyp-42A1	3628.89	2954.39	4303.38	1.45661	0.54261	0.000314137	0.00517506
C07D10.2a		1626.46	1935.37	1317.56	0.680776	-0.554747	0.000314921	0.00518441
M88.1	ugt-62	8826.94	10392.9	7261.01	0.698654	-0.517351	0.000316325	0.00520037
C08C3.4a	cyk-7	698.155	848.232	548.078	0.646141	-0.630079	0.000316241	0.00520037
C17B7.7		41.1256	15.3538	66.8973	4.35704	2.12335	0.000316594	0.00520122
ZC449.1		2357.68	1853.83	2861.53	1.54358	0.626279	0.000317272	0.00520878
F01F1.12b		13582.9	16717.1	10448.7	0.625029	-0.678005	0.000318558	0.00522631
C27H6.1	unc-41	2865.7	2354.88	3376.51	1.43383	0.519878	0.00032113	0.00526491
F43C9.1		751.449	917.409	585.49	0.6382	-0.647919	0.00032227	0.00527998
F57F5.1		57381.4	67017	47745.8	0.712443	-0.489153	0.000326206	0.00533771
Y51A2D.21		569.677	791.086	348.269	0.440241	-1.18363	0.000326462	0.00533771
C25G6.4		96.6399	57.5078	135.772	2.36093	1.23936	0.000326415	0.00533771
H37A05.2		47.4187	75.9172	18.9202	0.249221	-2.0045	0.000328023	0.00535593
ZK1320.4	cyp-13A10	758.499	600.224	916.774	1.52739	0.611067	0.00032799	0.00535593
C07A12.3b	nhr-35	1037.23	831.636	1242.83	1.49444	0.5796	0.000330242	0.00538849
R07E3.2		648.914	788.486	509.342	0.645974	-0.630452	0.000331947	0.00539664
C40H1.2		70.8916	103.54	38.2431	0.369356	-1.43692	0.000331179	0.00539664
F37A4.7d	rbf-1	440.948	341.314	540.583	1.58383	0.663416	0.000332255	0.00539664
F32H5.1		3550.16	4174.81	2925.51	0.700752	-0.513024	0.000331782	0.00539664
ZK1005.1a	tank-1	2941.58	2420.61	3462.55	1.43044	0.516462	0.000332158	0.00539664
Y53F4B.25		1239.48	899.753	1579.2	1.75515	0.811596	0.000332319	0.00539664
C17C3.15		484.933	605.662	364.203	0.601331	-0.73377	0.000332197	0.00539664
F31F6.7	lips-8	41.9335	16.0722	67.7949	4.21815	2.07661	0.000333422	0.00541087
C44B7.6b	slc-36.5	364.713	456.687	272.739	0.597211	-0.743687	0.000333718	0.00541202
R11A5.4a		22805.1	26758.5	18851.8	0.704515	-0.505299	0.000335738	0.00544032
T10B11.6		2160.74	2554.84	1766.64	0.691488	-0.532223	0.000335917	0.00544032
F53E4.1a		2308.87	2726.06	1891.67	0.693919	-0.527162	0.000337408	0.00546077
Y105E8B.1d	lev-11	27588.1	32213.7	22962.6	0.712819	-0.488392	0.000339755	0.00548393
C40H1.8		2488.36	2028.16	2948.55	1.45381	0.539839	0.000339747	0.00548393
F23C8.5		18810	21987.7	15632.3	0.710955	-0.492169	0.000339404	0.00548393
T06G6.6a		3252.6	2597.39	3907.8	1.50451	0.589293	0.000339673	0.00548393
F36A2.14		31.3221	53.069	9.57521	0.180429	-2.47049	0.000340087	0.00548559
F31B12.1c	plc-1	785.775	624.461	947.088	1.51665	0.600886	0.000343081	0.00553016
C23H4.3		1623.82	1317.77	1929.87	1.4645	0.550411	0.000345256	0.00556148
ZK1320.3		6863.01	8114.76	5611.26	0.691488	-0.532225	0.000346018	0.00557001
F40E10.4	slt-1	3127.3	2574.16	3680.45	1.42977	0.515785	0.000347196	0.00558222
F26F4.2		65.4392	95.873	35.0055	0.365124	-1.45354	0.000347243	0.00558222
M195.3	amt-3	405.207	308.561	501.854	1.62644	0.701713	0.000350107	0.00561696
F52E1.4b	gcy-7	130.295	173.417	87.1738	0.502683	-0.992279	0.0003499	0.00561696
Y57G11C.49	lgc-8	7.58741	14.1644	1.01044	0.0713367	-3.80921	0.000349758	0.00561696
W01C8.5b		1600.4	1301.81	1898.99	1.45873	0.544712	0.000350761	0.00562368
F09G8.4	ncr-2	73.2499	118.476	28.0235	0.236533	-2.07989	0.000351364	0.00562679
F10G7.9a		3308.93	2726.59	3891.26	1.42715	0.513139	0.000351425	0.00562679
Y17G7B.17		1967.77	2328.62	1606.91	0.690072	-0.535182	0.000354701	0.00567415
B0238.12		324.032	234.744	413.319	1.76072	0.816165	0.000354999	0.00567415
W06D4.2	spe-46	30.354	50.2471	10.461	0.208191	-2.26402	0.000355094	0.00567415
Y77E11A.16		51.674	25.6761	77.6718	3.02507	1.59697	0.000356296	0.00568678
C12C8.1	hsp-70	1067.49	1935.73	199.245	0.10293	-3.28027	0.000356359	0.00568678
Y53G8B.4b	nipa-1	1421.24	1691.07	1151.4	0.680872	-0.554545	0.000359906	0.00573957
F07D10.1	rpl-11.2	127673	151393	103953	0.686643	-0.542368	0.00036165	0.00576058
K05C4.2		7929.87	9325.27	6534.48	0.700728	-0.513073	0.000361705	0.00576058
ZK897.1	unc-31	1799.59	1468.16	2131.01	1.45148	0.537528	0.000362342	0.0057669
C03A7.10	srt-65	30.6136	49.5128	11.7143	0.236592	-2.07953	0.000363879	0.00578751
C37A5.8	fipr-24	87.9336	134.766	41.1012	0.304982	-1.71321	0.00036495	0.00579684
K02C4.5		4470.36	3694.85	5245.87	1.41978	0.505667	0.000364769	0.00579684
C54F6.13a	nhx-3	1479.55	1760.74	1198.36	0.680602	-0.555116	0.000368561	0.00585032
C35B8.2a		1476.4	1199.95	1752.86	1.46077	0.546728	0.000371478	0.00589273
F38E11.4	cutl-17	400.297	245.432	555.161	2.26197	1.17758	0.00037267	0.00590772
C04F12.3	ikb-1	2249.22	2673.64	1824.8	0.682515	-0.551068	0.000373875	0.0059229
F54E7.7	rcn-1	2736.57	3222.67	2250.47	0.698325	-0.518029	0.000375301	0.00594156
C06A6.2a		1279.44	1524.69	1034.18	0.678287	-0.560032	0.000377463	0.00597184
T13C5.1a	daf-9	844.379	669.377	1019.38	1.52288	0.606805	0.000381327	0.006029
H06H21.8b		2217.7	2616.49	1818.91	0.695175	-0.524553	0.000382162	0.00603821
Y53F4B.28	ptr-20	1526.8	1227.05	1826.54	1.48857	0.573924	0.00038258	0.00604083
C56E10.4a	nhr-137	415.609	515.213	316.005	0.613347	-0.705224	0.000384084	0.00606058
C24A8.1	dop-6	543.659	416.483	670.835	1.61071	0.687701	0.000388091	0.00611977
T20F10.1	wts-1	2148.92	1761.44	2536.4	1.43996	0.52603	0.000390266	0.00615002
K08C9.5		69.5081	25.2151	113.801	4.5132	2.17415	0.000392608	0.00618286
C01G12.2	nspb-7	385.91	559.539	212.282	0.379387	-1.39826	0.000393416	0.00619153
R05D8.9		99.9467	56.2432	143.65	2.55409	1.35281	0.000393757	0.00619282
C04D8.1	pac-1	8033.95	6677.22	9390.67	1.40638	0.491982	0.000394678	0.00620324
C36C5.5		3034.82	3751.57	2318.07	0.617894	-0.69457	0.000395728	0.00621565
C16A3.9	rps-13	83787.1	98399.2	69175	0.703004	-0.508396	0.000396463	0.00622312
C54G10.4b		345.717	260.702	430.731	1.6522	0.724385	0.000397755	0.00623931
F27D4.1		19027.6	22186	15869.1	0.715274	-0.483431	0.000399394	0.00626091
W01F3.1a	mnr-1	1901.51	2301.48	1501.54	0.652421	-0.616124	0.000399675	0.00626122
ZK899.4	tba-8	3059.38	2222.71	3896.04	1.75283	0.809688	0.000400368	0.00626799
K02E7.1b		206.961	146.871	267.051	1.81827	0.862565	0.000401723	0.00628508
ZK757.2		555.623	432.62	678.627	1.56865	0.649519	0.000405289	0.00633344
F07B10.5	lgc-36	105.269	65.0325	145.505	2.23743	1.16184	0.000405342	0.00633344
T21B10.2b		10594.3	12365.7	8822.97	0.713504	-0.487006	0.000407362	0.00636084
R09B3.3		27246	31771.7	22720.3	0.715113	-0.483756	0.000408397	0.00637286
F26D11.10	che-7	317.131	235.4	398.861	1.6944	0.760771	0.000409713	0.00638922
F55G11.2		2720.07	3188.23	2251.91	0.706322	-0.501603	0.000410648	0.00639964
F54C1.7	pat-10	108757	132049	85465.2	0.647226	-0.627659	0.000413203	0.00641082
C09E10.2a	dgk-1	594.641	467.904	721.378	1.54172	0.624541	0.000413238	0.00641082
R04D3.1	cyp-14A4	72.8369	116.938	28.7362	0.24574	-2.0248	0.000412611	0.00641082
ZK662.3b	nhr-48	1378.19	1120.36	1636.02	1.46025	0.546219	0.000413227	0.00641082
K10B3.6b	gpcp-1	445.216	548.891	341.54	0.622237	-0.684464	0.000412008	0.00641082
F49C12.4		15.0162	3.47081	26.5615	7.65284	2.936	0.000411891	0.00641082
F45H7.2a	gei-1	2371.38	1950.14	2792.62	1.43201	0.518042	0.000412738	0.00641082
Y53F4B.27a		2996.11	2386.99	3605.23	1.51037	0.594901	0.000413653	0.0064131
T01B11.7	oat-1	2872.84	2364.86	3380.83	1.42961	0.515625	0.000413952	0.00641358
Y113G7A.5	lgc-55	543.788	424.452	663.124	1.5623	0.643676	0.000416277	0.00644543
Y48B6A.5		21.1431	35.3092	6.97692	0.197595	-2.33938	0.000418639	0.00646945
F41E6.8		68.5964	98.73	38.4628	0.389575	-1.36003	0.000418116	0.00646945
C18H7.11		661.367	800.795	521.939	0.651776	-0.617551	0.000418633	0.00646945
W02C12.3e	hlh-30	717.524	570.216	864.832	1.51667	0.600912	0.00042025	0.00648598
C31H2.3		162.999	213.136	112.862	0.529531	-0.917213	0.000420023	0.00648598
F22F7.2		496.347	386.455	606.238	1.56872	0.649585	0.00042298	0.00652392
H42K12.1a	pdk-1	562.836	439.46	686.213	1.56149	0.642926	0.000423585	0.00652905
K02D7.5	swt-1	1386	1662.82	1109.18	0.667046	-0.584141	0.00042615	0.00656014
F55E10.6	drd-5	1545.4	1828.37	1262.42	0.690464	-0.534361	0.00042615	0.00656014
T10E9.3		1587.11	1878.33	1295.9	0.689921	-0.535496	0.000426596	0.00656087
F16B12.4		365.788	456.016	275.56	0.604278	-0.726717	0.000426746	0.00656087
F52C9.1b		1209.5	980.276	1438.73	1.46767	0.553531	0.000427176	0.00656328
F08H9.8	clec-54	768.315	585.826	950.804	1.62302	0.698677	0.000428003	0.00657177
Y71H2AM.15b		2299.92	1886.26	2713.58	1.4386	0.52467	0.000431071	0.00661464
K01D12.8		555.065	840.705	269.424	0.320474	-1.64172	0.000431376	0.00661507
T04F8.4	cutl-11	250.349	319.705	180.993	0.566125	-0.820808	0.000432049	0.00661692
Y40H7A.5	srd-23	124.778	81.8471	167.709	2.04905	1.03496	0.000432042	0.00661692
F18E9.1		200.565	138.318	262.811	1.90004	0.926032	0.000432377	0.00661771
Y97E10AR.2b		371.634	282.35	460.918	1.63243	0.707024	0.000432792	0.00661984
Y71G12B.10		2876.01	3381.85	2370.17	0.700851	-0.512821	0.000433398	0.00662307
F16H6.4		113.519	74.2097	152.827	2.0594	1.04222	0.000433557	0.00662307
F26H11.2f	nurf-1	4211.12	5482.49	2939.75	0.536207	-0.899139	0.000433863	0.00662352
R119.3		3747.2	4395.01	3099.39	0.705206	-0.503884	0.00043524	0.00664032
B0024.1	col-149	34386.4	25935.6	42837.3	1.65168	0.723931	0.00043607	0.00664875
F41B5.6		290.96	205.785	376.134	1.8278	0.870105	0.000438181	0.00667669
C47G2.3		2327.55	2742.87	1912.22	0.697163	-0.520433	0.000438489	0.00667714
F35D11.11b	che-10	1254.41	934.456	1574.37	1.6848	0.752578	0.000439963	0.00669531
C03A7.8	abu-7	2995.81	3948.82	2042.8	0.517319	-0.950873	0.000441526	0.00671483
C48D5.1	nhr-6	832.115	1015.73	648.499	0.638457	-0.647339	0.00044324	0.00673662
F10A3.4		1345.22	1005.88	1684.56	1.67472	0.743919	0.000446866	0.00677883
F49E12.6	efl-3	3681	3050.98	4311.02	1.413	0.498757	0.000446818	0.00677883
W01C9.2		356.795	231.64	481.95	2.0806	1.057	0.000446684	0.00677883
F22F4.1		9499.77	7353.87	11645.7	1.58361	0.663219	0.000450581	0.00683087
F07G11.4		28.1465	0.94122	55.3517	58.8085	5.87795	0.000452984	0.00686295
ZC449.6	hsd-3	340.334	255.039	425.63	1.66889	0.738885	0.000453822	0.00687131
R07A4.3		149.666	100.536	198.797	1.97738	0.983593	0.0004544	0.0068757
C17F4.2		395.731	297.774	493.688	1.65793	0.729382	0.000455381	0.0068862
C16D6.2	npr-4	305.201	228.562	381.841	1.67062	0.740387	0.000461126	0.00696867
F59B10.3		1412.83	1692.29	1133.38	0.669729	-0.57835	0.000462405	0.00697919
F56H11.2		717.61	939.251	495.97	0.528048	-0.921258	0.000462138	0.00697919
C06A1.7		110.802	148.446	73.157	0.492818	-1.02087	0.000462948	0.00698299
C17C3.1e		1513.18	1793.98	1232.38	0.686952	-0.541719	0.000464641	0.00700412
C35A5.10		1060.01	1330.61	789.401	0.593262	-0.753258	0.000465239	0.00700873
T19C4.6b	gpa-1	98.9822	63.3862	134.578	2.12315	1.0862	0.000466785	0.00702759
F37A4.7b	rbf-1	467.987	364.238	571.736	1.56968	0.650468	0.000473104	0.00711826
C44C1.5b		999.326	1198.93	799.718	0.667024	-0.584189	0.000476655	0.00716494
Y62E10A.13d		1387.93	1644.43	1131.44	0.688046	-0.539424	0.000476805	0.00716494
K01A2.3		74.9237	33.3294	116.518	3.49595	1.80568	0.000479857	0.00720627
Y51A2D.12	srg-34	47.2154	81.22	13.2107	0.162653	-2.62013	0.000484948	0.00727817
C34H4.4b	col-107	31338.7	37246	25431.3	0.682793	-0.55048	0.000486682	0.00729962
T11A5.6		524.331	411.611	637.051	1.5477	0.630129	0.000487468	0.00730684
C24H10.5	cal-5	2525.33	2969.77	2080.88	0.700686	-0.513161	0.000489721	0.00733602
C13G5.1	ceh-16	146.78	73.7626	219.798	2.9798	1.57522	0.000490212	0.00733878
Y75B8A.9a	gly-11	1673.91	1369.51	1978.31	1.44454	0.530615	0.000493993	0.00739077
Y45F10D.13a	sorb-1	2614.32	2163.32	3065.33	1.41696	0.502794	0.000500284	0.00748021
T09A12.4b	nhr-66	626.16	494.131	758.19	1.53439	0.617667	0.000501761	0.00749762
T02E9.2a	grl-7	8178.69	5992.1	10365.3	1.72983	0.790627	0.000503681	0.00752162
C01G12.10	nspb-8	500.551	724.926	276.176	0.38097	-1.39225	0.000506196	0.00755446
F41D9.2a		425.011	535.358	314.664	0.587763	-0.766695	0.000506755	0.00755809
F53C11.1		2872.9	3524.22	2221.57	0.630372	-0.665724	0.000507113	0.00755873
C01B7.6	rpm-1	3433.27	2844.64	4021.91	1.41386	0.499638	0.000508047	0.00756431
F42G2.4	fbxa-182	187.662	129.039	246.285	1.90862	0.932526	0.000508119	0.00756431
R07E5.4		3706.24	3073.91	4338.57	1.41142	0.497146	0.000510345	0.00758802
R107.7	gst-1	12675.9	15487.7	9864.16	0.636902	-0.650858	0.000510059	0.00758802
R07H5.4	sdz-27	184.878	239.322	130.434	0.545015	-0.875633	0.000510784	0.00758982
C09G4.2c	pkg-2	2444.53	2871.31	2017.75	0.702729	-0.508959	0.000516388	0.00766834
R04B5.3	nhr-205	300.606	378.88	222.332	0.586813	-0.769027	0.000518451	0.0076942
ZK1025.9	nhr-113	1239.99	947.97	1532.02	1.6161	0.692519	0.000521208	0.00773033
T22C8.6		788.095	941.948	634.242	0.673331	-0.570613	0.00052413	0.00776887
F35E12.9b		2283.39	2932.01	1634.76	0.557556	-0.842812	0.000526061	0.00779266
F35D11.11d		1027.18	795.666	1258.69	1.58193	0.661689	0.000526806	0.00779888
ZK1058.1	mmcm-1	12182	14173.1	10190.9	0.719035	-0.475866	0.000530706	0.00785177
F45D3.3		6245.81	7290.23	5201.39	0.713474	-0.487067	0.000531888	0.00786439
C08F8.9		976.031	1230.99	721.074	0.585769	-0.771596	0.000533345	0.00788106
F41E6.11		1238.21	1556.2	920.217	0.591322	-0.757984	0.000535142	0.00790274
ZK470.2a		1979.91	2332.91	1626.92	0.697377	-0.519989	0.000535793	0.00790749
T24F1.6a	tag-180	653.332	519.601	787.064	1.51475	0.599075	0.000538119	0.00793693
F33H2.8		952.921	725.998	1179.84	1.62513	0.700559	0.000541912	0.00798795
Y119D3B.9	fbxa-21	129.616	175.478	83.7534	0.477287	-1.06707	0.000544925	0.00802537
VF13D12L.3		5375.42	6575.14	4175.7	0.635075	-0.655002	0.000545121	0.00802537
T01D1.2f		1454.63	1184.88	1724.38	1.45532	0.541336	0.000548082	0.00806401
T10H9.1		89.094	54.3379	123.85	2.27926	1.18856	0.000548627	0.00806707
K02E7.2		46.8716	25.3415	68.4018	2.6992	1.43253	0.000549863	0.00808029
ZK666.6	clec-60	386.961	230.197	543.725	2.362	1.24001	0.000550822	0.00808942
Y43B11AL.2b	srx-50	13.0782	23.7929	2.36348	0.0993355	-3.33155	0.000552827	0.00811389
F55B12.5	nrf-5	3198.35	3749.54	2647.16	0.705994	-0.502272	0.000560083	0.00821536
Y5H2A.4		34.3626	60.5444	8.18087	0.135122	-2.88767	0.000560441	0.00821557
F01D5.10		1324.85	1057.91	1591.78	1.50465	0.589424	0.000560938	0.00821783
T05A12.4a		1957.66	1612.94	2302.38	1.42744	0.513433	0.000562744	0.00823578
F58D12.3		78.3764	47.3994	109.353	2.30706	1.20606	0.000562851	0.00823578
ZK546.3		112.209	158.263	66.155	0.418008	-1.2584	0.000563429	0.0082392
T11B7.3b	col-118	1993.37	2343.47	1643.28	0.701218	-0.512066	0.000565381	0.00825397
K10B3.6a		1597.9	1889.01	1306.79	0.691787	-0.531601	0.000565098	0.00825397
F26H11.2d	nurf-1	3101.15	3634.37	2567.93	0.706568	-0.5011	0.000565472	0.00825397
ZK6.6b		176.93	229.191	124.669	0.543954	-0.878443	0.000568206	0.0082737
Y38F1A.6		46896.2	54977.4	38815	0.706018	-0.502224	0.000567928	0.0082737
F31F6.6	nac-1	2077.92	2484.14	1671.7	0.672951	-0.571426	0.000567996	0.0082737
F36A2.4	twk-30	663.279	526.819	799.739	1.51805	0.602222	0.000568187	0.0082737
F08A8.4		9991.23	8350.62	11631.8	1.39293	0.478124	0.000572549	0.00833188
F42G8.12	isp-1	27688.4	32145.4	23231.4	0.722697	-0.468536	0.00057339	0.00833904
F40F8.10	rps-9	170560	197928	143191	0.723453	-0.467028	0.000576368	0.00837727
R11A5.4b		18925.8	22306	15545.6	0.696924	-0.520926	0.000578285	0.00840004
T10H9.5c	pmp-5	8895.45	10353	7437.91	0.718432	-0.477077	0.000581623	0.0084434
C45B2.7	ptr-4	21135.9	17733.4	24538.4	1.38374	0.468576	0.000585955	0.00850114
F17H10.2a		819.601	979.791	659.411	0.673012	-0.571296	0.000590576	0.008563
ZC116.2	cyc-2.2	31.1949	61.0553	1.33451	0.0218574	-5.51573	0.000591691	0.00857397
B0280.8	nhr-10	2555.81	3145.32	1966.29	0.625149	-0.677728	0.000593628	0.00859556
C06G3.1a		1736.24	2212.65	1259.82	0.569371	-0.812558	0.000593898	0.00859556
Y47G6A.13		63.2253	91.1211	35.3296	0.387721	-1.36691	0.000594979	0.00860191
T01C8.5	got-1.2	14216.2	16514.9	11917.4	0.721617	-0.470694	0.000595055	0.00860191
T01H8.5b	gon-2	167.889	117.967	217.811	1.84637	0.88469	0.000596056	0.00861118
F17C11.5	clec-221	80.6044	113.193	48.0159	0.424196	-1.2372	0.000601185	0.00868004
F40H3.5	hst-3.1	334.918	195.742	474.094	2.42203	1.27622	0.000601768	0.00868322
C55B7.4b		42710.1	49537.7	35882.5	0.724348	-0.465244	0.000604217	0.00871332
F28B3.10		2786.31	3262.61	2310.01	0.708027	-0.498124	0.00060463	0.00871402
T03E6.8		529.477	413.75	645.205	1.55941	0.640998	0.000606189	0.00872599
C14H10.2a		4097.96	3413.32	4782.6	1.40116	0.486618	0.000606022	0.00872599
F38A5.10	nspb-4	175.199	246.709	103.689	0.42029	-1.25054	0.00060814	0.00874881
F23F1.8b	rpt-4	8947.87	7475.13	10420.6	1.39404	0.479268	0.00061048	0.00877721
ZK596.1		3788.57	2952.92	4624.22	1.56598	0.647068	0.000612573	0.00880202
Y59C2A.1		1252.84	1480.89	1024.79	0.69201	-0.531136	0.000613825	0.00881471
R08F11.1		1839.3	1498.21	2180.4	1.45534	0.541354	0.000617401	0.00886076
T13F2.4		410.056	247.633	572.478	2.3118	1.20901	0.000620392	0.00889835
ZK792.4a		514.383	625.053	403.712	0.645884	-0.630652	0.000621384	0.00890664
ZK287.1		1223.53	918.001	1529.06	1.66564	0.736075	0.000621714	0.00890664
Y43F8A.5		606.661	479.235	734.086	1.53179	0.615217	0.000622978	0.00891749
AC8.10		536.398	422.874	649.922	1.53692	0.620038	0.000623216	0.00891749
C49G7.12		373.66	551.18	196.141	0.355856	-1.49063	0.000625481	0.00894457
F32G8.6	cat-4	3237.82	4126.23	2349.4	0.569382	-0.81253	0.000627099	0.00896235
Y48B6A.14	hmg-1.1	5477.96	6387.5	4568.42	0.715213	-0.483554	0.000628191	0.00897261
C14H10.2b		2066.39	1692.34	2440.45	1.44206	0.528128	0.000629663	0.00898826
Y34B4A.10		4435.33	3252.11	5618.54	1.72766	0.788817	0.000635922	0.0090722
R11A5.4d		20439.9	23828.8	17051	0.715561	-0.482853	0.000637295	0.00908087
F09G2.3	pitr-5	482.374	315.762	648.987	2.0553	1.03935	0.000637088	0.00908087
F44E7.5a		350.2	428.539	271.86	0.634389	-0.65656	0.000637666	0.00908087
T09A12.4d	nhr-66	693.395	553.763	833.027	1.5043	0.589093	0.000640501	0.00910447
ZK993.2		30.4178	12.1854	48.6503	3.99249	1.99729	0.000640594	0.00910447
Y48E1C.4b		675.59	813.235	537.945	0.661488	-0.596213	0.000640014	0.00910447
F59C6.11		570.129	692.252	448.007	0.647173	-0.627777	0.000640844	0.00910447
DC2.3a	lec-12	704.179	844.657	563.701	0.667373	-0.583435	0.000643176	0.00913219
F19F10.4	ttr-10	518.226	630.212	406.239	0.644607	-0.633507	0.000648516	0.0091971
K07C5.5	ceeh-2	1628.57	1919.54	1337.59	0.696826	-0.521131	0.000648397	0.0091971
F12B6.2a	slc-17.6	568.916	688.53	449.303	0.652554	-0.615831	0.000651632	0.00923036
F45D11.10	fbxc-39	26.8479	5.64148	48.0543	8.51803	3.09052	0.000651612	0.00923036
F02C12.5a	cyp-13B1	443.609	554.02	333.199	0.601421	-0.733552	0.000654412	0.00926426
T05G5.10	iff-1	14711.4	17524.3	11898.5	0.678971	-0.558579	0.000655662	0.00927647
Y75B7AR.1		10851.6	8239.53	13463.8	1.63404	0.708448	0.000656494	0.00928277
M03F8.2c	pst-1	994.269	805.399	1183.14	1.46901	0.554843	0.000660036	0.00932734
W03G11.3		1418.58	1157.87	1679.29	1.45033	0.536379	0.000660876	0.0093337
T12B5.8	fbxa-59	982.466	793.315	1171.62	1.47686	0.562535	0.000663765	0.00936347
ZK863.6	dpy-30	3309.5	3920.04	2698.96	0.688503	-0.538465	0.000663679	0.00936347
F54E2.1		11009.6	12802.7	9216.54	0.719889	-0.474153	0.000665598	0.00938379
K01C8.3b	tdc-1	919.352	742.497	1096.21	1.47638	0.562064	0.000666892	0.00939651
Y92C3B.3b	rab-18	1803.58	2121.36	1485.81	0.700405	-0.513738	0.000669141	0.00942265
Y66D12A.24		854.08	1019.34	688.823	0.675756	-0.565425	0.000671176	0.00944276
C11D2.4		2747.32	3210.53	2284.11	0.711444	-0.491179	0.000671357	0.00944276
C44B7.6a		539.85	687.797	391.903	0.569794	-0.811487	0.000672079	0.00944736
R07B1.9		1349.11	1588.67	1109.56	0.698419	-0.517835	0.000676763	0.00950763
F57B9.9	abu-13	9752.53	7047.01	12458.1	1.76785	0.821997	0.0006833	0.00959383
C16H3.2	lec-9	11610.4	13560.3	9660.52	0.712412	-0.489216	0.000684249	0.00959591
JC8.3a	rpl-12	124632	145081	104183	0.718104	-0.477736	0.000683921	0.00959591
K03B4.2		1236.48	1464.02	1008.94	0.689158	-0.537093	0.000688078	0.00963832
R07B1.11		326.88	246.791	406.97	1.64905	0.721633	0.000687858	0.00963832
K02E10.4a		2343.06	1911.97	2774.16	1.45094	0.536989	0.000689661	0.00965485
F19C6.1	grk-1	2315.73	1920.41	2711.04	1.41169	0.497428	0.000693139	0.00969221
F02D8.4		4468.14	5204.65	3731.64	0.716981	-0.479993	0.000693048	0.00969221
Y54G2A.40		169.6	119.718	219.482	1.83332	0.874456	0.000694284	0.00970255
K07B1.5a	acl-14	2138.28	2509.19	1767.36	0.704354	-0.505627	0.000695613	0.00971547
T19D12.4a		6370.63	7476.23	5265.03	0.704237	-0.505868	0.000696802	0.0097264
T11B7.4e	alp-1	4784.12	5573.14	3995.1	0.71685	-0.480256	0.000697418	0.00972932
C36B7.4		108.204	64.8309	151.578	2.33805	1.2253	0.000699617	0.00975432
C03A7.4	abu-15	3885.19	4993.78	2776.59	0.556011	-0.846816	0.000701933	0.00977523
B0361.9		1121.06	762.431	1479.69	1.94075	0.956615	0.000701925	0.00977523
Y71H2AM.15a		2708.5	2250.99	3166.02	1.4065	0.492113	0.000706402	0.00983175
F10G8.2		50.7021	24.5229	76.8813	3.13508	1.6485	0.000713093	0.00991336
F32B6.6	msp-77	11.7541	22.4979	1.01044	0.0449128	-4.47673	0.000712714	0.00991336
T09A12.4a	nhr-66	677.488	541.04	813.936	1.50439	0.589181	0.000714214	0.00992319
ZC47.13a	fbxa-50	44.0891	20.7458	67.4324	3.25041	1.70062	0.000717081	0.00995724
W06A11.1		300.87	229.582	372.158	1.62102	0.696905	0.000732647	0.0101675
M01E11.7b		1455.81	1196.59	1715.03	1.43326	0.519304	0.00073388	0.0101787
F02E9.5a		1769.41	2120.38	1418.44	0.668957	-0.580016	0.000740475	0.0102642
ZK721.2	unc-27	65762.8	76101.1	55424.6	0.728301	-0.457393	0.00074153	0.0102729
Y66D12A.9		3338.12	3896.44	2779.81	0.713422	-0.487173	0.000742218	0.0102765
C27H6.4a	rmd-2	3446.54	4019.17	2873.9	0.71505	-0.483884	0.000744333	0.0102998
R31.2b		2095.97	2458.39	1733.56	0.70516	-0.503977	0.000746706	0.0103267
T05A1.2	col-122	32.9904	52.6914	13.2895	0.252215	-1.98728	0.000747972	0.0103382
C26D10.6a		1948.15	1609.86	2286.44	1.42028	0.506171	0.000755673	0.0104387
Y102A5C.17	clec-238	220.711	164.77	276.652	1.67902	0.747618	0.000756158	0.0104393
T07H8.4c	mec-1	153.956	107.438	200.473	1.86594	0.899904	0.000757252	0.0104484
H06O01.1	pdi-3	104475	120793	88157.7	0.729827	-0.454373	0.000759762	0.010471
W08G11.1		548.377	418.47	678.284	1.62087	0.696765	0.000759339	0.010471
M01E11.4b	pqn-52	2307.76	2702.52	1913	0.707859	-0.498466	0.000761988	0.0104956
C27D9.2		288.156	211.185	365.128	1.72894	0.789891	0.000765697	0.0105286
Y22D7AL.10		13757.3	16198.7	11315.9	0.698567	-0.517531	0.000765467	0.0105286
F58F6.1	col-104	14147.7	16729.3	11566.1	0.691369	-0.532473	0.00076507	0.0105286
Y94H6A.11	egrh-3	786.462	634.471	938.452	1.47911	0.564729	0.000768294	0.0105582
F14F7.5		35.12	64.6555	5.58447	0.0863727	-3.53328	0.000771279	0.0105931
C32H11.12	dod-24	2811.62	2338.92	3284.32	1.4042	0.489752	0.000774552	0.010632
Y57G11C.40		221.282	161.743	280.821	1.73622	0.795949	0.000776085	0.0106469
T23C6.3	cnp-3	1430.76	1745.27	1116.24	0.639583	-0.644796	0.000776754	0.01065
B0513.5		6835.14	7932.03	5738.24	0.723427	-0.467081	0.000782123	0.0107153
F15D3.6		2953.83	3449.08	2458.58	0.712823	-0.488384	0.000782406	0.0107153
K04G2.8a	2016-04-01	1319.39	1082.26	1556.52	1.43822	0.524281	0.000783911	0.0107297
D1025.7	nspc-18	1057.31	656.687	1457.94	2.22015	1.15066	0.000786381	0.0107549
F59B10.4a		77.7224	109.107	46.3381	0.424704	-1.23547	0.000786649	0.0107549
R05G9R.1		344.708	246.558	442.857	1.79616	0.844913	0.000787284	0.0107575
F13B10.1c	tir-1	941.41	765.081	1117.74	1.46094	0.546899	0.00079012	0.01079
K02E7.6		2752.49	1949.25	3555.73	1.82416	0.867229	0.000791507	0.0108028
B0222.8	col-10	197646	251338	143955	0.572754	-0.804014	0.000794367	0.0108357
C38C6.3		1855.69	1356.69	2354.68	1.73561	0.795439	0.000795111	0.0108397
C30B5.5	daf-37	257.624	189.473	325.775	1.71938	0.781887	0.000797838	0.0108654
F38A5.14	nspb-1	228.432	355.208	101.655	0.286185	-1.80498	0.000797904	0.0108654
T04B2.3a		922.17	752.02	1092.32	1.45251	0.538552	0.000798886	0.0108682
C11D2.6a	unc-77	311.035	237.031	385.039	1.62442	0.699924	0.00079902	0.0108682
B0336.10	rpl-23	107025	125767	88283.2	0.701958	-0.510543	0.000799696	0.0108712
F17C8.1	acy-1	3193.14	2666.65	3719.63	1.39487	0.480131	0.000802812	0.0109074
C18D4.2b	fbxa-136	57.1177	32.0531	82.1822	2.56394	1.35836	0.000807728	0.010968
R13H8.1e	daf-16	683.203	547.608	818.798	1.49523	0.580363	0.000811928	0.0110156
ZC178.1		12.4711	2.49692	22.4453	8.98919	3.16819	0.000812151	0.0110156
C01G12.8	catp-4	34.1164	65.2502	2.98265	0.045711	-4.45132	0.000813524	0.0110279
Y51F10.7		12640.2	10640.2	14640.2	1.37593	0.46041	0.000816414	0.0110608
F28C6.7a		45767.2	56198.9	35335.5	0.628758	-0.669424	0.000818264	0.0110796
Y87G2A.16		241.188	302.403	179.973	0.595143	-0.748692	0.000824843	0.0111436
F07A11.1		71.2651	42.1834	100.347	2.37883	1.25025	0.000825311	0.0111436
Y51H1A.3a		6775.21	7867.02	5683.4	0.722433	-0.469064	0.000823559	0.0111436
R01H2.5	ger-1	2385.65	2788.36	1982.95	0.711153	-0.491769	0.000823935	0.0111436
C07A12.3a	nhr-35	1238.97	1016.39	1461.54	1.43796	0.524027	0.000825238	0.0111436
Y58A7A.4		2511.56	3296.73	1726.39	0.523667	-0.933278	0.000828997	0.011187
F20D12.3	bbs-2	213.946	155.9	271.992	1.74466	0.802942	0.000839319	0.0113026
ZC204.12		2308.92	1915.67	2702.18	1.41057	0.496274	0.00083945	0.0113026
T01G1.4		2907.58	3392.98	2422.17	0.713878	-0.48625	0.000839006	0.0113026
W02B8.6	mltn-5	212.267	138.99	285.544	2.05443	1.03874	0.000839094	0.0113026
T12B5.3	fbxa-10	269.678	201.882	337.475	1.67164	0.741267	0.000840715	0.0113133
B0205.13		643.609	840.815	446.403	0.530918	-0.91344	0.000843634	0.0113462
T05F1.3	rps-19	93611.2	108380	78842.3	0.727461	-0.459059	0.000848181	0.0114009
Y79H2A.2		25.2049	49.0661	1.34377	0.027387	-5.19036	0.000849584	0.0114134
F08F3.7	cyp-14A5	5162.87	4306.56	6019.18	1.39768	0.483031	0.000850174	0.0114149
C01G10.8		14902.2	17317	12487.5	0.721116	-0.471697	0.000852634	0.0114415
VK10D6R.1	cnc-10	1273.88	999.712	1548.05	1.54849	0.630867	0.000855859	0.0114784
W08A12.4		26.5065	8.1184	44.8946	5.52999	2.46728	0.000861424	0.0115343
T05B11.7		219.075	146.142	292.009	1.99812	0.998642	0.000861051	0.0115343
F13B12.2		731.816	584.555	879.077	1.50384	0.588651	0.000861916	0.0115343
C04H5.1		1049.64	1241.06	858.224	0.691524	-0.532148	0.000861958	0.0115343
K06A9.2		553.144	713.253	393.034	0.551044	-0.85976	0.000863941	0.0115544
K12F2.2b	vab-8	918.458	747.82	1089.1	1.45636	0.542369	0.000865094	0.0115634
ZK822.5a		2979.1	3471.76	2486.44	0.71619	-0.481586	0.000867425	0.0115881
T04H1.8	ugt-56	135.704	79.9203	191.487	2.39598	1.26061	0.000868102	0.0115907
C25F9.4		1575.5	1188.38	1962.61	1.6515	0.723774	0.000871409	0.0116283
Y71G12B.25		5679.37	4599.21	6759.53	1.46971	0.555536	0.000873569	0.0116507
R07B7.13	nhr-206	238.242	300.894	175.589	0.583559	-0.77705	0.000874627	0.0116583
Y46G5A.21	acl-7	3908.17	4543.39	3272.96	0.720378	-0.473173	0.000875474	0.0116631
D2023.2	pyc-1	39595	48762.6	30427.5	0.623993	-0.680398	0.000880724	0.0117265
ZK970.1a	nep-26	1328.96	1621.9	1036.02	0.638769	-0.646634	0.000882424	0.0117426
F25H2.5	ndk-1	64345.6	74350	54341.2	0.730884	-0.452285	0.000888162	0.0118124
T01G5.2	ugt-30	717.917	579.566	856.268	1.47743	0.56309	0.000892059	0.0118577
F28D1.7	rps-23	154181	184885	123477	0.667859	-0.582385	0.000893795	0.0118688
M03F4.3c	tyra-3	91.1533	58.73	123.577	2.10415	1.07324	0.000893889	0.0118688
Y61B8B.1	sri-70	59.0469	31.5284	86.5655	2.74564	1.45714	0.000894609	0.0118718
F37A4.7a	rbf-1	438.519	344.79	532.248	1.54369	0.626379	0.000895613	0.011872
B0507.3a		398.254	280.1	516.407	1.84365	0.882565	0.000895371	0.011872
T21E8.2	pgp-7	2379.95	3136.01	1623.9	0.517825	-0.949464	0.000896332	0.0118741
Y46B2A.1	fbxc-51	38.4732	17.2821	59.6642	3.45237	1.78759	0.000896765	0.0118741
R02D1.1	nhr-125	304.741	231.08	378.401	1.63753	0.711522	0.00089787	0.0118821
C48B4.4b	ced-7	4367.12	3658.68	5075.56	1.38727	0.472246	0.000901386	0.0119213
Y54G2A.29	ndnf-1	3002.3	4010.77	1993.82	0.497117	-1.00834	0.000901823	0.0119213
T13A10.10	aat-4	1432.34	1180.33	1684.36	1.42702	0.51301	0.000902675	0.011926
T25C12.2	spp-9	24.7383	6.29521	43.1813	6.85939	2.77808	0.000905351	0.0119533
K06H7.8		11.1342	20.9049	1.36348	0.065223	-3.93848	0.000906239	0.0119533
F02E9.5b		383.453	473.538	293.368	0.619525	-0.690767	0.000906109	0.0119533
M02B7.5	bris-1	2235.81	1861.7	2609.93	1.40191	0.487393	0.000907281	0.0119604
K07E8.5	frpr-14	80.4965	44.3655	116.628	2.62879	1.3944	0.000910736	0.0119994
K08E7.5a		2834	2008.71	3659.3	1.82172	0.865298	0.000913072	0.0120235
T04G9.4		2645.99	2204.53	3087.44	1.4005	0.485938	0.000915748	0.0120487
C30A5.10a		211.779	155.771	267.787	1.7191	0.781655	0.000915986	0.0120487
C48B4.4a	ced-7	4767.16	3995.6	5538.72	1.38621	0.471141	0.000918473	0.0120747
C26F1.2	cyp-32A1	639.361	436.615	842.107	1.92872	0.947643	0.000922229	0.0121175
T24C12.2	gap-1	1076.29	881.915	1270.67	1.44081	0.526875	0.000925862	0.0121585
T01D1.2b		768.528	616.796	920.26	1.492	0.57725	0.000927366	0.012165
F25B5.3d		4306.28	4997.09	3615.48	0.723518	-0.466899	0.00092695	0.012165
F26H9.5		5457.6	6368.03	4547.16	0.714061	-0.485881	0.000932941	0.0122314
C09E10.2e	dgk-1	504.579	399.226	609.932	1.52779	0.611443	0.000936366	0.0122696
F28H1.2	cpn-3	19111.8	22935.7	15287.8	0.666551	-0.585212	0.000936899	0.0122698
F12B6.2c	slc-17.6	414.4	504.353	324.448	0.643295	-0.636447	0.00093778	0.0122747
F19H8.2		8312.4	6888.52	9736.28	1.41341	0.499176	0.000938596	0.0122786
Y71G12B.18		110.64	213.784	7.49568	0.0350619	-4.83395	0.000942149	0.0123184
W02C12.3f	hlh-30	633.965	508.224	759.707	1.49483	0.579977	0.000944955	0.0123483
F57B7.2		1030.45	840.859	1220.04	1.45095	0.536999	0.000949605	0.0123888
F46H5.3a		88719.1	102397	75041.3	0.732848	-0.448414	0.000949474	0.0123888
K02A6.3a		1772.31	2122.63	1421.99	0.669918	-0.577944	0.000948886	0.0123888
Y54F10AM.5		7014.72	8120.62	5908.82	0.727631	-0.458721	0.000956897	0.0124772
ZK822.3a	nhx-9	1270.64	1042.71	1498.58	1.4372	0.523261	0.000957532	0.0124787
F09F7.6		503.929	688.056	319.802	0.464791	-1.10535	0.000968508	0.0126148
C26D10.5b	eff-1	1214.99	969.797	1460.19	1.50566	0.590398	0.000972993	0.0126664
C11D2.7		3711.82	4312.05	3111.59	0.721603	-0.470722	0.00097608	0.0126996
F54D1.2	col-126	138.539	191.061	86.0166	0.450205	-1.15135	0.000977866	0.012716
F23D12.1		401.626	513.124	290.127	0.565413	-0.822622	0.000980714	0.0127461
ZK265.8	cutl-8	671.77	474.774	868.766	1.82985	0.871726	0.000989227	0.0128498
T18H9.2a	asp-2	26410.2	30485.8	22334.6	0.732623	-0.448857	0.00099245	0.0128846
C55B7.9	mdt-18	1501.23	1760.97	1241.49	0.705003	-0.5043	0.000994452	0.012893
T01G9.3	dma-1	614.726	494.257	735.194	1.48747	0.572864	0.000994707	0.012893
Y38F2AR.2	trap-3	18371.6	21222.5	15520.7	0.731333	-0.4514	0.000993665	0.012893
K07B1.2	coq-6	2825.57	3287.13	2364.01	0.719172	-0.47559	0.000999398	0.0129468
C47B2.8	prx-11	1707.42	2076.45	1338.38	0.644552	-0.633631	0.00100587	0.0130166
Y71H2AM.3		2365.84	2765.67	1966	0.710858	-0.492366	0.00100562	0.0130166
C34B2.8		14045.6	16222.8	11868.4	0.731587	-0.450899	0.00101051	0.0130695
F32H2.11		343.627	238.529	448.724	1.88121	0.911662	0.00101233	0.013086
B0546.4a		269.663	342.231	197.095	0.575912	-0.79608	0.00101581	0.0131239
F32B4.8		351.006	268.694	433.318	1.61268	0.68946	0.00102257	0.013204
C04F12.4	rpl-14	106708	127388	86027.9	0.67532	-0.566358	0.00102427	0.0132189
B0395.2	mboa-1	3196.38	2677.16	3715.6	1.38789	0.47289	0.0010277	0.0132561
ZK896.5		990.099	1270.16	710.04	0.559017	-0.839036	0.00102873	0.0132622
ZK829.3		813.047	631.071	995.023	1.57672	0.656928	0.00102952	0.0132652
F56C11.6a		1410.59	1165.11	1656.08	1.42139	0.507299	0.00103169	0.0132861
F59A6.10		10.7264	1.87586	19.5769	10.4362	3.38353	0.00103329	0.0132995
C56A3.7	cav-2	629.769	468.083	791.455	1.69084	0.757743	0.00103533	0.0133094
K02A6.3b		268.034	333.844	202.223	0.605742	-0.723224	0.00103557	0.0133094
T11B7.4c	alp-1	3792.69	4405.86	3179.51	0.721655	-0.470618	0.00103572	0.0133094
Y39A1A.19	fmo-3	2253.76	1805.28	2702.24	1.49686	0.581938	0.001039	0.0133443
Y66D12A.14		206.746	148.063	265.429	1.79268	0.842121	0.00104152	0.0133695
W09G10.4b	apd-3	1512.87	1217.86	1807.88	1.48447	0.569953	0.00104225	0.0133717
Y106G6H.4	madf-10	182.957	242.391	123.524	0.509607	-0.972543	0.00104523	0.0134028
F39H12.4	igcm-1	6244.37	5067.71	7421.04	1.46438	0.550287	0.00104912	0.0134455
Y38F2AR.9		6052.23	7499.93	4604.53	0.613944	-0.703822	0.00105202	0.0134755
T04H1.3	ttr-22	219.144	148.598	289.69	1.94949	0.963095	0.00105401	0.0134827
Y43F8C.20	grsp-1	1069.45	1407.05	731.862	0.52014	-0.943028	0.00105343	0.0134827
Y9C9A.16		59.5133	30.4321	88.5946	2.91122	1.54162	0.00105428	0.0134827
C37C3.13	ttr-33	2039.95	2381.04	1698.85	0.713489	-0.487037	0.00105596	0.0134844
T26C12.4	gcy-23	256.162	192.289	320.035	1.66434	0.734954	0.0010566	0.0134844
F12B6.2b		351.48	431.427	271.533	0.629384	-0.667987	0.00105553	0.0134844
R160.3		37.9366	57.4202	18.4529	0.321366	-1.63771	0.00105666	0.0134844
C27C7.8	nhr-259	418.61	320.306	516.915	1.61382	0.690477	0.0010586	0.013502
T19D12.4b		5783.31	6764.43	4802.18	0.709917	-0.494279	0.0010595	0.0135062
F31B12.1d	plc-1	832.549	669.446	995.652	1.48728	0.572674	0.00106749	0.0136008
F10G7.9b		2499.32	2085.03	2913.61	1.3974	0.482741	0.00106937	0.0136175
F37C12.4	rpl-36	78556.6	93080.3	64032.9	0.687931	-0.539664	0.00107322	0.0136593
K11G9.3		221.95	157.997	285.903	1.80955	0.855629	0.00107685	0.0136983
T19A5.3b		3262.77	2515.2	4010.34	1.59445	0.673055	0.00108044	0.0137366
F10E9.12		100.593	136.897	64.2886	0.469614	-1.09045	0.0010814	0.0137416
C31E10.7	cytb-5.1	10405.5	12024.3	8786.71	0.730747	-0.452555	0.0010838	0.0137647
T12G3.2c		2562.2	2138.75	2985.65	1.39598	0.481278	0.00108575	0.0137676
F25E5.8a		2924.75	3401.54	2447.95	0.71966	-0.474612	0.00108521	0.0137676
M02D8.1		16138.8	18649.4	13628.3	0.730762	-0.452526	0.00108511	0.0137676
C34D4.9	nas-8	1650.92	1941.58	1360.25	0.700586	-0.513365	0.00108816	0.0137908
ZK131.5	his-11	195.704	251.201	140.206	0.558141	-0.841299	0.00109047	0.0138128
F35F10.4		193.078	140.544	245.613	1.74759	0.805363	0.00109223	0.0138278
T14G10.2b		2322.43	1937.69	2707.17	1.39711	0.482447	0.00109667	0.0138766
F57G12.1		2588.96	2164.58	3013.34	1.39211	0.477275	0.00110111	0.0139108
T12A7.1	gem-4	526.586	636.704	416.467	0.654099	-0.612419	0.00110101	0.0139108
F32A11.1		5802.06	6719.23	4884.89	0.727002	-0.45997	0.00110086	0.0139108
C55C3.1		534.225	423.711	644.738	1.52165	0.605634	0.00110427	0.0139434
Y46C8AL.2	clec-174	143.636	242.176	45.0967	0.186215	-2.42496	0.00110502	0.0139454
Y57G7A.8		131.411	90.784	172.037	1.89502	0.922212	0.00110959	0.0139885
K01A2.8c	mps-2	240.61	177.204	304.016	1.71563	0.778736	0.00110939	0.0139885
F01D4.1	ugt-43	164.167	228.468	99.8658	0.437111	-1.19393	0.00111294	0.0140233
Y37E3.8b		31988	36866.8	27109.2	0.735328	-0.443539	0.00111438	0.0140281
T16A1.1a	math-42	229.908	130.93	328.887	2.51192	1.32879	0.00111449	0.0140281
W05G11.6d		6474.41	7604.82	5343.99	0.702711	-0.508996	0.00111708	0.0140533
ZC196.3		23.0211	6.92795	39.1143	5.64587	2.4972	0.00111875	0.0140669
C18E9.8		18.3246	34.6666	1.98265	0.0571919	-4.12805	0.00112071	0.0140841
Y69A2AR.18c		9607.27	11092.4	8122.17	0.732231	-0.44963	0.00112771	0.0141647
F14D12.5	sulp-2	968.282	785	1151.56	1.46696	0.552831	0.00113055	0.0141929
C39E9.8a		4716.47	5461.46	3971.48	0.727183	-0.45961	0.00113324	0.0142192
T05E12.6a		17672.8	20375.4	14970.2	0.734719	-0.444735	0.00113712	0.0142604
E04A4.7	cyc-2.1	53990.1	62323.9	45656.3	0.732565	-0.448971	0.00113838	0.0142688
C10C5.5		227.681	393.035	62.3263	0.158577	-2.65675	0.00114762	0.0143771
F38A6.2	elp-1	1619.5	1343.32	1895.67	1.41118	0.496902	0.00115183	0.0144128
T25B9.6		26.0653	51.1202	1.01044	0.019766	-5.66084	0.00115162	0.0144128
F47H4.11	fbxa-134	29.4625	13.2404	45.6846	3.45039	1.78676	0.00115237	0.0144128
C49C3.15		433.169	527.95	338.389	0.640949	-0.641719	0.00115288	0.0144128
F38A5.7	sup-36	1121.71	1344.84	898.584	0.668171	-0.581711	0.0011541	0.0144205
DH11.1	glna-2	1590.54	1863.23	1317.85	0.707293	-0.499621	0.0011547	0.0144205
Y73B6BL.5c	seu-1	1038.1	850.36	1225.84	1.44155	0.527624	0.00115665	0.0144374
F38B6.5a	col-172	1222.2	1009.09	1435.32	1.42239	0.508322	0.00116116	0.014486
C02B8.4	hlh-8	106.04	142.167	69.9135	0.491769	-1.02395	0.00116234	0.0144933
Y116A8C.28c	bca-2	2887	3352.88	2421.11	0.722099	-0.469731	0.00116434	0.0144955
Y97E10AR.2a		530.686	422.331	639.041	1.51313	0.597536	0.00116399	0.0144955
B0222.5		1665.71	2113.38	1218.05	0.576351	-0.794981	0.00116395	0.0144955
K12H4.1	pros-1	985.005	791.255	1178.75	1.48973	0.575048	0.00117167	0.0145792
C16C8.2	skpo-2	5464.27	4234.33	6694.21	1.58094	0.66078	0.00117618	0.0146277
F46C8.2	col-174	806.358	954.094	658.622	0.690312	-0.534679	0.00117722	0.0146331
C04E12.6		52.6285	28.5373	76.7197	2.68841	1.42675	0.00117855	0.0146421
C06E1.4	glr-1	495.902	394.463	597.342	1.51432	0.598668	0.00117928	0.0146435
K08C9.2		28.9611	48.4845	9.43774	0.194655	-2.36101	0.00118215	0.0146651
F32H5.4		604.093	721.456	486.731	0.674651	-0.567786	0.00118224	0.0146651
T04C12.7		36.4539	60.2778	12.6301	0.209531	-2.25476	0.00118321	0.0146694
ZK131.4	his-10	148.153	193.799	102.508	0.528941	-0.918821	0.00118798	0.0147209
Y57G11C.32		287.49	220.959	354.02	1.6022	0.680051	0.00118899	0.0147259
C24B5.1		438.903	345.477	532.33	1.54085	0.623731	0.00119586	0.0148033
T13A10.14	srv-28	7.74443	14.1254	1.36348	0.0965269	-3.37293	0.00119683	0.0148077
F52B11.2		3198.91	3732.5	2665.32	0.714083	-0.485836	0.00119762	0.0148099
F56B3.11a		3402.92	3949.3	2856.55	0.723305	-0.467324	0.00120111	0.0148408
F40G9.11	mxl-2	1050.57	1239.71	861.425	0.694862	-0.525202	0.00120136	0.0148408
C44B9.3		81.257	112.319	50.1952	0.446899	-1.16198	0.00120235	0.0148454
F33E11.1	nhr-15	320.002	246.855	393.149	1.59263	0.671412	0.00120322	0.0148483
C33H5.14	ntp-1	2710.15	2266.85	3153.46	1.39112	0.47625	0.00120486	0.014861
T20B5.3a	oga-1	1279.57	1500.64	1058.5	0.705367	-0.503554	0.00122143	0.0150576
C05D11.6	nas-4	3225.74	2648.78	3802.69	1.43564	0.521694	0.00122224	0.0150598
F35C5.1		40.8127	61.3401	20.2853	0.330702	-1.5964	0.00122404	0.0150742
C16A3.5		13894.8	16013.3	11776.3	0.73541	-0.443379	0.00122852	0.0151216
C26F1.4	rps-30	77983.7	89743	66224.3	0.737932	-0.438439	0.00123673	0.0152053
ZK546.6	msp-152	11.7601	22.5098	1.01044	0.044889	-4.47749	0.00123756	0.0152053
C25B8.1b	kqt-1	274.665	209.276	340.055	1.62491	0.700363	0.00123786	0.0152053
F25B5.4a		45714.9	52591.3	38838.4	0.738494	-0.437341	0.0012369	0.0152053
F14B8.4		213.18	285.499	140.861	0.493384	-1.01922	0.00124434	0.0152771
Y59E9AR.1		56.9271	99.8053	14.0488	0.140762	-2.82867	0.00124587	0.0152881
ZK265.9	fitm-2	3001.66	3481.99	2521.33	0.724107	-0.465725	0.00126027	0.0154419
T10E10.5	col-169	44026	57550.7	30501.2	0.529988	-0.915968	0.00126034	0.0154419
Y37E3.11a		2203.44	2567.9	1838.98	0.71614	-0.481687	0.00125907	0.0154419
K03C7.2a	fkh-9	2123.61	1778.29	2468.92	1.38837	0.473392	0.00126168	0.0154505
F54A3.5		4987.66	5766.95	4208.37	0.729739	-0.454547	0.00126479	0.0154806
M04F3.3		685.177	546.149	824.206	1.50912	0.59371	0.00126657	0.0154867
C17H12.8		8143.86	10429.6	5858.16	0.561688	-0.83216	0.00126723	0.0154867
M18.2	dlc-2	1256.23	1501.31	1011.16	0.673522	-0.570203	0.00126666	0.0154867
F22B7.9		2030.04	2592.77	1467.3	0.565918	-0.821334	0.00126993	0.0154881
C24A3.4		883.399	1045.5	721.301	0.689912	-0.535515	0.00126864	0.0154881
F25B5.4c		16745	19420.6	14069.4	0.724456	-0.465029	0.00126934	0.0154881
E04F6.3	maoc-1	9388.51	10823.9	7953.14	0.734777	-0.444622	0.00126958	0.0154881
C35B8.1	col-175	851.304	1698.8	3.80578	0.00224027	-8.80211	0.0012713	0.015497
Y81G3A.1		64.2328	91.4544	37.0112	0.404696	-1.30509	0.00127358	0.0155168
F41H10.3a		2135.2	1732.53	2537.88	1.46484	0.550739	0.00127662	0.015546
F26H11.2g	nurf-1	1963.93	2524.73	1403.14	0.555758	-0.847471	0.00128053	0.0155857
F36H5.2a		717.755	853.974	581.537	0.680978	-0.55432	0.00128218	0.0155978
T22G5.6	lbp-8	119.294	75.4526	163.135	2.16209	1.11243	0.00128905	0.0156735
F02D8.2	grd-12	499.739	397.521	601.957	1.51428	0.59863	0.00129171	0.0156978
C48A7.1b	egl-19	4861.11	4103.82	5618.39	1.36906	0.45319	0.00129765	0.0157619
T21E8.1b		5541	7254.55	3827.45	0.527593	-0.922503	0.00129851	0.0157645
C46H11.9	phat-2	3061.32	3710.71	2411.93	0.649991	-0.621509	0.00129998	0.0157742
T10E9.7a	nuo-2	7625.4	8797.74	6453.06	0.733491	-0.447149	0.00130225	0.0157938
C49C8.1		15.5911	26.9218	4.2604	0.158251	-2.65971	0.00130383	0.015805
R07C12.3		67.9854	39.2718	96.699	2.4623	1.30001	0.00131102	0.0158841
T01C8.7	mec-4	269.492	195.914	343.071	1.75114	0.808291	0.00131208	0.0158889
F27C8.5		23.9341	41.5707	6.29746	0.151488	-2.72273	0.00131448	0.0159099
ZK652.4	rpl-35	61100.2	71456.4	50744	0.710139	-0.493826	0.00131616	0.0159222
M01D1.2b	math-34	30.6344	13.5552	47.7135	3.51993	1.81555	0.00131817	0.0159385
T02G5.11		72.2312	40.4322	104.03	2.57295	1.36342	0.00132333	0.0159895
K07A12.3	asg-1	7410.81	8551.03	6270.59	0.733314	-0.447497	0.00132439	0.0159895
H08M01.2b	rga-5	1532.32	1274.46	1790.19	1.40467	0.49023	0.00132482	0.0159895
F56F11.5		88.8425	55.8344	121.851	2.18236	1.12589	0.00132545	0.0159895
Y39A3CL.3		1148.16	1416.88	879.442	0.620691	-0.688053	0.00132573	0.0159895
Y38C1AA.11	prdx-6	2208.02	2570.06	1845.97	0.718259	-0.477423	0.00132841	0.0160138
F58D5.3		128.917	88.3601	169.474	1.91799	0.939598	0.00133615	0.016098
F40F4.3	lbp-1	2319.02	2693.64	1944.4	0.721849	-0.470232	0.00133674	0.016098
C35E7.10a		39.1429	71.5959	6.6899	0.0934398	-3.41982	0.00134063	0.0161368
T01D1.2d		1080.51	887.463	1273.55	1.43504	0.521096	0.00134169	0.0161414
C02D5.3a		2667.84	3094.43	2241.25	0.724285	-0.465371	0.00134614	0.0161868
F32A7.6	aex-5	2535.5	2987.28	2083.72	0.69753	-0.519672	0.00135106	0.0162327
K10B3.6c	gpcp-1	212.357	267.546	157.168	0.587442	-0.767481	0.00135131	0.0162327
ZK131.1	his-26	135.711	177.604	93.819	0.528249	-0.92071	0.00136009	0.0163299
T06G6.3b		97.0702	64.3743	129.766	2.01581	1.01136	0.00136303	0.0163325
C40C9.2	acr-9	192.152	141.259	243.045	1.72056	0.782882	0.0013619	0.0163325
B0034.1		747.405	885.468	609.342	0.688158	-0.539188	0.00136143	0.0163325
[truncated: 1,786 more rows]
