# Supplementary material for: Stochastic loss and gain of symmetric divisions in the C. elegans epidermis perturbs robustness of stem cell number
Source: PLoS Biol. 2017 Nov 6;15(11):e2002429. doi: 10.1371/journal.pbio.2002429 (PMC5690688; doi:10.1371/journal.pbio.2002429)
Supplement: S2 Data — (XLSX) [file pbio.2002429.s003.xlsx]

## Sheet: Fig 1B
control JR667
16
16
16
16
16
16
16
16
16
16
16
16
16
16
16
16
16
16
16
16
16
16
16
16
16
16
16
16
16
16
16
16
16
16
15
15
17
17
17
17
17

## Sheet: Fig 1C
strain	mean	SD
JR667	16.07	0.4
vsc1	16.18	1.7
daf-21 RNAi	16.21	0.93
EMS1	18.2	1.36
EMS2	17	1.34
EMS3	20.15	3.07
EMS4	16.44	0.961
EMS5	20.25	1.916
EMS6	14.85	1.84
EMS7	15.03	1.22
EMS8	15.1	1.35
EMS9	14.5	1.89
EMS10	15.25	1.52
EMS11	15.95	0.76
EMS12	16.67	1.53877
EMS13	16.1	1.82606
EMS14	16.3333	1.88155
EMS15	15.2667	1.48401
EMS16	16.0667	1.04826
EMS17	16.6667	1.44636
EMS18	14.2727	2.29247
EMS19	13.6667	1.95348
EMS20	16.5	1.10641
EMS21	15.8667	1.71672
EMS22	15.8621	1.38162
EMS23	14.8148	1.84051
EMS24	15.7	1.34292
EMS25	18.24	1.58
EMS26	15.4	0.65
EMS27	15.63	1.25
EMS28	15.96	1.15
EMS29	16.05	0.220721
EMS30	15.7222	0.669113
EMS31	15.579	0.768533
EMS32	15.9048	1.33809
EMS33	16.2941	2.64019
EMS34	16.0556	0.235702
EMS35	16.1	0.307793
EMS36	16.0667	0.258199
EMS37	16.2105	1.39758
EMS38	15.8461	0.898717
EMS39	16.25	1.42223
EMS40	16	1.41421
EMS41	16	0.377964
EMS42	13.5238	3.23449
EMS43	15.8889	0.582983
EMS44	15.875	1.95941
EMS45	15.8571	0.358569
EMS46	15.9583	0.624093
EMS47	16.24	1.0116
EMS48	16.1429	1.40642
EMS49	16	0.365148
EMS50	15.5238	1.28915
EMS51	15.7	1.17429
EMS52	14.6	1.14018
EMS53	15.76	0.663325
EMS54	15	1.73205
EMS55	16.1333	0.639941
EMS56	15	2.08167
EMS57	16.0417	0.690253
EMS58	15.95	0.604805
EMS59	17.0769	1.25576
EMS60	16.9048	1.48003
EMS61	16	1
EMS62	14.25	2.31455
EMS63	16	0.803219
EMS64	16	0.294884
EMS65	15.9565	0.208514
EMS66	16.0769	0.744208
EMS67	16	0.632455
EMS68	15.75	0.707107
EMS69	16.0417	0.204124
EMS70	15.7778	1.64148
EMS71	15.8461	0.612686
EMS72	15.8889	0.423659
EMS73	15.1176	1.0537
EMS74	15.8064	0.703295
EMS75	16.0667	0.258199
EMS76	16	0.27735
EMS77	16.0417	0.204124
EMS78	15.9048	0.300793
EMS79	15.9615	0.196116
EMS80	16	0.288675
EMS81	15.9583	0.80645
EMS82	16	0.272166
EMS83	15.9615	0.344182
EMS84	15.5	0.6742
EMS85	15.8235	0.635934
EMS86	16.1379	0.693034
EMS87	16.1111	0.781736
EMS88	16.2	0.410391
EMS89	14.84	2.83843
EMS90	14.8636	1.39029
EMS91	16.0417	0.204124
EMS92	15.9643	0.507875
EMS93	16.0333	0.182574
EMS94	16.0741	0.3849
EMS95	15.9583	0.204124
EMS96	14.5714	1.13389
EMS97	16.1538	0.367947
EMS98	15.8824	0.781213
EMS99	15.6316	0.895081
EMS100	15.8182	0.394771
EMS101	16	0.46291
EMS102	16.04	0.2
EMS103	15.6667	0.48795
EMS104	16.2609	0.448978

## Sheet: Fig 1D
JR667	vsc1
16	17
17	17
16	13
16	18
16	14
16	17
16	14
16	15
16	14
16	14
16	17
17	15
16	14
15	16
16	17
17	17
18	17
16	14
16	17
16	17
16	13
16	14
16	15
16	17
17	15
16	19
16	16
16	15
16	16
16	18
16	14
16	12
16	15
16	15
16	13
16	18
16	13
16	17
16	19
16	18
16	14
16	17
16	15
15	15
16	14
16	16
16	14
16	19
16	16
16	17
16	20
16	15
16	13
16	15
16	16
16	14
16	13
16	19
16	16
16	14
16	14
16	16
16	18
16	16
16	16
16	15
16	17
16	15
16	15
16	15
16	14
16	14
16	16
16	18
16	16
16	15
16	20
16	15
16	18
16	19
16	16
16	14
16	15
16	14
16	17
16	13
16	16
16	16
16	16
16	16
16	16
16	19
16	16
16	13
16	17
16	13
16	17
16	17
16	17
16	16
16	17
16	16
16	15
16	22
16	16
16	16
16	22
16	14
16	18
16	18
16	16
16	16
16	16
16	17
16	16
16	18
16	15
16	18
16	19
16	16
16	17
16	17
16	17
16	15
16	16
16	17
16	16
16	17
16	15
16	18
16	13
16	18
16	14
16	17
16	18
16	14
16	14
16	16
16	17
16	15
16	14
16	17
16	19
16	17
16	19
16	14
16	19
16	16
16	17
16	18
16	19
16	14
16	15
17	15
15	15
17	16
15	16
17	19
17	17
17	17
17	17
17	18
15	16
15	17
16	18
16	18
16	18
16	16
16	15
16	16
16	15
16	15
16	20
16	17
16	16
16	15
16	18
16	15
16	15
16	16
16	15
16	19
16	16
16	17
16	14
16	14
16	13
16	15
16	18
16	15
16	15
16	17
16	17
16	17
16	15
16	17
16	18
16	17
16	19
16	15
16	18
16	17
16	16
16	15
16	16
16	16
16	17
16	15
16	17
16	16
16	14
16	19
16	15
16	17
16	16
16	16
16	15
16	17
16	16
16	17
16	17
16	15
16	16
16	15
16	13
16	17
16	16
16	16
16	13
16	15
17	17
17	16
17	18
15	15
16	18
17	16
16	16
16	17
17	17
16	20
17	15
16	14
16	13
17	15
16	15
17	16
16	15
16	13
16	14
16	11
16	13
17	14
16	14
16	17
16	15
16	10
16	16
16	16
16	18
16	18
16	14
16	16
16	17
16	16
16	16
16	18
16	16
16	18
16	15
16	15
16	17
16	17
16	17
16	16
16	15
16	16
16	15
16	16
	14
	19
	15
	16
	16
	16
	15
	15
	16
	16
	14
	17
	18
	18
	17
	14
	15
	13
	15
	18
	14
	16
	15
	16
	14
	17
	16
	16
	17
	17
	14
	14
	16
	16
	15
	15
	15
	16
	13
	17
	16
	17
	15
	14
	17
	13
	14
	16
	18
	14
	14
	14
	15
	15
	17
	17
	13
	19
	16
	16
	14
	13
	19
	15
	13
	17
	17
	16
	19
	17
	15
	16
	15
	14
	14
	17
	12
	15
	15
	17
	18
	20
	16
	15
	16
	15
	16
	13
	18
	18
	17
	16
	17
	18
	18
	19
	13
	15
	20
	16
	17
	14
	13
	16
	16
	17
	17
	17
	18
	19
	16
	24
	13
	15
	16
	15
	17
	15
	15
	16
	17
	14
	16
	16
	17
	17
	15
	16
	20
	15
	13
	17
	18
	17
	18
	19
	15
	17
	16
	16
	15
	14
	16
	16
	13
	17
	15
	16
	19
	15
	17
	14
	17
	19
	17
	16
	16
	16
	16
	18
	16
	15
	18
	15
	18
	15
	17
	17
	19
	17
	16
	18
	19
	16
	17
	20
	19
	18
	18
	16
	17
	18
	16
	18
	18
	17
	20
	19
	15
	19
	15
	16
	19
	18
	18
	17
	13
	15
	15
	18
	16
	15
	17
	17
	16
	18
	20
	20
	18
	19
	17
	16
	16
	20
	17
	18
	17
	14
	17
	19
	18
	19
	16
	17
	17
	17
	18
	21
	19
	17
	17
	18
	14
	19
	17
	21
	18
	20
	16
	15
	19
	16
	16
	19
	19
	19
	16
	16
	22
	17
	14
	19
	13
	15
	20
	16
	17
	20
	23
	15
	15
	16
	14
	20
	19
	17
	18
	15
	18
	18
	17
	17
	19
	16
	17
	22
	17
	15
	14
	17
	17
	18
	16
	18
	14

## Sheet: Fig 2B
	dat-1::GFP (egIs1) foci
Genotype	egIs1	lin-22(icb38); egIs1	lin-22(icb49); wIs51; egIs1	lin-22(icb50); wIs51; egIs1
	1	5	4	4
	1	4	3	4
	1	5	4	4
	1	4	4	3
	1	3	4	3
	1	5	6	5
	1	5	5	4
	1	4	5	4
	1	5	3	3
	1	4	5	4
	1	4	4	4
	1	4	4	4
	1	3	5	4
	1	4	4	4
	1	5	5	4
	1	4	5	3
	1	5	5	4
	1	4	5	4
	1	5	4	3
	1	4	4	4
	1	4	5	4
	1	4	5	4
	1	4	4	4
	1	4	4	3
	1	4	3	3
	1	4	4	3
	1	5	4	3
	1	4	5	4
	1	5	4	3
	1	5	5	3
	1	4	3
	1	3	5
	1	4	5
	1	4
	1	5
	1	5
	1	3
	1	4
	1	5
	1	4
	1	4
	1	5
	1	5

## Sheet: Fig 2C
	SCM::GFP foci
Genotype	wIs51	lin-22(icb38); wIs51	wIs51; egIs1	lin-22(icb49); wIs51; egIs1	lin-22(icb50); wIs51; egIs1
	17	16	16	18	14
	17	19	16	17	16
	17	19	16	19	22
	17	19	16	17	20
	17	16	16	20	17
	15	16	16	16	16
	15	22	16	15	17
	16	17	16	14	19
	16	14	16	19	14
	16	19	16	19	13
	16	13	16	15	15
	16	15	17	17	13
	16	20	16	19	16
	16	16	16	16	16
	16	17	16	18	18
	16	20	16	14	20
	16	23	16	17	14
	16	15	16	13	21
	16	15	16	16	17
	16	16	16	17	15
	16	14	16	19	16
	16	20	16	14	18
	16	19	16	20	19
	16	17	16	17	21
	16	18	16	21	19
	16	15	16	17	20
	16	18	16	17	22
	16	18	17	16	14
	16	17	16	21	22
	16	17	16	15	17
	16	19		20
	16	16		15
	16	17		14
	16	22		17
	16	17		19
	16	15		16
	16	14		18
	16	17		14
	16	17		17
	16	18		13
	16	16		16
	16	18		17
	16	14		19
				14
				20
				17
				21
				17
				17
				16
				21
				15
				20
				15

## Sheet: Fig 3B
	plin-22::gfp				distal				proximal				CR1 deletion					CR1 sufficient
	Expression				Expression				Expression				Expression					Expression
	Seam cells	Hypodermis	Intestinal		Seam cells	Hypodermis	Intestinal		Seam cells	Hypodermis	Intestinal		Seam cells	Hypodermis	Intestinals			Seam cells	Hypodermis	Intestinals
Number of animals expressing	35	35	5		37	35	0		20	73	73		2	0	13			27	30	0
Total animals screened	35	35	35		38	38	38		73	73	73		50	50	50			41	41	41
Frequency (%)	100	100	14.2857		97.3684	92.1053	0		27.3973	100	100		4	0	26			65.8537	73.1707	0
S.E. of the proportion	0	0	6.16521		2.7027	4.54933	0		5.21998	0	0		2.79942	0	6.2662			7.49777	7.00556	0

## Sheet: Fig 3D
lin-22 smFISH	wIs51											lin-22(icb38); wIs51
	H0	H1	H2	V1	V2	V3	V4	V5	V6	T		H0	H1	H2	V1	V2	V3	V4	V5	V6	T
1		12	11	13	10	6	12	0	0			0	0	0	0	0	0	1	0
2	27	25	20	31	22	22	19	3	0			0	0	0	0	0	0	0	0	0	0
3	15	16	40	32	57	49	37	0				0	0	0	0	0	0	0	0	1	0
4	19	22	19	17	16	29	21	0	0	0		0	0	0	0	0	0	0	0	0	0
5	21	21	24	42	13	37	28	0	0	0		0	0	0	0	0	0	1	0	0	0
6	13	15	15	25	17	15	20					0	0	0	0	0	0	0	1	0	1
7	7	17	13	9	27	16	17					0	0	0	0	0	0	0	0	0	0
8		20	10	7	12	24	11	0	0	0		0	0	0	0	0	0	0	0	0
9	15	16	13	10	15	3	23	0	0	0		0	0	0	0	0	0	0	0	0
10	17	17	13	24	11	20	11	0	0	0		0	0	0	0	0	0	0	0	0	0
11	11	15	12	8	15	7	3	0	0			0	0	0	0	0	0	0	0	0	0
12	29	9	29	19	24	18	18	1	0	0		0	0	0	0	0	0	0	0	0	0
13	12	10	20	11	13	8	15	0	0	0		0	0	0	0	0	0	0	0	0	0
14	17	36	46	45	40	51	44			0
15	22	26	44	30	20	47	34			1
16	9	24	12	21	11	19	13			0
17	21	26	15	26	39	24	31			1
Mean	17	19.2353	20.9412	21.7647	21.2941	23.2353	21	0.363636	0	0.181818		0	0	0	0	0	0	0.153846	0.0769231	0.0833333	0.1
SEM	1.62422	1.65949	2.87032	2.82651	3.1328	3.63958	2.60232	0.278722	0	0.121967		0	0	0	0	0	0	0.104154	0.0769231	0.0833333	0.1

## Sheet: Fig 3E
lin-22 smFISH	wIs51			lin-22(ot267); wIs51			lin-22(ot269); wIs51			lin-22(icb49); wIs51
	H	V		H	V		H	V		H	V
1		13		38	68		3	21		23	37
2	27	31		21	26		1	28		68
3	15	32		22	34		32	16		25	42
4	19	17		20	20		16	17		7	13
5	21	42			40		15	10			66
6	13	25		22	17		1	6		16	50
7	7	9		22	28		12	19			48
8		7		25	26		4	5			44
9	15	10		22	22		4	15			22
10	17	24		21	18		6	15		17	38
11	11	8		11	23		1	6		13	31
12	29	19		39	54		8	41		26	72
13	12	11		29	66		3	10		48	62
14	17	45		19	15		4	22			81
15	22	30		30	52		1	14		37	118
16	9	21		26	29		9	29		17	39
17	21	26		31	31		7	14			50
18	12	10		25	25		17	43			24
19	25	22		38	29		7	8			7
20	16	57		18	22		10	24		14	30
21	22	16		29	26		4	17			25
22	21	13		41	35		0	2		38	42
23	15	17		19	26		2	5		48	25
24	17	27		33	15		2	14			30
25	20	12		26	7		0	0		34
26	16	15		46	33		0	14			63
27	17	11		26	75		1	1		12	66
28	15	15		28	22		1	11			13
29	9	24		29	52		0	3			38
30	10	13		35	32		0	5		20	15
31	36	40		21	29		2	5			35
32	26	20		17	21		0	1			44
33	24	11		42	29		0	6			45
34	26	39		12	9		10	0		23	17
35	11	6		14	17		1	5		19	18
36	20	22		20	25		1	1		32	22
37	40	49		11	29		11	0			37
38	19	29		12	24		0	0		63
39	24	37		22	17		1	19		39	37
40	15	15		28	65		1	3		13	97
41	13	16		23	59		0	10		48	33
42	10	24		12	21		3	0			27
43	13	3			26		0	21		22	11
44	13	20			18		2	14			20
45	12	7			14		1	36		29	23
46	29	18			56		0	13		16
47	20	8			17		1	14			17
48	46	51			37		0	9		29	35
49	44	47			15		0	7		19	38
50	12	19			24		0	2		36	48
51	15	24			15		1	9			11
52		12			11		0	15		37	48
53		19			45		0	12		23	17
54		37			46		0	6			50
55		21			24		0	15			41
56		28					3	10		20	34
57		20					4	24		18	14
58		17					0	25		25	34
59		11					1	9		70
60		23					0	37			39
61		11					2	11		49
62		3					2	16		29	54
63		18					1	15		23
64		15						11		25	25
65		44						8			15
66		34						21		49
67		13						15			31
68		31						1			15
69								6			50
70								2			7
71								2			27
72								8			11
73								8			33
74								0			61
75								3			54
76								1			18
77								2			4
78								8			27
79								5			10
80								7
81								7
82								0
83								2
84								12
85
86
87
88
89
90
91
92
93
94
95
96
97
98
99
100
101
102
103
104
Mean	19.14	21.82		25	30.2		3.476	11.12		29.73	35.56
SEM	1.249	1.506		1.389	2.166		0.7032	1.049		2.404	2.512
S.D	8.742	12.42		8.897	16.06		5.582	9.615		15.39	21.16

## Sheet: Fig 3F
lin-22 smFISH	wIs51			elt-1(ku491)
	H	V		H	V
1		13		7	11
2	27	31		10	11
3	15	32			7
4	19	17			5
5	21	42		10	9
6	13	25			12
7	7	9			8
8		7			3
9	15	10			24
10	17	24			33
11	11	8		24	24
12	29	19		6	4
13	12	11		11	11
14	17	45		15	17
15	22	30			17
16	9	21		1	8
17	21	26		11	1
18	12	10		13	15
19	25	22		8	7
20	16	57		24	10
21	22	16		26	13
22	21	13		9	5
23	15	17		15	6
24	17	27		14	19
25	20	12			13
26	16	15		8	9
27	17	11		23	24
28	15	15			21
29	9	24		17	35
30	10	13		17	21
31	36	40		9	11
32	26	20		10	12
33	24	11		19	32
34	26	39		19	10
35	11	6		5	18
36	20	22		14	3
37	40	49		30	43
38	19	29		13	3
39	24	37		7	9
40	15	15		10	10
41	13	16		5
42	10	24		8	7
43	13	3		10	13
44	13	20		8	8
45	12	7		12	19
46	29	18		4	33
47	20	8			18
48	46	51		46	22
49	44	47		6	12
50	12	19		6	5
51	15	24		16	7
52		12		14	22
53		19		15	23
54		37		7	15
55		21		8	9
56		28		34	27
57		20			4
58		17			13
59		11			3
60		23			12
61		11			12
62		3			11
63		18			14
64		15			38
65		44			23
66		34			10
67		13			0
68		31			12
69					45
70					4
71					10
72					6
73					28
74
75
76
Mean	19.14	21.82		13.42	14.43
S.D	8.742	12.42		8.619	9.988
SEM	1.249	1.506		1.285	1.177

## Sheet: Fig 3G
lin-22 smFISH	wIs51			egl-18(ok290); wIs51
	H	V		H	V
1		13		11	19
2	27	31		9	12
3	15	32		11	11
4	19	17		13	23
5	21	42		14	12
6	13	25		6	10
7	7	9		10	5
8		7		18	30
9	15	10		5	10
10	17	24		10	8
11	11	8		2	4
12	29	19		18	24
13	12	11		7	17
14	17	45		8	36
15	22	30		6	11
16	9	21		8	19
17	21	26		6	7
18	12	10		8	12
19	25	22		12	19
20	16	57		18	12
21	22	16		19	27
22	21	13		20	21
23	15	17		3	17
24	17	27		14	24
25	20	12		12	14
26	16	15		19	28
27	17	11		14	7
28	15	15		15	19
29	9	24		11	10
30	10	13		14	17
31	36	40		7	10
32	26	20		17	16
33	24	11		19	64
34	26	39		7	13
35	11	6		10	5
36	20	22		3	8
37	40	49		18	16
38	19	29		7	25
39	24	37		13	12
40	15	15		8	9
41	13	16		18	14
42	10	24		6	9
43	13	3		7	9
44	13	20		16	14
45	12	7		9	12
46	29	18		21	19
47	20	8		16	26
48	46	51		11	17
49	44	47		26	26
50	12	19		18	16
51	15	24		33	21
52		12		12	6
53		19		25	14
54		37		19	0
55		21		21	42
56		28		12	6
57		20		8	16
58		17		28	7
59		11		8	13
60		23		8	5
61		11		2	4
62		3		35	6
63		18		12	21
64		15		30	27
65		44		19	4
66		34		11	12
67		13		5	8
68		31		13	22
69				12	12
70				10	70
71				20	28
72				18	30
73				0	11
74				25	27
75				13	9
76					44
77					6
78					0
79					34
80					21
81					9
82					22
83					26
84					13
85					16
86					35
87					21
88					24
89					7
90					12
91					10
92					16
93					10
94					54
95					13
96					17
97					11
98					0
99
100					9
Mean	19.14	21.82		13.29	16.93
S.D	8.742	12.42		7.218	12.09
SEM	1.249	1.506		0.8335	1.215

[truncated: 36 more sheets: Fig 4B, Fig 4C, Fig 4D, Fig 5B, Fig 5D, Fig 5F, Fig 5H, Fig 6D, Fig 6E, Fig 6F, Fig 7A, Fig 7B, Fig S1A, Fig S1B, Fig S2A, Fig S2B, Fig S2C, Fig S2D, Fig S2E, Fig S2F …]
