# Supplementary material for: Stochastic loss and gain of symmetric divisions in the C. elegans epidermis perturbs robustness of stem cell number
Source: PLoS Biol. 2017 Nov 6;15(11):e2002429. doi: 10.1371/journal.pbio.2002429 (PMC5690688; doi:10.1371/journal.pbio.2002429)
Supplement: S1 Table — (XLSX) [file pbio.2002429.s004.xlsx]

## Sheet: Sheet1
List of strains used in this study
Strain	Background	Genotype
N2	N2	wild isolate C. elegans
JR667	N2	unc-119(e2498::Tc1) III; wIs51[SCMp::GFP + unc-119(+)] V
PS3808	N2	unc-119(ed4) syIs80[pPGF11.13(lin-11::GFP) + unc-119(+)] III
OH4271	N2	lin-22(ot269) IV; vtIs1 V.
OH4265	N2	lin-22(ot267) IV; vtIs1 V
MH4799	N2	elt-1(ku491) IV.
MBA99	N2	lin-22(icb38) egIs1 IV
MBA97	N2	lin-22(ot269) egIs1 IV
MBA92	N2	lin-22(ot267) IV; wIs51 V
MBA90	N2	lin-22(ot269) IV; wIs51 V
MBA89	N2	lin-22(ot267) egIs1 IV
MBA88	N2	egIs1[dat-1::gfp] IV; wIs51 V
MBA81	N2	lin-22(icb38) IV; wIs51 V;
MBA345	N2	icbEx91[pDK5(pseam:pes-10::lin-17::unc-54 3'UTR)]; egIs1[dat-1::gfp]IV; wIs51[SCMp::GFP+unc-119(+)] V
MBA341	N2	lin-22(icb38) IV; huIs154[pes-10::TCFenh::NLS-GFP;dpy-20(+)]
MBA270	CB4856	lin-22(icb49) egIs1 IV; wIs51 V
MBA269	N2	lin-22(icb50) egIs1 IV; wIs51 V
MBA268	N2	lin-22(icb49) egIs1 IV; wIs51 V
MBA267	N2	egl-18(ok290) IV; wIs51 V
MBA266	N2	lin-22(icb38) IV; qIs74[sys-1::pop-1::GFP unc-119(+)] X
MBA225	N2	lin-22(icb38) IV; caIs13[pMJ67+pRF4]
MBA224	N2	syIs80[pPGF11.13(lin-11::GFP) + unc-119(+)] III; lin-22(icb38)IV
MBA165	N2	eff-1(hy21) II; lin-22(icb38) IV; wIs51 V
MBA159	N2	eff-1(hy21) II; wIs51 V
MBA137	N2	icbEx40[plin-22 CR1 sufficient::gfp, pmyo-2::dsRed]
MBA136	N2	icbEx39[5kb plin-22::gfp::unc-54 3'UTR; pmyo-2::dsRed]
MBA128	N2	icbEx31[distal 3kb plin-22-CR1∆::gfp; pmyo-2::dsRed]
MBA125	N2	icbEx28[pDK1(distal 3kb plin-22::gfp); pmyo-2::dsRed]
MBA115	N2	icbEx21[proximal 2kb plin-22::gfp::unc-54 3'UTR; pmyo-2::dsRed]
MBA102	N2	lin-22(icb38) IV; msIs344[pbro-1::gfp]
KN2210	N2	huIs154[pes-10::TCFenh::NLS-GFP;dpy-20(+)];dpy-20(e1362)
JM63	N2	caIs13[pMJ67+pRF4]
JK3437	N2	him-5(e1490) V; qIs74[sys-1p::pop-1::GFP + unc-119(+)] X
AW434	N2	msIs344[pbro-1::GFP]; him-8(e1489) IV
MBA558	N2	lin-22(icb38) IV; huIs154[pes-10::TCFenh::NLS-GFP;dpy-20(+)]; icbEx141[pseam::pes-10::mCherry-H2B::unc-54]
