# Supplementary material for: Stochastic loss and gain of symmetric divisions in the C. elegans epidermis perturbs robustness of stem cell number
Source: PLoS Biol. 2017 Nov 6;15(11):e2002429. doi: 10.1371/journal.pbio.2002429 (PMC5690688; doi:10.1371/journal.pbio.2002429)
Supplement: S2 Table — (XLSX) [file pbio.2002429.s005.xlsx]

## Sheet: Sheet1
probes:	eff-1	elt-1	lin-22	egl-18	mab-5	lin-17
	aactggggagaccactcaaa	gttagcatcacgataatgca	gcacaggaatgacgtcat	cgtcattatgctgatcgaca	catccaggatacatgctcat	gatgcccaaagaatgcatca
	aatccgtaggttgtaactgc	agattcactttatttcggga	gattcaatttcagtatcg	agcacttcgtggtgttgttg	gttcatgtaggtgtgattgt	cctgtggcgagtggaataaa
	atcgaatttctcctcgagtg	ccgacaactccatctaacat	atctggagattccaccat	ctacacggctcatctgacgg	cgcccatcttcatccatgga	caccgcctgatcgaaaattg
	tgtcttggaacagtgtggtg	cattcgtgttctgcatatca	cgtttcttctccattaga	cttctgtaactgtttgcaac	tttacttgtctttcagtcaa	catagctcaatgtcgatcgg
	gagatgtttgagcacggaca	gacggagcaaagagtccaac	acttgtttattcgagctc	tgctgattgtctttgcaaca	ccagtacgaatcgtcgcctg	tatgtgtagttgtagggcag
	gaattgcatttgcattcctc	gatggagtttgtgtcaggat	ttgttttagttgtgacag	ttgtccattcgctccataac	cagcaagcatatgtttcata	gtgtagaatggtattcggga
	atctgaagcagactgcagtg	atgttttcctgctcaattgg	tgctcatcttgaatcaaa	ctcgtcgagccgatactgaa	tttgattctccaccttttgc	ggtttgaagcgtgtgttgat
	tcattgatctcttgggatgc	aattcaacgggttttccttc	aatgttggatggaattct	gctcattgttctctttgagc	acgacgattttggaaccaga	tgttttcatcaacggcttga
	atgtctgatttccagcattt	tccagaagaagtgccgagag	atcagctttttcccattt	gatgagaccgatgagctttt	aagaagccgttgtgccggcg	agtgaatgtgtggatggcat
	gttcaagcttttccaatcga	aatggtgcaatggatgcagc	tcgacagccatttcgaga	cggtgatggtgaggcttttc	gatgaattatccatccaacc	aagcaatccgctttcacttg
	aagtgtaccgctgagttatc	gttggttgctgatgtattgt	tacggagttgttggaggt	tctcgacaagcttcggagag	tgaatatgtctgacgagtgc	caatcccgaattcttccaat
	tggcatgaacttcagggatt	tggataactactcggtgtgg	taaggagcatggttgagc	cctgatactggagcgactac	ttgcctcttttttgtgtttc	tggatctgggaattgtgcac
	tggcatcacactcacagata	cctccagcatattgatagtt	atggatgatgttgaaggt	aagtctggaagtggactcgc	gtgccggatgatgcggattg	ccgaaaatcctccagttatc
	agattctgcggtacatgttg	atgcatccatatcagttgtc	ttggagttggtggagttg	ggatcaaacatgaatccgtt	tgggttataggcgaatggat	ttggcttggaggatgatgag
	agactctggacaagcggtaa	attgacatatccattccact	aatatttcgaatttcttc	gcatcattccatttggattt	ctaattccaatgtttgactt	tgtggatccacatcgacaag
	gcggtagcatgaagatgttt	cggattgttttgtgttccaa	attggattaagaggtact	ctcacggattgttgattctc	ttcattgcttccaccttctc	aatgcacaatgcgacttggg
	tggtgtctgatttgggaaga	gagttgtgtcgttggataga	ttgggttcagaaatgaag	cacggatttcgattgtggtg	actagacgatgctgaagcag	aacatcacattcgactggca
	tcgaacgtcacagcaaagct	gcgagtgtatcatatccata	tgccacgtattgctgcat	gatccattggatcttcaatt	aatttgcagatgttgcttga	gtaccatacgcttattatcc
	gtttgactgcgaggaatgtc	cagtaattccagatgctgtc	aactgagccagctgctga	gactcttcctgtttcacatc	ttgtgataatgaaattcctt	cggcggcaaaccaaattgac
	atgttgcatacgttgtaggt	tacgatagttccatttcctt	ataattgagtgtacattg	agtgcatccaaaaggttctg	cttgatttgattcttcatct	ggcgaacgtcaagaaggaga
	tttatctttttccacccaat	tgttttgagtgattggctgt	tactccagcgggattatt	gttgctgctaaactgtgctg	tggcagcagcagcagcggca	gaaacggaatcgctttcggt
	tgtgttccaccatctaattg	ggtgagaggttgactgttat	cctgcatctgctctcagt	tggtggaggtctggaagaac	attgaagttctagtttcacc	aggtagaagacgcatctctc
	cgacgtttttggtcgagatg	gatgatcctgaagacgtcga	tctggtgactgagcagtt	gatgatgatgatggtggaga	ccgacgtttcctagtcaagt	tgggagggaggagatgaaga
	ggcagttacagccaatgaaa	gagtttgctgatgagcttga	tttttaacttttctgcca	ttcgatgaccgcttgtactt	gaatgttgttcattttgctc	atcgatgaagagtggcgtga
	cagttgatgagatgctcgtc	ggtgttcttcggtgtagaag	cactctacttcgatcctc	ttgaactgtcttggctttgg	agttcgtaggttttcaaatt	tgttccgattgacaggtatg
	ctccattacttgttcttgag	atgatcggtttgctttggag		ctcgtctcggttttctcaaa	tactggttgcgagattgctg	cattaaccaccaaagggcag
	tcaatggttgcattctcagt	atcttccgtgctgaattgag		acggattgcagacaagcttc	gcaatgtttctgaaatttct	caccgctcaaatacagtgta
	accatccaagacggtcaaag	ctccacaattgacacactca		gtgcaatcgatagtagagcc		actactgcatgcttcgatac
	atgaccagaatcgtccattc	cgacgccataatggagtatt		atttctattggtcggcgaac		caatccccaggcaacaaaat
	tccattttcacaactccatt	atgcgttgcagaggtagttt		ttgttggatgtggtttttgc		tcgcgtcgactttgttgaaa
	gcaatttttcactttagcct	ttcatcttgaagtagaggcc		actctttttccttgttcttt		attcccaacggagcaaagag
	tcgagcagattgaatccacg	ttcaccaatggacgagcatg		tggttgaagatctgtgttgc		ccagagcaacgcaatcgaat
	gtgttacaacagcttgtctg	tttttgagcgttctgctgtc		atcgtcggcatttgtgtgag		ctcgcaaatcctccaacaat
	tgaagattagttccttcggc	acgacagttgacacactcga		ttgaatgtgttgatggctcc		ccccttgttctgaaactaat
	gacaaggttttgactttcca	atttcttctccagagtgttg		ctgcgtgaattgcgagattt		ctccaatttcgatgtgtctg
	gatggatccactgaagtcac	acaagcattgcacactggat		tgctattcatgagctcttga		aagcacagaagaagcccatt
	agcctcatatactgtcaagt	cgttccaccttatgaagttt				caagttcgatgacgttggga
	ctgatccatcaatttttcca	atccttcttcatggtgattg				ccattgggtgagaatcatga
	tccaaatccagttgacatct	ttgcgattacgggtctgaat				cacctgactgttgtttacag
	atggctggcagtggaataat	tttcttcattcttcgcgatc				catgtaaatttcagcctgcg
	tgaatctgctcggagacaga	gaagatgttgtaggcattcc				gcgagactggaaattacggc
	tttccaaagggctctcgaaa	ccactttgatcaagttcgat				cccacatcagacacgagaat
	ccattttccctcaacaagat	agtgtttttcattccccaaa				acgagcacattccacagaag
	attacaagttgggcaggttc	tgtcggtgtcatgagcattg				tcgattgggtttttaaccgg
	gatccaatgagctggattca	tggatgctgggaatgcatat				cgagcaatggacgtgttgat
	caccaatcgaactgattcct	tcctcgatcgagttgaagta				catttgcatgtataccggtg
	atccgtagcaatcataacgc	ggcacgttttatactccaat				ttactgggtctccatgaatt
	gacaaatttgtcccaacgga	tccaaagtccaccatcattg
