# Supplementary material for: Stochastic loss and gain of symmetric divisions in the C. elegans epidermis perturbs robustness of stem cell number
Source: PLoS Biol. 2017 Nov 6;15(11):e2002429. doi: 10.1371/journal.pbio.2002429 (PMC5690688; doi:10.1371/journal.pbio.2002429)
Supplement: S3 Table — (XLSX) [file pbio.2002429.s006.xlsx]

## Sheet: Sheet1
oligonucleotide name	sequence 5' -> 3'
lin22-1F	CGAATAATGGAAGCTGCGGAG
lin22-2R	TTCTGTAATAATTGTAATAATATTAGTAACG
lin22-3F	CCGCACTGCTTTCTCATCTAG
lin22-2Rfusion	gtgaaaagttcttctcctttactcatTTCTGTAATAATTGTAATAATATTAGTAAC
lin22-15F	caccATGACGTCATTCCTGTGCTCCGA
lin22-17F	tgctAGGCCTCGAATAATGGAAGCTGCGGAG
lin22-18R	gactGCTAGCCTAGATGAGAAAGCAGTGCGG
lin22-14R	cctaactagtCTACACTCTACTTCGATCCTC
lin-22 _fus CR1 del F	ttgcatggagttccatgtaa
lin-22 _fus CR1 del R	ttacatggaactccatgcaagggaacgccacgtattcgag
lin-22 CR1 RE F	tgctAGGCCTccccccgtatgtcccaaaaca
lin-22 CR1 RE R	gactGCTAGCaattcgttactactccaaaag
lin-17 a3-p10 F	TTGCTTGGAGGGTACCGAGTTTAAACATTTATGATGCATTCTTTGGGC AT
lin-17 u54 R	gtaattggacttagaagtcAGAGGCAATTTTCAGACGACCTTACTGGGTC
GFP-F	atgagtaaaggagaagaacttttcac
unc 54-R	AGGCAAAAACCCCATAGACA
Y54G2A.3aF1	CACCCGCCAATCGTGAAATACAAGG
Y54G2A.3aR1	GTCATCCAAATCTCTCATGTCCA
arf-3 -EcorI	CGGGAATTCCACAATCTCCGCTCAAGACA
unc-54-HIII	CGGAAGCTTAGGCAAAAACCCCATAGACA
unc-54-F-Fusion	GGTACCGAGTTTAAACATTTAAATTGCCTCTGACTTCTAAGTCC
pes-10-R-Fusion	AGAGGCAATTTAAATGTTTAAACTCGGTACCCTCCAAGCAAGG
lin22-23F	ATGACGTCATTCCTGTGCTCCGA
lin22-22R	GTAACAAGATTCACAGGATGCG
